# Supplementary material for: Transcriptional memory dampens heat shock responses in yeast: functional role of Mip6 and its interaction with Rpd3
Source: G3 (Bethesda). 2025 Jun 19;15(8):jkaf144. doi: 10.1093/g3journal/jkaf144 (PMC12341946; doi:10.1093/g3journal/jkaf144)
Supplement: jkaf144_Supplementary_Data [file jkaf144_supplementary_data.zip]

Archive with 7 entries (7 files):
- Supplemental_Figure_S1_G3-2025-405979.pdf
- Supplemental_Figure_S2_G3-2025-405979.pdf
- Supplemental_File_S1_G3-2025-405979.xlsx
- Supplemental_File_S2_G3-2025-405979.pdf
- Supplemental_File_S3_G3-2025-405979.xlsx
- Supplemental_File_S4_G3-2025-405979.xlsx
- Supplemental_Material_G3-2025-405979.docx
