# Supplementary material for: Transcriptional memory dampens heat shock responses in yeast: functional role of Mip6 and its interaction with Rpd3
Source: G3 (Bethesda). 2025 Jun 19;15(8):jkaf144. doi: 10.1093/g3journal/jkaf144 (PMC12341946; doi:10.1093/g3journal/jkaf144)
Supplement: jkaf144_Supplementary_Data [file jkaf144_supplementary_data.zip › Supplemental_File_S1_G3-2025-405979.xlsx]

## Sheet: Sheet1
Gene	MemoryEffect	StrainEffect	MemoryStrainEffect	time	MemoryBaseline
YCL067C	no change	enhanced	no change	induction	equal
YCL064C	no change	no change	no change	induction	equal
YCL063W	no change	no change	no change	repression	higher
YCL059C	enhanced	no change	no change	repression	higher
YCL057W	enhanced	dampened	no change	induction	lower
YCL054W	dampened	no change	no change	repression	higher
YCL052C	dampened	no change	no change	induction	lower
YCL051W	inverted	no change	no change	induction	lower
YCL050C	dampened	no change	no change	induction	lower
YCL048W	no change	enhanced	dampened	induction	equal
YCL047C	dampened	no change	no change	induction	lower
YCL045C	dampened	enhanced	no change	repression	lower
YCL044C	dampened	dampened	dampened	induction	lower
YCL043C	no change	dampened	no change	induction	lower
YCL042W	dampened	no change	no change	induction	equal
YCL040W	dampened	no change	no change	induction	equal
YCL037C	dampened	no change	no change	repression	equal
YCL036W	dampened	no change	no change	repression	higher
YCL035C	dampened	no change	no change	induction	equal
YCL034W	dampened	no change	no change	induction	equal
YCL030C	dampened	no change	no change	repression	lower
YCL028W	no change	no change	no change	repression	lower
YCL026C-B	no change	no change	no change	induction	lower
YCL025C	dampened	no change	no change	repression	lower
YCL024W	no change	no change	no change	repression	equal
YCL021W-A	no change	no change	no change	repression	higher
YCL019W	enhanced	no change	no change	induction	lower
YCL016C	no change	no change	no change	repression	higher
YCL014W	no change	no change	enhanced	repression	higher
YCL011C	no change	no change	enhanced	repression	equal
YCL010C	dampened	no change	no change	induction	lower
YCL009C	dampened	no change	no change	repression	lower
YCL008C	dampened	no change	no change	induction	lower
YCL005W	no change	enhanced	no change	repression	equal
YCL004W	dampened	no change	no change	induction	equal
YCL001W	dampened	no change	no change	repression	lower
YCL001W-B	no change	no change	no change	induction	equal
YCR004C	no change	no change	no change	induction	lower
YNCC0004C	dampened	no change	no change	induction	equal
YCR008W	dampened	dampened	no change	induction	equal
YCR009C	no change	no change	no change	induction	lower
YCR010C	no change	dampened	enhanced	induction	equal
YCR011C	no change	no change	no change	induction	lower
YCR012W	no change	dampened	no change	induction	lower
YCR014C	dampened	no change	no change	repression	higher
YCR016W	no change	no change	no change	repression	higher
YCR017C	dampened	no change	no change	repression	lower
YCR020C	dampened	no change	no change	repression	equal
YCR020C-A	dampened	no change	no change	repression	lower
YCR022C	no change	no change	no change	repression	higher
YCR023C	dampened	enhanced	no change	repression	lower
YCR024C-A	no change	no change	no change	repression	equal
YCR025C	enhanced	no change	no change	repression	higher
YCR028C	dampened	no change	no change	repression	equal
YCR028C-A	dampened	no change	no change	repression	lower
YCR030C	dampened	no change	no change	induction	lower
YCR031C	dampened	no change	enhanced	repression	lower
YCR033W	dampened	no change	no change	induction	equal
YCR034W	dampened	no change	no change	repression	equal
YCR036W	no change	no change	no change	induction	equal
YCR037C	no change	no change	no change	induction	equal
YCR038C	dampened	no change	no change	induction	equal
YCR039C	no change	enhanced	no change	induction	higher
YCR043C	dampened	enhanced	no change	repression	equal
YCR044C	inverted	no change	no change	repression	lower
YCR045C	dampened	enhanced	enhanced	induction	equal
YCR047C	no change	enhanced	no change	repression	higher
YCR048W	no change	no change	no change	repression	lower
YCR051W	no change	no change	no change	repression	higher
YCR052W	dampened	no change	no change	repression	equal
YCR053W	dampened	enhanced	no change	repression	lower
YCR057C	dampened	no change	no change	repression	higher
YCR059C	dampened	no change	no change	repression	lower
YCR060W	dampened	no change	enhanced	repression	equal
YCR061W	no change	no change	no change	induction	lower
YCR063W	dampened	enhanced	no change	repression	higher
YCR065W	no change	no change	no change	repression	higher
YCR066W	no change	enhanced	no change	induction	higher
YCR067C	no change	dampened	no change	induction	lower
YCR068W	dampened	no change	no change	induction	lower
YCR071C	no change	no change	no change	induction	equal
YCR072C	dampened	no change	no change	repression	higher
YCR073C	no change	no change	no change	repression	equal
YCR073W-A	dampened	no change	no change	induction	equal
YCR075C	no change	no change	no change	repression	lower
YCR076C	no change	no change	no change	induction	equal
YCR079W	dampened	no change	no change	induction	lower
YCR082W	enhanced	no change	no change	induction	equal
YCR083W	no change	no change	no change	induction	equal
YCR084C	no change	enhanced	no change	repression	lower
YCR085W	dampened	no change	no change	repression	equal
YCR087C-A	enhanced	no change	no change	repression	higher
YCR088W	enhanced	no change	no change	induction	lower
YCR089W	no change	enhanced	no change	repression	equal
YCR091W	dampened	enhanced	no change	induction	equal
YCR092C	dampened	enhanced	no change	repression	equal
YCR093W	dampened	no change	no change	induction	equal
YCR094W	no change	no change	no change	repression	higher
YCR095C	inverted	no change	enhanced	induction	equal
YCR096C	no change	enhanced	no change	induction	equal
YCR097W	no change	no change	no change	induction	equal
YNCC0014W	dampened	no change	no change	induction	equal
YCR099C	dampened	no change	no change	induction	lower
YCR106W	no change	enhanced	no change	repression	equal
YCR107W	no change	no change	no change	repression	higher
YFL065C	dampened	no change	no change	repression	lower
YFL060C	dampened	no change	no change	induction	equal
YFL058W	dampened	no change	no change	induction	equal
YFL055W	no change	no change	no change	induction	equal
YFL054C	dampened	enhanced	no change	induction	equal
YFL050C	no change	no change	no change	induction	lower
YFL049W	dampened	no change	no change	induction	higher
YFL048C	no change	enhanced	dampened	induction	lower
YFL047W	inverted	no change	no change	induction	equal
YFL046W	no change	enhanced	no change	induction	equal
YFL045C	dampened	no change	no change	repression	lower
YFL044C	enhanced	no change	enhanced	induction	lower
YFL042C	dampened	no change	no change	induction	equal
YFL038C	no change	enhanced	no change	induction	lower
YFL037W	no change	no change	no change	repression	lower
YFL036W	dampened	no change	no change	induction	equal
YFL034C-A	dampened	no change	no change	repression	higher
YFL033C	dampened	no change	no change	induction	equal
YFL031W	dampened	no change	dampened	induction	lower
YFL030W	no change	no change	no change	induction	equal
YFL029C	no change	enhanced	no change	induction	equal
YFL026W	dampened	no change	no change	repression	equal
YFL025C	no change	no change	no change	repression	equal
YFL024C	enhanced	no change	dampened	induction	higher
YFL023W	no change	no change	no change	repression	higher
YFL022C	dampened	no change	no change	repression	lower
YFL021W	no change	no change	no change	repression	equal
YFL020C	no change	no change	no change	induction	equal
YFL019C	no change	no change	no change	induction	higher
YFL018C	no change	no change	no change	induction	lower
YFL017C	no change	no change	no change	repression	higher
YFL016C	dampened	no change	no change	induction	lower
YFL015C	no change	enhanced	no change	induction	equal
YFL014W	no change	enhanced	no change	induction	equal
YFL013C	no change	no change	no change	induction	higher
YFL011W	dampened	no change	no change	induction	equal
YFL009W	dampened	enhanced	no change	repression	lower
YFL004W	dampened	enhanced	no change	repression	lower
YFL003C	no change	no change	no change	induction	higher
YNCF0004C	no change	no change	no change	induction	equal
YFL002W-B	no change	no change	no change	induction	lower
YFL002W-A	enhanced	no change	no change	induction	lower
YFL002C	no change	no change	no change	repression	higher
YFL001W	dampened	no change	no change	repression	higher
YFR001W	no change	no change	no change	repression	higher
YFR002W	dampened	no change	no change	repression	higher
YFR003C	no change	enhanced	no change	induction	equal
YFR004W	no change	enhanced	no change	induction	lower
YFR005C	no change	no change	no change	repression	higher
YNCF0005C	inverted	dampened	no change	induction	equal
YFR007W	no change	no change	no change	induction	equal
YFR008W	dampened	enhanced	no change	induction	equal
YFR009W	no change	no change	no change	repression	equal
YFR010W	no change	enhanced	no change	induction	equal
YFR011C	enhanced	no change	no change	induction	higher
YFR014C	dampened	no change	no change	induction	equal
YFR015C	inverted	enhanced	no change	induction	equal
YNCF0008C	dampened	no change	inverted	induction	equal
YFR017C	dampened	no change	no change	induction	equal
YFR018C	no change	no change	no change	repression	equal
YFR019W	no change	no change	no change	induction	equal
YFR020W	no change	no change	no change	induction	lower
YFR021W	dampened	dampened	no change	induction	lower
YFR023W	no change	no change	no change	induction	higher
YFR024C-A	enhanced	no change	no change	induction	lower
YFR026C	dampened	no change	no change	induction	equal
YFR028C	no change	no change	no change	repression	equal
YFR029W	dampened	no change	inverted	induction	higher
YFR030W	no change	enhanced	no change	repression	equal
YFR031C	dampened	no change	no change	repression	higher
YFR031C-A	dampened	no change	no change	repression	equal
YFR032C	no change	no change	enhanced	repression	higher
YFR032C-A	dampened	no change	no change	repression	equal
YFR033C	no change	enhanced	no change	induction	equal
YFR034C	no change	no change	no change	repression	equal
YFR037C	dampened	no change	no change	repression	lower
YFR038W	no change	enhanced	no change	repression	higher
YFR041C	dampened	no change	no change	induction	equal
YFR042W	dampened	no change	no change	induction	lower
YFR044C	dampened	dampened	dampened	induction	lower
YFR045W	no change	no change	no change	induction	lower
YFR047C	no change	no change	no change	induction	lower
YFR049W	no change	no change	no change	induction	equal
YFR050C	enhanced	no change	no change	induction	lower
YFR052W	enhanced	no change	no change	induction	lower
YFR053C	dampened	no change	no change	induction	equal
YFR055W	dampened	enhanced	no change	repression	lower
YLL040C	no change	no change	no change	induction	lower
YLL039C	dampened	no change	no change	induction	equal
YLL038C	dampened	no change	no change	repression	equal
YLL035W	no change	no change	no change	repression	higher
YLL034C	dampened	enhanced	no change	repression	higher
YLL033W	dampened	no change	no change	repression	equal
YLL031C	no change	no change	no change	repression	lower
YLL029W	dampened	no change	no change	induction	equal
YLL028W	dampened	no change	no change	induction	lower
YLL027W	enhanced	no change	no change	repression	higher
YLL026W	dampened	no change	no change	induction	equal
YLL024C	dampened	no change	no change	induction	lower
YLL023C	dampened	no change	no change	induction	equal
YLL022C	no change	no change	no change	repression	higher
YLL021W	no change	no change	no change	repression	higher
YLL019C	dampened	no change	no change	induction	lower
YLL018C	dampened	enhanced	no change	repression	equal
YLL016W	dampened	no change	no change	induction	equal
YLL014W	no change	no change	dampened	repression	lower
YLL012W	dampened	no change	no change	repression	higher
YLL011W	dampened	no change	no change	repression	higher
YLL009C	enhanced	enhanced	no change	induction	equal
YLL008W	no change	enhanced	no change	repression	higher
YLL007C	dampened	dampened	no change	repression	equal
YLL006W	no change	no change	no change	induction	lower
YLL064C	dampened	no change	no change	repression	lower
YLL063C	inverted	no change	no change	repression	equal
YLL062C	no change	no change	enhanced	repression	equal
YLL058W	dampened	no change	no change	induction	lower
YLL057C	no change	no change	no change	induction	equal
YLL054C	no change	no change	no change	repression	equal
YLL053C	no change	no change	no change	repression	lower
YLL052C	dampened	no change	no change	repression	lower
YLL049W	inverted	no change	no change	repression	lower
YLL048C	no change	no change	no change	repression	higher
YLL045C	dampened	no change	no change	repression	equal
YLL043W	dampened	no change	no change	repression	equal
YLL042C	no change	no change	dampened	repression	higher
YLL041C	dampened	no change	no change	induction	lower
YLL001W	no change	no change	no change	induction	lower
YLR001C	dampened	no change	no change	induction	equal
YLR002C	dampened	enhanced	no change	repression	higher
YLR003C	no change	no change	no change	repression	higher
YLR005W	inverted	no change	no change	induction	higher
YLR006C	dampened	no change	no change	induction	equal
YLR008C	dampened	no change	no change	repression	equal
YLR009W	dampened	no change	no change	repression	higher
YLR011W	no change	enhanced	no change	induction	equal
YLR014C	dampened	no change	no change	repression	higher
YLR015W	no change	no change	no change	repression	higher
YLR017W	dampened	no change	no change	repression	equal
YLR018C	no change	no change	no change	repression	higher
YLR020C	dampened	no change	enhanced	repression	equal
YLR022C	dampened	no change	no change	repression	higher
YLR023C	dampened	no change	enhanced	induction	higher
YLR025W	no change	enhanced	no change	induction	equal
YLR027C	dampened	no change	no change	repression	lower
YLR028C	dampened	no change	no change	induction	lower
YLR029C	enhanced	no change	enhanced	repression	higher
YLR032W	dampened	no change	no change	repression	equal
YLR035C	dampened	no change	no change	induction	equal
YLR038C	dampened	no change	no change	induction	equal
YLR042C	dampened	no change	no change	repression	lower
YLR043C	dampened	no change	no change	repression	lower
YLR044C	dampened	no change	no change	repression	lower
YLR048W	dampened	no change	no change	repression	equal
YLR050C	dampened	no change	no change	repression	lower
YLR051C	dampened	no change	no change	repression	higher
YLR052W	dampened	no change	no change	repression	higher
YLR054C	no change	no change	no change	induction	equal
YLR055C	dampened	no change	no change	repression	equal
YLR056W	dampened	no change	no change	repression	equal
YLR057W	no change	no change	no change	repression	higher
YLR058C	no change	no change	no change	repression	equal
YLR060W	dampened	no change	no change	repression	equal
YLR061W	dampened	no change	no change	repression	equal
YLR063W	no change	enhanced	no change	repression	higher
YLR064W	dampened	no change	no change	induction	lower
YLR065C	dampened	no change	no change	repression	lower
YLR066W	dampened	no change	no change	repression	equal
YLR068W	no change	no change	no change	repression	higher
YLR070C	no change	no change	no change	induction	equal
YLR071C	no change	no change	no change	repression	higher
YLR073C	dampened	no change	no change	repression	higher
YLR074C	no change	no change	no change	repression	higher
YLR075W	no change	no change	no change	repression	equal
YLR077W	inverted	no change	no change	repression	lower
YLR079W	no change	no change	no change	induction	equal
YLR080W	no change	enhanced	no change	induction	equal
YLR081W	dampened	no change	no change	induction	equal
YLR083C	dampened	no change	no change	repression	equal
YLR084C	no change	no change	no change	repression	higher
YLR085C	inverted	no change	no change	induction	equal
YLR090W	no change	no change	no change	induction	equal
YLR091W	no change	enhanced	no change	repression	equal
YLR093C	no change	enhanced	no change	induction	equal
YLR094C	no change	no change	no change	induction	equal
YLR095C	no change	no change	inverted	induction	equal
YLR097C	dampened	no change	no change	induction	equal
YLR102C	dampened	no change	no change	induction	equal
YLR103C	no change	dampened	no change	repression	higher
YLR104W	dampened	no change	no change	induction	equal
YLR105C	dampened	no change	no change	repression	equal
YLR106C	enhanced	no change	no change	repression	higher
YLR107W	no change	no change	no change	induction	higher
YLR109W	dampened	no change	no change	induction	equal
YLR110C	no change	no change	no change	repression	equal
YLR114C	dampened	no change	no change	repression	lower
YLR115W	no change	no change	no change	induction	equal
YLR117C	dampened	enhanced	dampened	induction	higher
YLR118C	dampened	dampened	enhanced	induction	lower
YLR119W	no change	no change	no change	induction	equal
YLR120C	dampened	no change	no change	induction	lower
YLR121C	no change	no change	no change	repression	equal
YLR122C	no change	no change	no change	repression	equal
YLR126C	no change	no change	no change	repression	equal
YLR129W	dampened	enhanced	no change	repression	higher
YLR130C	dampened	no change	no change	repression	lower
YLR132C	dampened	no change	no change	induction	lower
YLR133W	dampened	no change	no change	induction	lower
YLR134W	inverted	no change	no change	repression	lower
YLR136C	dampened	no change	no change	induction	equal
YLR137W	enhanced	no change	no change	induction	equal
YLR138W	no change	no change	no change	repression	equal
YLR141W	no change	no change	no change	repression	lower
YLR142W	dampened	no change	no change	induction	equal
YLR143W	dampened	no change	no change	repression	equal
YLR146C	no change	enhanced	no change	repression	higher
YLR149C	dampened	no change	no change	induction	equal
YLR150W	no change	no change	enhanced	repression	equal
YLR151C	dampened	enhanced	no change	induction	equal
YLR152C	dampened	no change	no change	induction	equal
YLR153C	dampened	enhanced	no change	repression	lower
YLR154C	no change	no change	no change	repression	equal
YLR156W	dampened	no change	no change	induction	higher
YLR159W	dampened	no change	no change	induction	higher
YLR161W	no change	no change	no change	induction	higher
YLR163C	no change	no change	no change	induction	higher
YLR164W	dampened	no change	no change	induction	equal
YLR167W	dampened	no change	no change	repression	equal
YLR168C	inverted	enhanced	no change	induction	equal
YLR170C	no change	enhanced	no change	induction	lower
YLR172C	no change	no change	no change	repression	higher
YLR173W	dampened	no change	no change	induction	equal
YLR175W	dampened	enhanced	no change	repression	equal
YLR176C	dampened	no change	no change	induction	equal
YLR177W	dampened	no change	no change	induction	equal
YLR178C	dampened	no change	no change	induction	equal
YLR179C	dampened	no change	enhanced	repression	lower
YLR181C	dampened	dampened	enhanced	repression	higher
YLR183C	no change	no change	no change	repression	equal
YLR185W	no change	no change	no change	repression	equal
YLR186W	dampened	no change	no change	repression	higher
YLR188W	dampened	no change	no change	repression	lower
YLR189C	dampened	no change	no change	induction	equal
YLR191W	no change	no change	no change	induction	higher
YLR192C	no change	no change	no change	repression	higher
YLR193C	inverted	no change	no change	induction	equal
YLR194C	no change	no change	no change	induction	equal
YLR195C	dampened	no change	no change	repression	equal
YLR196W	no change	enhanced	no change	repression	higher
YLR197W	no change	enhanced	no change	repression	higher
YLR199C	enhanced	no change	no change	induction	lower
YLR200W	no change	dampened	no change	repression	higher
YLR201C	no change	no change	no change	induction	lower
YLR203C	dampened	no change	no change	induction	lower
YLR204W	no change	no change	no change	induction	equal
YLR206W	dampened	enhanced	no change	induction	equal
YLR207W	no change	no change	no change	induction	lower
YLR208W	dampened	no change	no change	repression	lower
YLR209C	dampened	no change	no change	repression	lower
YLR212C	dampened	no change	no change	repression	lower
YLR214W	no change	enhanced	no change	repression	higher
YLR215C	no change	no change	no change	repression	higher
YLR216C	dampened	no change	no change	induction	lower
YLR218C	dampened	no change	no change	repression	equal
YLR219W	dampened	no change	no change	induction	lower
YLR220W	dampened	no change	no change	repression	lower
YLR221C	no change	no change	no change	repression	higher
YLR222C	dampened	no change	no change	repression	higher
YLR225C	dampened	no change	no change	induction	equal
YLR227W-A	inverted	no change	no change	induction	equal
YLR229C	dampened	no change	no change	repression	lower
YLR233C	no change	no change	no change	repression	higher
YLR234W	dampened	no change	no change	induction	equal
YLR237W	no change	enhanced	no change	repression	equal
YLR238W	no change	enhanced	no change	induction	equal
YLR239C	no change	no change	dampened	induction	equal
YLR240W	dampened	no change	no change	induction	equal
YLR241W	no change	no change	no change	induction	lower
YLR243W	dampened	no change	no change	repression	higher
YLR244C	dampened	no change	enhanced	repression	equal
YLR248W	dampened	no change	no change	induction	equal
YLR249W	dampened	no change	no change	repression	equal
YLR250W	no change	enhanced	no change	induction	equal
YLR251W	dampened	no change	no change	induction	equal
YLR257W	no change	enhanced	no change	induction	lower
YLR258W	dampened	no change	no change	induction	equal
YLR259C	dampened	no change	no change	induction	lower
YLR260W	no change	no change	no change	induction	lower
YLR262C	enhanced	enhanced	inverted	induction	equal
YLR262C-A	no change	dampened	enhanced	repression	equal
YLR264W	dampened	no change	no change	repression	lower
YLR265C	no change	no change	no change	repression	equal
YLR267W	no change	no change	no change	induction	higher
YLR270W	dampened	no change	no change	induction	equal
YLR271W	no change	no change	no change	induction	equal
YLR272C	no change	no change	no change	repression	higher
YLR273C	no change	no change	no change	induction	lower
YLR276C	no change	enhanced	no change	repression	higher
YLR277C	dampened	enhanced	no change	repression	equal
YLR283W	no change	enhanced	no change	induction	equal
YLR284C	enhanced	enhanced	no change	induction	equal
YLR285W	no change	no change	no change	repression	lower
YLR286C	dampened	enhanced	no change	repression	lower
YLR287C	dampened	no change	no change	repression	higher
YLR287C-A	dampened	no change	no change	repression	equal
YLR288C	no change	no change	no change	repression	higher
YLR289W	no change	no change	no change	induction	equal
YLR290C	no change	no change	no change	induction	lower
YLR291C	dampened	no change	no change	repression	equal
YLR293C	dampened	enhanced	no change	repression	lower
YLR295C	no change	no change	no change	induction	lower
YLR297W	no change	no change	no change	repression	equal
YLR299W	no change	no change	no change	induction	equal
YLR300W	inverted	enhanced	no change	repression	lower
YLR301W	enhanced	no change	no change	induction	lower
YLR304C	no change	no change	enhanced	repression	equal
YLR305C	dampened	no change	no change	repression	equal
YLR307W	no change	no change	no change	induction	higher
YLR308W	dampened	dampened	no change	induction	equal
YLR309C	no change	no change	no change	induction	higher
YLR316C	dampened	no change	no change	repression	higher
YLR319C	no change	no change	no change	repression	higher
YLR321C	no change	no change	no change	repression	higher
YLR324W	no change	enhanced	no change	induction	lower
YLR325C	no change	no change	enhanced	repression	equal
YLR326W	no change	dampened	no change	repression	higher
YLR328W	no change	no change	no change	repression	lower
YLR329W	enhanced	no change	no change	repression	higher
YLR333C	no change	no change	enhanced	repression	equal
YLR335W	dampened	no change	no change	repression	equal
YLR336C	no change	enhanced	no change	repression	higher
YLR337C	no change	no change	no change	induction	lower
YLR340W	dampened	no change	no change	repression	equal
YLR342W	dampened	no change	no change	repression	lower
YLR343W	enhanced	dampened	no change	repression	higher
YLR344W	no change	no change	enhanced	repression	equal
YLR345W	dampened	enhanced	no change	induction	equal
YLR347C	inverted	no change	no change	induction	lower
YLR351C	dampened	no change	no change	repression	lower
YLR355C	dampened	no change	no change	repression	equal
YLR356W	dampened	no change	no change	induction	lower
YLR357W	inverted	enhanced	inverted	repression	equal
YLR359W	no change	no change	no change	repression	equal
YLR360W	dampened	no change	no change	induction	equal
YLR362W	no change	enhanced	no change	induction	equal
YLR363W-A	no change	no change	no change	repression	higher
YLR364W	dampened	no change	no change	repression	equal
YLR367W	dampened	no change	no change	repression	equal
YLR369W	no change	no change	no change	induction	equal
YLR370C	no change	no change	no change	induction	lower
YLR371W	dampened	no change	no change	induction	equal
YLR372W	dampened	no change	no change	repression	lower
YLR377C	dampened	inverted	dampened	induction	equal
YLR381W	no change	no change	no change	repression	lower
YLR382C	dampened	no change	no change	induction	equal
YLR383W	no change	no change	no change	repression	higher
YLR384C	no change	enhanced	no change	repression	higher
YLR385C	no change	no change	no change	repression	equal
YLR387C	no change	enhanced	no change	induction	equal
YLR388W	no change	no change	enhanced	repression	equal
YLR389C	dampened	no change	no change	repression	equal
YLR392C	dampened	enhanced	no change	induction	higher
YLR394W	no change	no change	no change	induction	equal
YLR395C	no change	no change	no change	induction	lower
YLR396C	no change	no change	no change	induction	equal
YLR397C	no change	no change	no change	repression	higher
YLR398C	no change	dampened	no change	induction	equal
YLR401C	dampened	enhanced	no change	repression	higher
YLR405W	dampened	enhanced	no change	repression	higher
YLR406C	no change	no change	no change	repression	higher
YLR408C	no change	enhanced	no change	induction	equal
YLR409C	dampened	enhanced	no change	repression	higher
YLR410W	dampened	enhanced	no change	repression	equal
YLR411W	enhanced	no change	no change	repression	higher
YLR413W	dampened	no change	no change	repression	lower
YLR414C	no change	no change	no change	induction	equal
YLR419W	dampened	enhanced	no change	repression	higher
YLR420W	enhanced	no change	no change	repression	higher
YLR421C	no change	enhanced	no change	induction	lower
YLR422W	dampened	no change	no change	induction	equal
YLR423C	no change	enhanced	no change	induction	equal
YLR424W	dampened	inverted	no change	induction	higher
YLR425W	no change	no change	no change	induction	equal
YLR429W	no change	no change	inverted	induction	lower
YLR430W	dampened	no change	no change	repression	higher
YLR431C	no change	enhanced	no change	induction	higher
YLR432W	dampened	no change	no change	repression	lower
YLR433C	dampened	no change	no change	repression	higher
YLR435W	dampened	enhanced	no change	repression	higher
YLR436C	inverted	no change	no change	induction	equal
YLR437C	dampened	no change	no change	induction	lower
YLR438W	no change	dampened	dampened	induction	lower
YLR438C-A	no change	no change	no change	repression	higher
YLR440C	dampened	no change	no change	repression	higher
YLR441C	no change	no change	no change	repression	higher
YLR442C	no change	no change	no change	induction	higher
YLR443W	no change	no change	no change	repression	higher
YLR446W	dampened	no change	no change	induction	equal
YLR447C	dampened	no change	no change	repression	lower
YLR448W	no change	no change	no change	repression	higher
YLR449W	no change	no change	no change	repression	higher
YLR451W	dampened	no change	no change	repression	higher
YLR452C	dampened	no change	no change	repression	equal
YLR454W	dampened	no change	no change	induction	equal
YLR455W	inverted	no change	no change	induction	equal
YLR462W	no change	no change	no change	repression	lower
YLR464W	no change	no change	no change	repression	equal
YAL041W	no change	no change	no change	induction	equal
YAL038W	dampened	enhanced	no change	repression	lower
YAL036C	dampened	no change	no change	repression	higher
YAL035W	dampened	no change	no change	repression	equal
YAL034W-A	enhanced	dampened	no change	repression	higher
YAL034C	dampened	no change	no change	induction	equal
YAL033W	no change	no change	no change	repression	higher
YAL032C	dampened	no change	no change	induction	higher
YAL031C	dampened	no change	no change	induction	equal
YAL030W	no change	no change	no change	induction	lower
YAL029C	dampened	no change	no change	repression	equal
YAL028W	dampened	no change	no change	induction	lower
YAL026C	dampened	no change	no change	repression	lower
YAL025C	no change	no change	no change	repression	higher
YAL024C	no change	enhanced	no change	repression	higher
YAL022C	no change	no change	no change	repression	lower
YAL020C	dampened	no change	no change	repression	equal
YAL019W	dampened	enhanced	no change	repression	higher
YAL018C	dampened	no change	no change	induction	equal
YAL017W	dampened	no change	no change	induction	lower
YAL016W	dampened	no change	no change	induction	lower
YAL015C	dampened	no change	no change	induction	equal
YAL012W	dampened	enhanced	no change	repression	lower
YAL010C	dampened	no change	no change	induction	equal
YAL008W	dampened	no change	no change	induction	lower
YAL007C	dampened	enhanced	no change	repression	lower
YAL067C	no change	no change	no change	repression	higher
YAL064W	no change	no change	no change	induction	higher
YAL061W	dampened	no change	no change	induction	equal
YAL060W	dampened	no change	no change	induction	lower
YAL059W	no change	enhanced	no change	repression	higher
YAL058W	dampened	no change	no change	repression	lower
YAL055W	no change	enhanced	no change	induction	equal
YAL054C	no change	no change	no change	induction	equal
YAL051W	no change	no change	no change	induction	equal
YAL049C	dampened	no change	no change	induction	lower
YAL047C	dampened	no change	no change	induction	higher
YAL046C	dampened	no change	no change	repression	lower
YAL044C	no change	no change	no change	repression	lower
YAL042W	dampened	no change	no change	repression	lower
YAL005C	dampened	no change	no change	induction	lower
YAL001C	dampened	no change	no change	induction	equal
YAR002W	dampened	no change	no change	repression	higher
YAR002C-A	dampened	enhanced	no change	repression	lower
YAR003W	no change	no change	no change	repression	lower
YAR007C	no change	no change	no change	induction	lower
YAR008W	no change	no change	no change	repression	higher
YNCA0004W	dampened	no change	no change	induction	equal
YAR014C	no change	enhanced	no change	repression	higher
YAR015W	dampened	dampened	enhanced	repression	lower
YAR019C	dampened	no change	no change	induction	equal
YAR020C	dampened	no change	no change	induction	equal
YAR023C	no change	no change	no change	induction	lower
YNCA0005W	no change	no change	no change	induction	equal
YAR027W	dampened	no change	enhanced	induction	equal
YAR033W	dampened	no change	no change	repression	lower
YAR042W	no change	no change	no change	induction	equal
YAR050W	no change	no change	no change	repression	equal
YAR071W	dampened	enhanced	no change	repression	lower
YDL223C	no change	no change	no change	induction	equal
YDL222C	dampened	no change	no change	induction	equal
YDL220C	no change	enhanced	no change	repression	higher
YDL219W	dampened	no change	no change	repression	equal
YDL218W	dampened	no change	no change	induction	equal
YDL215C	no change	no change	no change	induction	equal
YDL213C	no change	no change	no change	repression	higher
YDL212W	dampened	no change	no change	repression	lower
YDL208W	no change	no change	no change	repression	higher
YDL206W	dampened	no change	no change	induction	equal
YDL205C	dampened	no change	no change	repression	equal
YDL204W	dampened	no change	no change	induction	equal
YDL203C	no change	enhanced	no change	repression	equal
YDL201W	dampened	no change	no change	repression	higher
YDL199C	dampened	no change	no change	induction	lower
YDL198C	dampened	no change	no change	repression	lower
YDL197C	dampened	no change	no change	induction	equal
YDL195W	dampened	dampened	no change	induction	lower
YDL193W	dampened	no change	no change	induction	equal
YDL192W	dampened	no change	no change	repression	lower
YDL191W	no change	no change	enhanced	repression	higher
YDL189W	dampened	no change	no change	repression	equal
YDL184C	no change	no change	no change	repression	equal
YDL183C	no change	no change	no change	induction	higher
YDL182W	enhanced	enhanced	no change	repression	higher
YDL181W	no change	no change	no change	induction	lower
YDL247W	no change	dampened	no change	repression	higher
YDL244W	no change	dampened	enhanced	induction	equal
YDL241W	enhanced	no change	no change	repression	higher
YDL240W	no change	no change	no change	repression	higher
YDL238C	dampened	no change	no change	induction	lower
YDL237W	no change	no change	no change	induction	lower
YDL236W	dampened	enhanced	no change	repression	lower
YDL234C	dampened	enhanced	no change	induction	equal
YDL233W	dampened	no change	no change	induction	higher
YDL231C	no change	no change	no change	repression	equal
YDL230W	no change	enhanced	enhanced	induction	lower
YDL229W	dampened	no change	no change	repression	equal
YDL226C	dampened	no change	no change	repression	lower
YDL180W	dampened	no change	no change	induction	lower
YDL179W	no change	dampened	no change	induction	equal
YDL178W	dampened	no change	no change	repression	equal
YDL174C	no change	no change	no change	induction	higher
YDL171C	no change	no change	no change	repression	higher
YDL169C	no change	enhanced	no change	induction	equal
YDL168W	dampened	no change	no change	induction	lower
YDL167C	dampened	no change	no change	repression	higher
YDL166C	dampened	no change	no change	repression	higher
YDL165W	dampened	no change	no change	repression	equal
YDL164C	no change	no change	no change	repression	equal
YDL161W	no change	enhanced	dampened	induction	equal
YDL160C	dampened	no change	no change	induction	lower
YDL159W	dampened	no change	no change	induction	higher
YDL157C	dampened	no change	no change	repression	lower
YDL156W	dampened	dampened	enhanced	repression	equal
YDL154W	enhanced	no change	no change	repression	higher
YDL153C	no change	no change	no change	repression	higher
YDL150W	dampened	no change	no change	repression	higher
YDL149W	dampened	enhanced	no change	induction	equal
YDL148C	no change	enhanced	no change	repression	higher
YDL147W	no change	no change	no change	induction	lower
YDL146W	dampened	no change	no change	induction	lower
YDL145C	dampened	enhanced	no change	repression	lower
YDL143W	inverted	no change	no change	repression	lower
YDL142C	dampened	no change	no change	induction	lower
YDL141W	dampened	no change	no change	repression	lower
YDL140C	no change	dampened	no change	induction	lower
YDL137W	inverted	dampened	no change	repression	lower
YDL136W	no change	no change	no change	repression	higher
YDL134C	inverted	no change	no change	repression	lower
YDL133C-A	no change	no change	no change	repression	equal
YDL131W	dampened	enhanced	no change	repression	higher
YDL130W-A	dampened	no change	enhanced	induction	equal
YDL130W	dampened	no change	no change	repression	equal
YDL129W	enhanced	enhanced	no change	repression	higher
YDL126C	enhanced	no change	no change	induction	lower
YDL125C	dampened	no change	no change	induction	lower
YDL124W	dampened	no change	no change	induction	equal
YDL123W	dampened	no change	no change	induction	equal
YDL122W	dampened	no change	no change	repression	higher
YDL121C	no change	enhanced	no change	repression	higher
YDL120W	dampened	dampened	no change	repression	equal
YDL119C	enhanced	no change	no change	induction	equal
YDL117W	enhanced	no change	no change	induction	equal
YDL115C	no change	enhanced	no change	induction	equal
YDL114W	no change	no change	no change	induction	higher
YDL113C	dampened	enhanced	no change	induction	equal
YDL112W	dampened	no change	no change	repression	equal
YDL110C	no change	enhanced	no change	induction	equal
YDL106C	inverted	no change	no change	induction	equal
YDL104C	no change	no change	no change	induction	lower
YDL103C	no change	no change	no change	induction	lower
YDL102W	no change	enhanced	no change	repression	equal
YDL101C	dampened	enhanced	no change	induction	equal
YDL097C	no change	no change	no change	induction	lower
YDL093W	no change	no change	no change	repression	lower
YDL091C	dampened	enhanced	no change	induction	lower
YDL090C	no change	no change	no change	induction	lower
YDL089W	no change	no change	no change	induction	equal
YDL088C	dampened	no change	no change	induction	higher
YDL087C	dampened	no change	dampened	induction	equal
YDL085C-A	dampened	dampened	no change	repression	higher
YDL085W	no change	no change	no change	induction	equal
YDL084W	dampened	enhanced	no change	repression	lower
YDL083C	dampened	no change	no change	repression	equal
YDL082W	no change	no change	no change	repression	higher
YDL081C	dampened	no change	no change	repression	lower
YDL080C	no change	no change	no change	repression	higher
YDL077C	no change	no change	no change	induction	higher
YDL075W	no change	no change	enhanced	repression	equal
YDL074C	no change	no change	no change	repression	higher
YDL073W	dampened	no change	no change	repression	equal
YDL072C	dampened	no change	no change	induction	lower
YDL070W	dampened	no change	no change	induction	equal
YDL069C	no change	no change	inverted	induction	higher
YDL066W	inverted	no change	no change	repression	lower
YDL064W	dampened	no change	no change	repression	equal
YDL063C	no change	enhanced	no change	repression	higher
YDL061C	dampened	no change	no change	repression	lower
YDL060W	dampened	no change	no change	repression	higher
YDL059C	no change	enhanced	no change	induction	equal
YDL058W	dampened	no change	no change	repression	equal
YDL057W	no change	no change	no change	induction	lower
YDL055C	dampened	no change	no change	repression	equal
YNCD0003W	no change	no change	no change	induction	equal
YDL051W	enhanced	no change	no change	repression	higher
YDL047W	no change	enhanced	no change	repression	equal
YDL046W	no change	no change	no change	induction	lower
YDL043C	dampened	no change	no change	repression	higher
YDL042C	no change	enhanced	no change	repression	higher
YDL040C	dampened	enhanced	no change	repression	lower
YDL036C	no change	no change	no change	repression	higher
YDL035C	no change	no change	no change	induction	equal
YDL031W	no change	no change	no change	repression	higher
YDL030W	no change	no change	enhanced	repression	higher
YDL029W	enhanced	no change	no change	induction	lower
YDL027C	dampened	no change	no change	induction	lower
YDL025C	dampened	enhanced	no change	induction	equal
YDL024C	dampened	no change	no change	induction	equal
YDL022W	no change	no change	no change	induction	lower
YDL021W	no change	enhanced	no change	induction	equal
YDL019C	dampened	no change	no change	induction	equal
YDL018C	no change	enhanced	no change	induction	equal
YDL017W	dampened	no change	no change	induction	higher
YDL014W	dampened	enhanced	no change	repression	equal
YDL009C	dampened	no change	no change	induction	higher
YDL007W	enhanced	enhanced	no change	induction	lower
YDL005C	inverted	no change	no change	induction	higher
YDL004W	dampened	no change	no change	induction	lower
YDL003W	no change	no change	no change	repression	higher
YDL001W	no change	no change	no change	repression	higher
YDR001C	dampened	no change	no change	induction	equal
YDR003W	dampened	no change	no change	induction	lower
YDR006C	dampened	no change	no change	induction	higher
YDR011W	dampened	no change	no change	induction	lower
YDR012W	dampened	no change	no change	repression	equal
YDR013W	dampened	no change	no change	repression	higher
YDR014W	inverted	no change	no change	induction	higher
YDR017C	no change	enhanced	no change	repression	higher
YDR018C	dampened	no change	no change	induction	equal
YDR020C	no change	no change	no change	repression	higher
YDR021W	no change	no change	no change	repression	higher
YDR022C	no change	no change	no change	induction	equal
YNCD0007C	no change	no change	no change	induction	equal
YDR023W	no change	no change	no change	repression	higher
YDR025W	no change	no change	no change	repression	equal
YDR026C	dampened	no change	enhanced	repression	higher
YDR027C	dampened	no change	no change	induction	equal
YDR028C	dampened	no change	no change	induction	equal
YDR031W	dampened	enhanced	no change	induction	equal
YDR032C	no change	no change	enhanced	induction	lower
YDR033W	no change	no change	no change	repression	lower
YDR034C-D	no change	no change	no change	induction	equal
YDR034W-B	dampened	dampened	enhanced	induction	equal
YDR035W	dampened	no change	no change	repression	equal
YDR036C	dampened	no change	no change	induction	equal
YDR037W	dampened	no change	no change	repression	equal
YDR038C	dampened	no change	no change	repression	higher
YDR039C	no change	enhanced	dampened	repression	higher
YDR043C	dampened	enhanced	no change	induction	higher
YDR044W	dampened	no change	no change	repression	lower
YDR045C	no change	no change	no change	repression	higher
YDR046C	no change	enhanced	no change	repression	higher
YDR047W	dampened	enhanced	no change	repression	lower
YDR049W	no change	no change	enhanced	repression	higher
YDR050C	dampened	no change	no change	repression	lower
YDR054C	no change	no change	no change	induction	equal
YDR056C	dampened	no change	no change	repression	lower
YDR057W	no change	no change	dampened	induction	higher
YDR058C	no change	no change	no change	induction	equal
YDR060W	no change	no change	no change	repression	higher
YDR061W	enhanced	no change	no change	induction	lower
YDR062W	dampened	no change	no change	repression	equal
YDR063W	no change	no change	no change	induction	equal
YDR064W	no change	no change	enhanced	repression	equal
YDR069C	dampened	no change	no change	induction	equal
YDR070C	dampened	no change	no change	induction	equal
YDR071C	no change	enhanced	no change	induction	lower
YDR074W	dampened	no change	no change	induction	equal
YDR075W	no change	no change	no change	repression	higher
YDR076W	enhanced	no change	no change	repression	higher
YDR077W	dampened	no change	no change	induction	equal
YDR078C	no change	no change	dampened	repression	higher
YDR079C-A	dampened	no change	no change	repression	equal
YDR080W	no change	no change	no change	induction	equal
YDR081C	no change	no change	no change	repression	higher
YDR083W	no change	no change	no change	repression	higher
YDR085C	dampened	enhanced	no change	induction	equal
YDR086C	no change	no change	no change	repression	equal
YDR087C	no change	no change	no change	repression	higher
YNCD0013C	dampened	no change	enhanced	induction	equal
YDR089W	no change	no change	no change	repression	lower
YDR091C	dampened	enhanced	no change	repression	equal
YDR093W	dampened	no change	no change	repression	lower
YDR096W	dampened	no change	no change	induction	equal
YDR097C	no change	no change	no change	repression	higher
YDR098C	dampened	no change	no change	repression	lower
YDR099W	no change	no change	no change	induction	lower
YDR100W	no change	no change	no change	induction	lower
YDR101C	dampened	enhanced	no change	repression	higher
YDR103W	dampened	dampened	no change	induction	equal
YDR104C	no change	dampened	no change	induction	higher
YDR106W	inverted	no change	no change	repression	higher
YDR110W	dampened	no change	no change	repression	higher
YDR111C	enhanced	no change	no change	repression	higher
YDR115W	no change	no change	no change	induction	equal
YDR116C	no change	no change	no change	induction	lower
YDR119W	dampened	no change	no change	repression	equal
YDR120C	no change	enhanced	no change	repression	higher
YDR121W	dampened	no change	no change	repression	higher
YDR122W	dampened	no change	no change	induction	lower
YDR123C	dampened	no change	no change	induction	lower
YDR125C	dampened	no change	no change	induction	equal
YDR126W	no change	no change	no change	repression	higher
YDR127W	dampened	no change	no change	repression	lower
YDR129C	dampened	no change	enhanced	induction	lower
YDR131C	no change	no change	no change	induction	equal
YDR132C	no change	no change	no change	repression	equal
YDR135C	dampened	enhanced	no change	repression	lower
YDR138W	dampened	no change	no change	repression	higher
YDR141C	no change	no change	no change	induction	lower
YDR143C	no change	no change	no change	repression	higher
YDR144C	dampened	enhanced	no change	repression	lower
YDR147W	no change	no change	no change	repression	higher
YDR148C	dampened	no change	no change	induction	lower
YDR150W	dampened	no change	no change	induction	equal
YDR151C	no change	no change	no change	induction	lower
YDR152W	no change	no change	no change	repression	higher
YDR155C	enhanced	no change	no change	induction	lower
YDR158W	dampened	enhanced	no change	repression	lower
YDR160W	no change	no change	no change	induction	lower
YDR161W	enhanced	enhanced	no change	repression	higher
YDR165W	no change	enhanced	no change	repression	higher
YDR166C	no change	no change	no change	induction	equal
YDR167W	dampened	no change	no change	repression	equal
YDR168W	no change	enhanced	no change	induction	lower
YDR169C	dampened	no change	no change	induction	equal
YDR170C	dampened	no change	no change	repression	lower
YDR171W	dampened	no change	no change	induction	lower
YDR172W	dampened	no change	no change	repression	higher
YDR174W	dampened	no change	no change	induction	higher
YDR175C	enhanced	no change	no change	induction	equal
YDR176W	no change	no change	no change	induction	equal
YDR177W	inverted	dampened	no change	repression	equal
YDR178W	dampened	no change	no change	induction	lower
YDR184C	no change	no change	no change	repression	higher
YDR185C	no change	dampened	no change	repression	higher
YDR186C	dampened	dampened	dampened	induction	higher
YDR190C	dampened	no change	no change	repression	equal
YDR191W	dampened	no change	no change	induction	equal
YDR192C	no change	no change	no change	repression	equal
YDR194C	no change	no change	no change	induction	equal
YDR196C	dampened	enhanced	no change	induction	equal
YDR197W	dampened	no change	no change	induction	higher
YDR198C	dampened	no change	no change	repression	higher
YDR200C	dampened	enhanced	no change	induction	higher
YDR202C	dampened	enhanced	no change	induction	equal
YDR204W	dampened	no change	no change	induction	lower
YDR206W	no change	no change	no change	repression	higher
YDR208W	dampened	dampened	no change	induction	higher
YDR210W	inverted	no change	no change	induction	equal
YDR210W-B	no change	no change	no change	induction	equal
YDR211W	dampened	no change	no change	repression	equal
YDR212W	inverted	no change	no change	repression	lower
YDR214W	no change	no change	no change	induction	lower
YDR215C	dampened	dampened	enhanced	induction	equal
YDR216W	dampened	enhanced	no change	induction	equal
YDR221W	no change	no change	no change	induction	lower
YDR222W	dampened	no change	no change	repression	lower
YDR223W	no change	no change	no change	induction	equal
YDR224C	no change	no change	no change	repression	higher
YDR225W	no change	no change	no change	repression	higher
YDR226W	dampened	no change	enhanced	repression	lower
YDR227W	no change	enhanced	no change	repression	higher
YDR228C	inverted	no change	no change	repression	higher
YDR229W	no change	enhanced	no change	induction	equal
YDR231C	dampened	no change	no change	induction	equal
YDR233C	dampened	enhanced	no change	repression	lower
YDR234W	dampened	enhanced	no change	repression	equal
YDR236C	dampened	no change	no change	induction	lower
YDR237W	enhanced	no change	no change	induction	lower
YDR239C	no change	enhanced	no change	repression	higher
YDR240C	no change	dampened	no change	repression	higher
YDR242W	no change	no change	no change	induction	lower
YDR243C	no change	no change	no change	repression	higher
YDR245W	no change	no change	enhanced	repression	higher
YDR246W	dampened	no change	no change	induction	equal
YDR247W	inverted	no change	no change	induction	lower
YDR248C	no change	no change	no change	induction	lower
YDR251W	dampened	no change	no change	induction	lower
YDR253C	no change	no change	no change	repression	equal
YDR254W	no change	no change	no change	repression	equal
YDR255C	no change	enhanced	no change	induction	lower
YDR257C	dampened	no change	no change	repression	equal
YDR258C	dampened	no change	no change	induction	lower
YDR260C	dampened	no change	no change	repression	lower
YDR261C	dampened	no change	no change	repression	equal
YNCD0019C	dampened	no change	no change	induction	equal
YDR261W-A	dampened	no change	no change	induction	equal
YDR261W-B	enhanced	no change	no change	induction	equal
YNCD0020W	dampened	no change	no change	induction	lower
YDR262W	dampened	no change	no change	induction	equal
YDR264C	no change	dampened	no change	induction	lower
YDR265W	no change	no change	no change	induction	equal
YDR266C	no change	no change	enhanced	repression	equal
YDR267C	dampened	no change	enhanced	repression	lower
YDR268W	no change	no change	no change	induction	lower
YDR270W	no change	no change	no change	induction	equal
YDR272W	dampened	enhanced	no change	induction	equal
YDR276C	dampened	no change	no change	induction	lower
YDR279W	no change	no change	no change	repression	higher
YDR280W	no change	no change	no change	repression	higher
YDR281C	no change	enhanced	enhanced	repression	equal
YDR282C	dampened	no change	no change	induction	equal
YDR283C	dampened	no change	no change	repression	higher
YDR284C	inverted	no change	no change	repression	lower
YDR285W	no change	enhanced	no change	induction	higher
YDR286C	no change	enhanced	no change	induction	equal
YDR287W	no change	no change	no change	induction	lower
YDR288W	no change	dampened	dampened	repression	higher
YDR292C	dampened	no change	no change	repression	equal
YDR293C	dampened	no change	no change	induction	equal
YDR295C	no change	no change	no change	induction	higher
YDR296W	no change	no change	no change	induction	equal
YDR297W	dampened	no change	no change	repression	lower
YDR299W	no change	no change	no change	repression	higher
YDR300C	dampened	no change	no change	repression	higher
YDR302W	no change	no change	no change	repression	equal
YDR306C	dampened	no change	no change	induction	lower
YDR309C	no change	enhanced	no change	repression	higher
YDR310C	dampened	no change	no change	repression	equal
YDR311W	no change	enhanced	dampened	induction	higher
YDR312W	dampened	no change	no change	repression	higher
YDR313C	dampened	no change	no change	induction	lower
YDR314C	no change	no change	no change	induction	lower
YDR316W	no change	enhanced	no change	induction	higher
YDR316W-A	inverted	no change	no change	induction	equal
YDR317W	no change	no change	dampened	induction	higher
YDR320C	dampened	no change	no change	induction	equal
YDR321W	no change	no change	no change	repression	equal
YDR324C	dampened	no change	no change	repression	higher
YDR325W	dampened	no change	no change	repression	higher
YDR326C	dampened	no change	no change	repression	equal
YDR328C	no change	enhanced	enhanced	induction	lower
YDR329C	dampened	enhanced	no change	induction	equal
YDR330W	dampened	enhanced	no change	induction	equal
YDR331W	no change	no change	no change	repression	higher
YDR332W	no change	enhanced	enhanced	induction	higher
YDR334W	enhanced	no change	no change	induction	equal
YDR335W	no change	no change	no change	induction	lower
YDR337W	no change	no change	no change	induction	equal
YDR338C	enhanced	no change	no change	repression	equal
YDR339C	dampened	no change	no change	repression	higher
YDR341C	no change	no change	no change	repression	higher
YDR342C	no change	no change	no change	induction	equal
YDR343C	no change	no change	no change	induction	equal
YDR344C	no change	no change	dampened	repression	equal
YDR345C	no change	no change	no change	repression	equal
YDR346C	no change	no change	no change	repression	higher
YDR347W	enhanced	no change	no change	induction	lower
YDR349C	no change	no change	no change	repression	equal
YDR350C	dampened	no change	no change	induction	equal
YDR352W	no change	enhanced	no change	repression	lower
YDR354W	dampened	no change	no change	repression	lower
YDR358W	dampened	enhanced	no change	induction	equal
YDR361C	enhanced	no change	no change	repression	higher
YDR362C	inverted	no change	enhanced	induction	higher
YDR363W	no change	enhanced	dampened	induction	equal
YDR364C	dampened	no change	no change	repression	higher
YDR367W	no change	no change	dampened	repression	equal
YDR368W	enhanced	enhanced	no change	induction	lower
YDR370C	dampened	no change	no change	repression	higher
YDR371W	no change	enhanced	no change	induction	equal
YDR372C	dampened	no change	no change	repression	equal
YDR373W	no change	no change	enhanced	induction	lower
YDR374C	dampened	no change	enhanced	induction	equal
YDR375C	no change	no change	no change	induction	equal
YDR376W	no change	no change	no change	induction	lower
YDR377W	dampened	no change	no change	induction	lower
YDR378C	dampened	no change	no change	repression	lower
YDR379W	dampened	no change	no change	induction	equal
YDR379C-A	no change	no change	no change	induction	equal
YDR380W	dampened	no change	no change	induction	equal
YDR381W	no change	no change	no change	repression	equal
YDR382W	dampened	no change	no change	repression	lower
YDR384C	dampened	no change	no change	repression	equal
YDR385W	dampened	no change	no change	repression	lower
YDR387C	dampened	no change	no change	induction	lower
YDR388W	no change	no change	no change	induction	lower
YDR390C	no change	no change	no change	repression	higher
YDR391C	dampened	no change	no change	induction	equal
YDR394W	enhanced	no change	no change	induction	lower
YDR395W	dampened	enhanced	no change	repression	equal
YDR398W	dampened	no change	no change	repression	higher
YDR399W	dampened	no change	enhanced	repression	equal
YDR400W	no change	no change	no change	repression	equal
YDR402C	enhanced	no change	inverted	repression	higher
YDR404C	dampened	no change	no change	repression	lower
YDR405W	no change	no change	no change	induction	equal
YDR406W	dampened	no change	no change	induction	lower
YDR408C	no change	no change	no change	repression	equal
YDR410C	dampened	no change	no change	repression	lower
YDR412W	no change	enhanced	no change	repression	higher
YDR414C	dampened	no change	no change	repression	equal
YDR418W	dampened	no change	no change	repression	equal
YDR419W	dampened	no change	no change	repression	higher
YDR421W	dampened	no change	no change	induction	equal
YDR422C	inverted	no change	no change	induction	higher
YDR423C	dampened	no change	no change	induction	equal
YDR425W	dampened	no change	no change	induction	equal
YDR427W	no change	no change	no change	induction	equal
YDR428C	dampened	no change	no change	repression	equal
YDR429C	dampened	no change	no change	repression	equal
YDR430C	enhanced	no change	no change	induction	lower
YDR432W	no change	dampened	enhanced	induction	lower
YDR435C	dampened	no change	no change	induction	lower
YDR436W	dampened	no change	no change	induction	equal
YDR438W	dampened	no change	no change	repression	equal
YDR440W	no change	no change	no change	repression	higher
YDR441C	dampened	no change	no change	repression	equal
YDR444W	no change	no change	no change	repression	higher
YDR447C	no change	no change	no change	repression	higher
YDR449C	dampened	no change	no change	repression	higher
YDR450W	dampened	no change	enhanced	repression	equal
YDR452W	no change	enhanced	no change	induction	lower
YDR453C	dampened	no change	no change	induction	equal
YDR454C	dampened	no change	no change	repression	lower
YDR456W	no change	no change	no change	repression	lower
YDR458C	no change	no change	no change	induction	higher
YDR459C	no change	no change	no change	repression	equal
YDR460W	no change	no change	no change	induction	higher
YDR461W	dampened	no change	no change	repression	lower
YDR462W	no change	no change	no change	induction	equal
YDR463W	no change	no change	dampened	induction	higher
YDR464W	no change	no change	no change	repression	higher
YDR465C	no change	no change	no change	repression	higher
YDR466W	dampened	no change	dampened	induction	higher
YDR468C	no change	no change	no change	induction	higher
YDR469W	dampened	no change	no change	repression	equal
YDR470C	no change	no change	no change	induction	lower
YDR471W	no change	no change	enhanced	repression	equal
YDR472W	dampened	enhanced	no change	repression	equal
YDR475C	dampened	no change	no change	induction	lower
YDR476C	dampened	dampened	no change	induction	lower
YDR477W	dampened	no change	enhanced	induction	equal
YDR479C	dampened	enhanced	no change	induction	lower
YDR481C	dampened	enhanced	no change	repression	lower
YDR482C	dampened	no change	no change	induction	higher
YDR483W	dampened	enhanced	no change	repression	lower
YDR487C	dampened	no change	no change	repression	lower
YDR490C	no change	no change	no change	induction	lower
YDR492W	dampened	no change	no change	repression	lower
YDR494W	no change	enhanced	no change	induction	higher
YDR496C	dampened	no change	no change	repression	higher
YDR497C	dampened	no change	no change	repression	lower
YDR500C	dampened	no change	no change	repression	equal
YDR501W	enhanced	no change	no change	repression	higher
YDR502C	dampened	no change	no change	repression	lower
YDR503C	dampened	no change	no change	induction	lower
YDR505C	dampened	no change	no change	induction	equal
YDR506C	no change	no change	no change	induction	lower
YDR507C	dampened	no change	no change	repression	equal
YDR508C	dampened	no change	no change	repression	higher
YDR511W	no change	no change	no change	induction	lower
YDR513W	dampened	no change	no change	induction	equal
YDR512C	dampened	enhanced	no change	induction	equal
YDR516C	dampened	no change	no change	induction	lower
YDR517W	no change	no change	no change	induction	lower
YDR523C	enhanced	dampened	no change	repression	higher
YDR524C	no change	no change	no change	repression	higher
YDR527W	no change	no change	no change	repression	higher
YDR529C	dampened	no change	no change	induction	equal
YDR530C	no change	enhanced	no change	induction	lower
YDR534C	no change	no change	no change	repression	equal
YDR536W	no change	no change	no change	induction	equal
YDR538W	no change	no change	no change	repression	lower
YDR540C	dampened	no change	no change	induction	equal
YBL111C	no change	no change	no change	repression	equal
YBL106C	no change	no change	no change	repression	higher
YBL105C	no change	no change	no change	induction	equal
YBL102W	no change	no change	no change	induction	lower
YBL101C	dampened	no change	no change	induction	equal
YBL100W-B	no change	no change	no change	induction	equal
YBL099W	enhanced	no change	no change	induction	lower
YBL098W	dampened	dampened	enhanced	repression	equal
YBL092W	no change	no change	enhanced	repression	equal
YBL091C-A	no change	no change	no change	induction	equal
YBL091C	dampened	no change	no change	repression	lower
YBL088C	no change	no change	no change	repression	equal
YBL087C	dampened	no change	no change	repression	equal
YBL086C	dampened	enhanced	no change	induction	equal
YBL085W	inverted	no change	no change	induction	higher
YBL084C	dampened	no change	no change	induction	equal
YBL082C	dampened	no change	enhanced	repression	equal
YBL081W	dampened	enhanced	no change	repression	higher
YBL080C	dampened	no change	no change	induction	equal
YBL079W	no change	no change	no change	repression	equal
YBL078C	dampened	no change	no change	induction	equal
YBL076C	dampened	no change	no change	repression	lower
YBL075C	dampened	no change	no change	induction	equal
YBL072C	no change	no change	no change	repression	equal
YBL071W-A	no change	no change	no change	repression	higher
YBL071C	no change	no change	no change	repression	higher
YBL069W	dampened	no change	no change	repression	equal
YBL068W	no change	enhanced	no change	repression	higher
YBL064C	dampened	no change	no change	induction	equal
YBL059C-A	enhanced	enhanced	no change	induction	equal
YBL058W	no change	no change	no change	induction	lower
YBL057C	no change	no change	no change	repression	higher
YBL056W	no change	no change	no change	induction	lower
YBL055C	no change	no change	no change	repression	higher
YBL054W	no change	no change	no change	repression	higher
YBL052C	dampened	no change	no change	repression	higher
YBL050W	no change	no change	no change	induction	lower
YBL049W	no change	no change	no change	induction	equal
YBL047C	no change	no change	no change	induction	lower
YBL045C	no change	no change	no change	induction	lower
YBL043W	no change	no change	no change	repression	equal
YBL042C	no change	no change	dampened	repression	equal
YBL039C	no change	enhanced	no change	repression	higher
YBL037W	no change	no change	no change	repression	higher
YBL036C	dampened	no change	no change	repression	equal
YBL035C	no change	enhanced	no change	repression	equal
YBL032W	dampened	no change	no change	repression	lower
YBL031W	no change	no change	no change	repression	higher
YBL029C-A	dampened	no change	no change	induction	equal
YBL029W	dampened	no change	dampened	repression	lower
YBL028C	no change	no change	no change	repression	higher
YBL027W	no change	no change	enhanced	repression	equal
YBL026W	dampened	no change	no change	repression	equal
YBL024W	dampened	no change	no change	repression	higher
YBL022C	enhanced	no change	no change	induction	lower
YBL020W	no change	no change	no change	repression	higher
YBL019W	dampened	no change	no change	induction	equal
YBL018C	no change	no change	no change	repression	higher
YBL016W	dampened	no change	no change	repression	equal
YBL015W	dampened	no change	no change	induction	equal
YBL011W	dampened	enhanced	no change	induction	lower
YBL009W	no change	enhanced	no change	repression	higher
YBL007C	dampened	no change	no change	induction	lower
YBL005W-A	dampened	no change	no change	induction	equal
YBL005W-B	no change	no change	no change	induction	equal
YBL004W	no change	enhanced	no change	repression	higher
YBL003C	enhanced	no change	no change	repression	higher
YBL002W	no change	no change	no change	repression	equal
YBL001C	no change	no change	no change	induction	equal
YBR001C	dampened	no change	no change	induction	equal
YBR003W	dampened	no change	no change	induction	lower
YBR006W	dampened	no change	no change	induction	equal
YBR007C	dampened	enhanced	dampened	induction	equal
YBR008C	dampened	no change	no change	repression	lower
YBR009C	enhanced	no change	no change	repression	higher
YBR010W	enhanced	no change	no change	repression	higher
YBR011C	no change	no change	no change	repression	lower
YBR012W-A	inverted	no change	no change	induction	equal
YBR014C	no change	enhanced	no change	induction	higher
YBR015C	no change	enhanced	no change	repression	lower
YBR016W	no change	no change	no change	induction	lower
YBR017C	dampened	no change	no change	repression	equal
YBR018C	dampened	no change	no change	induction	equal
YBR019C	dampened	dampened	enhanced	induction	equal
YBR020W	enhanced	no change	no change	repression	equal
YBR021W	dampened	no change	no change	repression	lower
YBR022W	dampened	no change	no change	induction	equal
YBR023C	dampened	no change	no change	repression	equal
YBR024W	no change	enhanced	no change	induction	equal
YBR026C	no change	no change	no change	induction	lower
YBR027C	no change	no change	no change	induction	equal
YBR028C	dampened	no change	no change	repression	equal
YBR029C	no change	no change	no change	repression	equal
YBR030W	dampened	enhanced	no change	repression	higher
YBR031W	no change	no change	no change	repression	equal
YBR033W	dampened	enhanced	no change	induction	equal
YBR035C	no change	no change	no change	induction	lower
YBR037C	no change	enhanced	no change	induction	lower
YBR039W	no change	no change	no change	induction	lower
YBR041W	dampened	no change	no change	repression	lower
YBR042C	dampened	no change	no change	repression	lower
YBR043C	no change	no change	no change	repression	higher
YBR044C	no change	no change	no change	induction	higher
YBR045C	dampened	no change	no change	induction	equal
YBR046C	dampened	no change	no change	induction	lower
YBR047W	no change	no change	enhanced	induction	equal
YBR048W	dampened	no change	no change	repression	equal
YBR052C	dampened	no change	no change	induction	lower
YBR053C	dampened	no change	no change	induction	lower
YBR054W	dampened	no change	no change	induction	lower
YBR055C	dampened	no change	no change	repression	higher
YBR056W	dampened	no change	no change	induction	lower
YBR059C	dampened	no change	no change	induction	lower
YBR060C	dampened	no change	no change	repression	equal
YBR061C	no change	no change	no change	repression	higher
YBR065C	dampened	no change	no change	induction	equal
YBR067C	no change	no change	no change	induction	lower
YBR069C	enhanced	enhanced	no change	repression	higher
YBR071W	no change	no change	no change	induction	lower
YBR072W	dampened	no change	no change	induction	equal
YBR073W	no change	no change	no change	repression	higher
YBR074W	no change	enhanced	no change	repression	equal
YBR076W	no change	enhanced	no change	induction	higher
YBR077C	no change	no change	no change	induction	lower
YBR078W	dampened	no change	no change	repression	lower
YBR079C	dampened	no change	no change	repression	equal
YBR080C	no change	no change	no change	induction	lower
YBR082C	no change	no change	no change	induction	lower
YBR083W	no change	dampened	no change	repression	higher
YBR084W	no change	no change	no change	repression	higher
YBR084C-A	no change	no change	no change	repression	higher
YBR085W	dampened	no change	no change	repression	lower
YBR085C-A	dampened	no change	no change	induction	equal
YBR087W	no change	no change	no change	repression	higher
YBR088C	no change	no change	no change	repression	equal
YBR089C-A	dampened	no change	no change	induction	lower
YBR090C	no change	no change	no change	induction	equal
YBR092C	no change	enhanced	no change	repression	higher
YBR093C	dampened	no change	no change	repression	lower
YBR101C	dampened	no change	no change	induction	lower
YBR102C	dampened	enhanced	no change	induction	higher
YBR104W	no change	enhanced	no change	repression	higher
YBR106W	dampened	no change	no change	repression	lower
YBR107C	no change	enhanced	dampened	induction	equal
YBR108W	no change	enhanced	no change	induction	equal
YBR111C	no change	no change	no change	induction	lower
YBR115C	dampened	enhanced	no change	repression	equal
YBR117C	dampened	no change	no change	induction	equal
YBR118W	dampened	no change	no change	repression	lower
YBR119W	dampened	dampened	no change	repression	higher
YBR121C	dampened	no change	no change	repression	equal
YBR122C	no change	no change	dampened	induction	equal
YBR125C	dampened	no change	no change	repression	lower
YBR126C	dampened	no change	no change	induction	equal
YBR127C	dampened	no change	no change	repression	lower
YBR128C	no change	enhanced	no change	induction	lower
YBR132C	dampened	no change	no change	induction	equal
YBR133C	no change	no change	no change	repression	higher
YBR135W	no change	no change	no change	repression	higher
YBR137W	dampened	no change	no change	induction	equal
YBR139W	dampened	no change	no change	induction	lower
YBR141C	no change	enhanced	no change	repression	higher
YBR142W	no change	no change	no change	repression	higher
YBR143C	dampened	no change	no change	repression	equal
YBR146W	no change	no change	no change	induction	equal
YBR147W	dampened	no change	no change	induction	equal
YBR149W	dampened	no change	no change	induction	lower
YBR150C	dampened	no change	no change	induction	equal
YBR151W	dampened	no change	no change	induction	lower
YBR154C	dampened	no change	no change	repression	higher
YBR155W	no change	no change	no change	repression	higher
YBR156C	enhanced	no change	no change	repression	higher
YBR158W	inverted	no change	no change	repression	equal
YBR159W	dampened	no change	no change	repression	lower
YBR160W	dampened	no change	no change	induction	equal
YBR161W	inverted	no change	no change	induction	equal
YBR162C	dampened	no change	no change	repression	lower
YBR162W-A	dampened	no change	no change	repression	equal
YBR163W	dampened	no change	no change	repression	higher
YBR164C	dampened	no change	no change	repression	equal
YBR166C	no change	no change	no change	repression	higher
YBR169C	dampened	no change	no change	induction	lower
YBR170C	no change	no change	no change	induction	lower
YBR171W	no change	no change	no change	repression	equal
YBR172C	dampened	no change	no change	repression	higher
YBR176W	no change	no change	no change	repression	higher
YBR177C	dampened	no change	no change	induction	lower
YBR181C	no change	no change	enhanced	repression	equal
YBR183W	dampened	no change	no change	induction	equal
YBR187W	dampened	no change	no change	repression	equal
YBR188C	dampened	no change	no change	repression	equal
YBR189W	dampened	no change	no change	repression	equal
YBR191W	no change	no change	enhanced	repression	equal
YBR192W	dampened	no change	no change	repression	higher
YBR193C	no change	no change	no change	induction	lower
YBR194W	no change	no change	no change	induction	equal
YBR195C	dampened	no change	no change	repression	higher
YBR196C	dampened	no change	no change	repression	lower
YBR197C	dampened	no change	enhanced	repression	equal
YBR198C	dampened	no change	no change	repression	equal
YBR199W	dampened	no change	no change	induction	lower
YBR200W	no change	no change	no change	induction	higher
YBR201W	dampened	no change	no change	induction	equal
YBR202W	no change	enhanced	no change	repression	equal
YBR204C	dampened	enhanced	no change	induction	lower
YBR205W	dampened	no change	no change	repression	lower
YBR207W	dampened	no change	no change	induction	lower
YBR208C	dampened	no change	no change	repression	lower
YBR212W	dampened	no change	no change	induction	lower
YBR213W	dampened	enhanced	no change	repression	lower
YBR214W	dampened	no change	no change	induction	equal
YBR216C	dampened	no change	no change	induction	equal
YBR220C	dampened	no change	no change	repression	lower
YBR221C	dampened	no change	no change	repression	lower
YBR223C	no change	no change	no change	induction	lower
YBR225W	dampened	no change	no change	induction	higher
YBR230C	dampened	no change	no change	induction	equal
YBR233W	no change	enhanced	no change	induction	equal
YBR233W-A	no change	no change	no change	repression	higher
YBR234C	enhanced	no change	enhanced	induction	lower
YBR235W	inverted	no change	no change	repression	lower
YBR236C	no change	no change	no change	induction	lower
YBR238C	dampened	no change	no change	repression	equal
YBR239C	no change	no change	enhanced	repression	higher
YBR240C	no change	no change	no change	induction	higher
YBR241C	no change	no change	no change	induction	equal
YBR242W	no change	no change	no change	repression	higher
YBR243C	dampened	no change	no change	repression	lower
YBR244W	enhanced	no change	no change	repression	higher
YBR246W	no change	no change	no change	repression	equal
YBR247C	dampened	enhanced	no change	repression	higher
YBR248C	dampened	no change	no change	repression	equal
YBR249C	dampened	no change	no change	repression	equal
YBR250W	no change	no change	dampened	induction	equal
YBR252W	dampened	no change	no change	repression	lower
YBR253W	no change	no change	no change	induction	equal
YBR254C	no change	no change	no change	repression	higher
YBR256C	no change	enhanced	no change	induction	lower
YBR258C	no change	enhanced	no change	induction	higher
YBR260C	no change	no change	no change	induction	lower
YBR261C	no change	no change	no change	repression	equal
YBR263W	dampened	enhanced	no change	repression	equal
YBR262C	no change	no change	no change	induction	equal
YBR265W	dampened	no change	no change	repression	lower
YBR267W	dampened	no change	no change	repression	higher
YBR269C	no change	no change	no change	induction	lower
YBR271W	no change	enhanced	no change	repression	higher
YBR272C	dampened	no change	no change	induction	equal
YBR273C	dampened	enhanced	no change	induction	lower
YBR275C	no change	enhanced	no change	repression	higher
YBR276C	no change	no change	no change	repression	equal
YBR279W	dampened	enhanced	no change	induction	equal
YBR280C	dampened	no change	no change	induction	equal
YBR281C	dampened	enhanced	no change	repression	lower
YBR282W	no change	no change	no change	induction	equal
YBR283C	dampened	enhanced	no change	repression	lower
YBR285W	no change	no change	no change	induction	equal
YBR286W	no change	dampened	dampened	induction	lower
YBR287W	dampened	no change	no change	induction	lower
YBR290W	dampened	enhanced	no change	induction	higher
YBR291C	dampened	no change	no change	repression	equal
YBR296C	no change	no change	no change	repression	equal
YBR299W	no change	no change	no change	induction	equal
YGL245W	no change	enhanced	no change	repression	equal
YGL243W	no change	no change	no change	repression	higher
YGL241W	dampened	no change	no change	repression	equal
YGL240W	no change	no change	no change	induction	lower
YGL237C	dampened	no change	no change	induction	equal
YGL236C	dampened	no change	enhanced	repression	equal
YGL234W	no change	no change	no change	repression	equal
YGL233W	dampened	no change	no change	induction	equal
YGL232W	no change	dampened	no change	repression	higher
YGL231C	no change	no change	no change	repression	higher
YGL229C	no change	no change	no change	induction	lower
YGL228W	dampened	enhanced	enhanced	induction	higher
YGL227W	dampened	no change	no change	induction	lower
YGL226C-A	no change	no change	no change	repression	lower
YNCG0002C	no change	dampened	no change	induction	higher
YGL263W	no change	dampened	no change	repression	equal
YGL259W	dampened	dampened	enhanced	induction	equal
YGL258W-A	dampened	dampened	enhanced	induction	equal
YGL258W	dampened	no change	no change	repression	equal
YGL257C	dampened	no change	no change	repression	equal
YGL256W	dampened	enhanced	no change	repression	equal
YGL253W	dampened	no change	no change	repression	lower
YGL252C	no change	no change	no change	induction	lower
YGL251C	no change	no change	no change	induction	higher
YGL250W	dampened	enhanced	no change	induction	lower
YGL247W	no change	no change	dampened	repression	higher
YGL246C	no change	no change	no change	repression	higher
YGL225W	dampened	no change	no change	repression	lower
YGL224C	inverted	no change	no change	repression	equal
YGL222C	inverted	no change	no change	induction	equal
YGL220W	dampened	no change	no change	repression	lower
YGL219C	dampened	no change	no change	induction	equal
YGL213C	no change	enhanced	no change	repression	lower
YGL211W	no change	no change	no change	repression	higher
YGL210W	no change	no change	no change	repression	higher
YGL209W	enhanced	no change	no change	repression	higher
YGL208W	dampened	no change	no change	induction	equal
YGL206C	dampened	no change	no change	induction	lower
YGL205W	no change	no change	no change	induction	equal
YGL204C	no change	no change	no change	repression	equal
YGL203C	inverted	no change	no change	repression	equal
YGL202W	dampened	enhanced	no change	repression	lower
YGL201C	dampened	no change	no change	repression	lower
YGL200C	dampened	no change	no change	repression	lower
YGL198W	no change	no change	no change	induction	lower
YGL197W	dampened	no change	no change	induction	equal
YGL196W	no change	no change	no change	induction	lower
YGL195W	dampened	enhanced	no change	repression	lower
YGL191W	dampened	no change	no change	induction	equal
YGL190C	no change	no change	no change	induction	higher
YGL189C	no change	no change	enhanced	repression	equal
YGL187C	no change	no change	no change	induction	lower
YGL186C	dampened	no change	enhanced	repression	lower
YGL185C	no change	no change	no change	induction	equal
YGL184C	no change	no change	no change	repression	higher
YGL181W	dampened	no change	no change	induction	equal
YGL180W	no change	enhanced	no change	induction	equal
YGL178W	dampened	no change	no change	induction	equal
YGL173C	inverted	no change	no change	repression	lower
YGL172W	dampened	no change	no change	induction	equal
YGL171W	no change	enhanced	no change	repression	higher
YGL170C	no change	no change	no change	induction	higher
YGL169W	dampened	enhanced	no change	repression	higher
YGL167C	no change	no change	no change	repression	equal
YGL166W	dampened	no change	no change	induction	equal
YGL162W	enhanced	no change	no change	repression	higher
YGL161C	no change	no change	no change	induction	lower
YGL160W	no change	no change	no change	induction	lower
YGL156W	dampened	no change	no change	induction	equal
YGL155W	no change	enhanced	no change	repression	equal
YGL150C	no change	no change	no change	induction	equal
YGL148W	dampened	no change	no change	repression	equal
YGL146C	no change	enhanced	no change	induction	equal
YGL145W	no change	no change	no change	repression	higher
YGL144C	inverted	no change	dampened	repression	equal
YGL141W	dampened	no change	no change	induction	lower
YGL139W	no change	enhanced	no change	repression	higher
YGL137W	dampened	enhanced	no change	repression	lower
YGL135W	no change	no change	no change	repression	equal
YGL134W	inverted	no change	no change	repression	higher
YGL133W	no change	no change	no change	induction	equal
YGL129C	dampened	no change	no change	induction	equal
YGL128C	dampened	no change	no change	induction	higher
YGL127C	dampened	no change	no change	induction	equal
YGL123W	dampened	no change	no change	repression	equal
YGL122C	no change	no change	no change	induction	equal
YGL120C	no change	no change	no change	repression	higher
YGL117W	dampened	no change	no change	induction	equal
YGL115W	no change	no change	no change	induction	lower
YGL114W	no change	no change	no change	repression	equal
YGL111W	no change	no change	no change	repression	higher
YGL106W	dampened	no change	no change	repression	equal
YGL105W	dampened	no change	no change	repression	equal
YGL104C	dampened	no change	no change	induction	equal
YGL103W	no change	no change	enhanced	repression	equal
YGL101W	dampened	enhanced	no change	repression	equal
YGL100W	dampened	no change	no change	repression	lower
YGL099W	no change	enhanced	no change	repression	higher
YGL098W	enhanced	no change	no change	induction	equal
YGL097W	dampened	no change	no change	repression	lower
YGL096W	dampened	no change	no change	induction	equal
YGL095C	no change	no change	no change	induction	lower
YGL093W	dampened	enhanced	no change	induction	equal
YGL092W	dampened	no change	no change	repression	equal
YGL091C	no change	no change	no change	induction	equal
YGL090W	no change	no change	dampened	induction	higher
YGL087C	no change	no change	no change	induction	lower
YGL085W	enhanced	no change	no change	induction	equal
YGL083W	no change	no change	no change	repression	equal
YGL082W	dampened	enhanced	no change	induction	lower
YGL081W	no change	no change	no change	induction	equal
YGL080W	dampened	no change	no change	induction	equal
YGL078C	no change	enhanced	no change	repression	higher
YGL077C	dampened	no change	no change	repression	equal
YGL076C	no change	no change	enhanced	repression	equal
YGL073W	no change	no change	no change	induction	equal
YGL071W	dampened	dampened	no change	induction	higher
YGL070C	dampened	no change	no change	repression	equal
YGL068W	inverted	no change	dampened	repression	lower
YGL063W	no change	no change	no change	repression	equal
YGL061C	enhanced	no change	no change	repression	higher
YGL059W	dampened	no change	no change	induction	equal
YGL058W	no change	no change	no change	induction	lower
YGL056C	no change	no change	no change	repression	higher
YGL055W	dampened	no change	no change	repression	lower
YGL053W	no change	no change	no change	induction	equal
YNCG0017W	dampened	no change	no change	induction	equal
YGL050W	no change	no change	no change	repression	higher
YGL048C	enhanced	no change	no change	induction	lower
YGL047W	no change	no change	no change	induction	lower
YGL045W	no change	no change	no change	induction	equal
YGL044C	inverted	no change	no change	repression	higher
YGL040C	dampened	no change	no change	repression	lower
YNCG0019W	dampened	no change	no change	induction	equal
YGL038C	no change	no change	no change	repression	higher
YGL037C	dampened	no change	no change	induction	equal
YGL036W	dampened	no change	no change	induction	equal
YGL035C	no change	dampened	no change	repression	higher
YGL032C	dampened	no change	no change	repression	lower
YGL031C	no change	no change	enhanced	repression	equal
YGL029W	no change	no change	no change	repression	higher
YGL028C	dampened	no change	no change	repression	equal
YGL027C	dampened	enhanced	no change	repression	equal
YGL026C	dampened	no change	no change	repression	lower
YGL025C	no change	no change	no change	repression	equal
YGL022W	dampened	no change	no change	repression	lower
YGL020C	dampened	no change	no change	repression	lower
YGL018C	enhanced	no change	dampened	induction	equal
YGL017W	dampened	enhanced	no change	induction	equal
YGL016W	no change	no change	no change	repression	higher
YGL014W	dampened	enhanced	no change	repression	equal
YGL012W	dampened	no change	no change	repression	lower
YGL011C	no change	no change	no change	induction	lower
YGL010W	dampened	no change	no change	induction	equal
YGL008C	dampened	no change	no change	repression	lower
YGL007W	no change	no change	no change	induction	equal
YGL006W	dampened	no change	no change	induction	equal
YGL004C	dampened	no change	no change	induction	lower
YGL001C	dampened	no change	no change	repression	lower
YGR001C	no change	no change	no change	repression	higher
YGR004W	no change	no change	no change	repression	equal
YGR007W	dampened	no change	no change	repression	equal
YGR008C	dampened	enhanced	no change	induction	equal
YGR009C	no change	enhanced	no change	induction	equal
YGR010W	dampened	no change	no change	induction	equal
YGR012W	inverted	no change	no change	induction	equal
YGR013W	no change	no change	no change	induction	equal
YGR014W	dampened	no change	no change	repression	equal
YGR016W	no change	no change	no change	induction	equal
YGR019W	no change	no change	no change	induction	lower
YGR020C	dampened	no change	no change	repression	lower
YGR023W	dampened	no change	no change	induction	equal
YNCG0021W	no change	no change	no change	induction	equal
YGR024C	dampened	no change	no change	repression	equal
YGR027C	dampened	no change	no change	repression	lower
YGR027W-A	inverted	no change	no change	induction	equal
YGR028W	dampened	no change	no change	induction	equal
YGR029W	no change	no change	no change	repression	higher
YGR031W	no change	no change	no change	repression	equal
YGR034W	no change	no change	no change	repression	equal
YGR038W	dampened	no change	dampened	repression	lower
YGR040W	dampened	enhanced	no change	repression	higher
YGR041W	dampened	no change	no change	repression	equal
YGR043C	no change	no change	no change	induction	equal
YGR044C	no change	no change	no change	induction	equal
YGR045C	no change	no change	no change	induction	equal
YGR046W	dampened	no change	no change	induction	higher
YGR048W	enhanced	enhanced	no change	induction	lower
YGR049W	dampened	no change	no change	repression	equal
YGR050C	no change	no change	dampened	repression	equal
YGR052W	no change	dampened	no change	repression	equal
YGR053C	dampened	no change	enhanced	induction	equal
YGR054W	dampened	no change	no change	repression	lower
YGR055W	enhanced	no change	no change	repression	higher
YGR056W	no change	no change	no change	induction	equal
YGR058W	no change	no change	no change	repression	equal
YGR060W	dampened	no change	no change	repression	lower
YGR061C	dampened	no change	no change	repression	lower
YGR062C	no change	no change	no change	induction	lower
YGR065C	no change	no change	no change	repression	higher
YGR066C	dampened	no change	no change	induction	equal
YGR067C	no change	no change	no change	induction	equal
YGR068C	no change	no change	no change	repression	equal
YGR070W	dampened	no change	no change	induction	equal
YGR074W	no change	no change	no change	repression	higher
YGR076C	no change	no change	no change	induction	equal
YGR077C	dampened	dampened	no change	induction	lower
YGR078C	dampened	no change	no change	repression	equal
YGR080W	no change	no change	no change	induction	lower
YGR081C	dampened	no change	no change	repression	higher
YGR082W	dampened	no change	no change	repression	lower
YGR083C	dampened	no change	no change	repression	higher
YGR085C	no change	no change	no change	repression	higher
YGR086C	dampened	enhanced	no change	induction	equal
YGR088W	dampened	no change	no change	induction	equal
YGR089W	no change	no change	no change	repression	higher
YNCG0027W	no change	no change	no change	induction	equal
YGR090W	dampened	no change	no change	repression	higher
YGR091W	dampened	no change	no change	repression	higher
YGR092W	inverted	no change	no change	induction	higher
YGR093W	dampened	enhanced	no change	repression	higher
YGR094W	dampened	enhanced	no change	repression	equal
YGR095C	no change	no change	no change	repression	higher
YGR096W	dampened	no change	no change	repression	equal
YGR100W	no change	no change	no change	induction	lower
YGR101W	no change	no change	no change	induction	lower
YGR103W	no change	enhanced	no change	repression	higher
YGR105W	dampened	no change	no change	repression	equal
YGR106C	dampened	no change	no change	repression	lower
YNCG0029C	dampened	dampened	enhanced	induction	equal
YGR108W	no change	no change	no change	repression	higher
YGR109C	enhanced	no change	no change	repression	higher
YGR109W-B	no change	no change	no change	induction	equal
YGR110W	dampened	no change	no change	induction	equal
YGR111W	dampened	no change	no change	induction	equal
YGR112W	dampened	no change	enhanced	induction	equal
YGR116W	no change	no change	no change	repression	equal
YGR117C	no change	no change	dampened	repression	higher
YGR118W	no change	no change	no change	repression	higher
YGR119C	dampened	enhanced	enhanced	repression	higher
YGR120C	dampened	no change	no change	repression	equal
YGR123C	no change	no change	no change	repression	higher
YGR124W	dampened	no change	no change	repression	lower
YGR127W	dampened	no change	no change	induction	equal
YGR128C	dampened	no change	no change	repression	higher
YGR129W	dampened	no change	enhanced	repression	higher
YGR130C	dampened	enhanced	no change	induction	equal
YGR132C	no change	no change	no change	induction	lower
YGR134W	no change	no change	no change	repression	equal
YGR136W	dampened	no change	no change	induction	lower
YGR138C	dampened	no change	no change	repression	equal
YGR140W	no change	enhanced	no change	repression	higher
YGR141W	no change	no change	no change	repression	lower
YGR143W	dampened	no change	no change	induction	equal
YGR145W	no change	enhanced	no change	repression	higher
YGR147C	dampened	no change	no change	repression	equal
YGR148C	no change	no change	enhanced	repression	higher
YGR149W	no change	no change	no change	induction	equal
YGR152C	dampened	no change	no change	repression	equal
YGR155W	dampened	enhanced	no change	repression	equal
YGR156W	no change	no change	no change	repression	higher
YGR157W	dampened	no change	no change	repression	lower
YGR158C	dampened	no change	no change	repression	higher
YGR159C	no change	no change	no change	repression	higher
YGR161W-A	no change	no change	no change	induction	lower
YGR161W-B	enhanced	no change	no change	induction	lower
YGR162W	dampened	no change	no change	repression	higher
YGR163W	dampened	no change	no change	induction	lower
YGR165W	enhanced	no change	dampened	induction	equal
YGR166W	no change	no change	no change	repression	higher
YGR167W	no change	enhanced	no change	induction	equal
YGR169C	dampened	no change	no change	repression	equal
YGR170W	no change	no change	no change	induction	equal
YGR172C	no change	no change	no change	repression	lower
YGR173W	no change	no change	no change	repression	higher
YGR174C	dampened	enhanced	no change	induction	equal
YGR175C	dampened	no change	no change	repression	lower
YGR177C	dampened	no change	no change	repression	equal
YGR181W	dampened	no change	no change	repression	equal
YGR183C	dampened	no change	no change	induction	equal
YGR185C	dampened	enhanced	no change	repression	equal
YGR186W	no change	no change	no change	induction	equal
YGR187C	dampened	no change	no change	repression	higher
YGR191W	dampened	no change	no change	repression	equal
YGR194C	dampened	no change	no change	induction	lower
YGR195W	dampened	no change	no change	repression	higher
YGR196C	no change	enhanced	no change	induction	equal
YGR197C	dampened	no change	no change	induction	lower
YGR198W	inverted	no change	no change	induction	equal
YGR199W	dampened	no change	no change	repression	lower
YGR200C	dampened	enhanced	no change	repression	equal
YGR201C	no change	no change	no change	induction	equal
YGR204W	dampened	no change	enhanced	repression	lower
YGR205W	inverted	enhanced	no change	induction	lower
YGR206W	no change	no change	no change	induction	equal
YGR208W	dampened	dampened	enhanced	repression	lower
YGR210C	inverted	no change	no change	induction	lower
YGR212W	inverted	no change	no change	repression	higher
YGR216C	no change	no change	no change	repression	equal
YGR217W	dampened	no change	no change	repression	equal
YGR218W	dampened	no change	no change	induction	equal
YGR221C	dampened	dampened	no change	repression	lower
YGR223C	dampened	enhanced	no change	induction	equal
YGR225W	dampened	no change	no change	induction	equal
YGR227W	no change	no change	no change	repression	lower
YGR229C	dampened	no change	no change	repression	higher
YGR231C	enhanced	enhanced	no change	induction	lower
YGR235C	no change	no change	no change	induction	equal
YGR236C	dampened	no change	no change	induction	equal
YGR237C	dampened	no change	no change	induction	equal
YGR238C	dampened	no change	no change	induction	equal
YGR240C	dampened	no change	no change	repression	lower
YGR241C	dampened	enhanced	no change	induction	equal
YGR243W	dampened	no change	no change	induction	higher
YGR244C	enhanced	enhanced	no change	induction	equal
YGR245C	no change	enhanced	no change	repression	higher
YGR246C	no change	no change	no change	repression	higher
YGR248W	dampened	no change	no change	induction	equal
YGR250C	dampened	no change	no change	induction	equal
YGR251W	no change	no change	no change	repression	higher
YGR253C	enhanced	enhanced	no change	induction	lower
YGR254W	dampened	dampened	no change	induction	equal
YGR255C	dampened	no change	no change	induction	lower
YGR256W	dampened	no change	no change	induction	equal
YGR262C	dampened	no change	no change	repression	lower
YGR264C	dampened	enhanced	no change	repression	equal
YGR266W	no change	no change	no change	induction	lower
YGR267C	dampened	no change	no change	repression	lower
YGR268C	dampened	dampened	enhanced	induction	lower
YGR270W	dampened	no change	no change	induction	equal
YGR271C-A	no change	no change	no change	repression	higher
YGR274C	no change	no change	no change	induction	equal
YGR279C	dampened	no change	no change	repression	equal
YGR280C	enhanced	no change	no change	repression	higher
YGR281W	no change	no change	no change	induction	lower
YGR283C	no change	no change	no change	repression	higher
YGR284C	dampened	no change	no change	induction	lower
YGR285C	dampened	enhanced	no change	repression	equal
YGR286C	dampened	no change	no change	repression	lower
YGR287C	dampened	enhanced	no change	induction	equal
YGR292W	dampened	no change	no change	induction	equal
YGR295C	no change	no change	no change	repression	equal
YJL216C	dampened	no change	no change	repression	higher
YJL214W	no change	no change	no change	induction	equal
YJL213W	dampened	no change	no change	induction	equal
YJL212C	no change	enhanced	no change	repression	equal
YJL209W	dampened	no change	no change	induction	higher
YJL208C	dampened	no change	no change	repression	higher
YJL207C	no change	no change	no change	repression	equal
YJL206C	dampened	no change	no change	induction	higher
YJL201W	enhanced	no change	no change	repression	higher
YJL200C	no change	enhanced	no change	repression	equal
YJL225C	dampened	no change	no change	induction	lower
YJL223C	no change	no change	no change	repression	equal
YJL222W	no change	no change	no change	repression	equal
YJL221C	no change	dampened	no change	repression	equal
YJL218W	enhanced	no change	no change	repression	higher
YJL199C	dampened	no change	enhanced	induction	lower
YJL198W	no change	no change	no change	repression	higher
YJL194W	dampened	no change	no change	induction	equal
YJL193W	no change	no change	no change	repression	higher
YJL192C	dampened	enhanced	enhanced	repression	lower
YJL191W	no change	no change	no change	repression	higher
YJL189W	dampened	no change	no change	repression	equal
YJL187C	no change	no change	dampened	repression	higher
YJL186W	dampened	no change	no change	repression	equal
YJL185C	dampened	no change	no change	induction	lower
YJL184W	no change	no change	no change	repression	equal
YJL183W	dampened	no change	no change	repression	equal
YJL180C	enhanced	no change	no change	induction	equal
YJL179W	dampened	dampened	no change	repression	higher
YJL178C	dampened	no change	no change	repression	equal
YJL177W	no change	no change	enhanced	repression	equal
YJL174W	dampened	no change	no change	induction	equal
YJL173C	no change	no change	no change	repression	equal
YJL172W	no change	no change	no change	induction	lower
YJL171C	dampened	no change	no change	induction	lower
YJL170C	no change	no change	no change	induction	lower
YJL167W	dampened	no change	no change	repression	lower
YJL166W	dampened	no change	no change	induction	equal
YJL165C	dampened	no change	no change	induction	equal
YJL164C	dampened	no change	no change	induction	lower
YJL163C	dampened	no change	no change	induction	equal
YJL162C	inverted	dampened	inverted	repression	higher
YJL161W	dampened	no change	no change	induction	equal
YJL159W	dampened	dampened	no change	induction	equal
YJL158C	no change	no change	no change	repression	equal
YJL157C	dampened	no change	enhanced	repression	equal
YJL156C	dampened	enhanced	no change	repression	equal
YJL155C	dampened	enhanced	no change	induction	equal
YJL154C	dampened	no change	no change	induction	lower
YJL151C	dampened	no change	no change	induction	lower
YJL149W	dampened	no change	no change	induction	equal
YJL148W	dampened	no change	no change	repression	higher
YJL147C	no change	no change	no change	induction	higher
YJL146W	inverted	no change	no change	induction	equal
YJL145W	dampened	no change	no change	repression	equal
YJL144W	dampened	no change	no change	induction	lower
YJL143W	dampened	no change	no change	repression	lower
YJL141C	dampened	no change	no change	induction	equal
YJL139C	dampened	no change	no change	repression	equal
YJL138C	dampened	no change	no change	repression	lower
YJL137C	no change	no change	no change	induction	equal
YJL136C	no change	no change	enhanced	repression	equal
YJL134W	dampened	no change	no change	repression	equal
YJL133W	inverted	no change	dampened	repression	equal
YJL132W	no change	no change	no change	induction	equal
YJL131C	no change	enhanced	no change	induction	equal
YJL130C	dampened	no change	dampened	repression	lower
YJL129C	dampened	no change	no change	repression	higher
YJL128C	dampened	no change	no change	induction	equal
YJL125C	no change	no change	no change	repression	higher
YJL124C	dampened	no change	no change	repression	equal
YJL122W	no change	enhanced	no change	repression	higher
YJL121C	dampened	no change	no change	repression	lower
YJL118W	enhanced	no change	no change	repression	higher
YJL117W	dampened	enhanced	no change	repression	lower
YJL113W	no change	no change	no change	induction	higher
YJL111W	dampened	no change	no change	repression	lower
YJL109C	no change	no change	no change	repression	equal
YJL108C	dampened	no change	no change	induction	equal
YJL107C	dampened	enhanced	no change	induction	equal
YJL106W	dampened	no change	no change	induction	equal
YJL104W	dampened	no change	no change	repression	higher
YJL103C	dampened	no change	no change	induction	equal
YJL102W	enhanced	no change	no change	induction	lower
YNCJ0008W	dampened	enhanced	no change	induction	equal
YJL101C	no change	no change	no change	repression	lower
YJL100W	dampened	enhanced	no change	induction	equal
YJL098W	dampened	no change	no change	repression	higher
YJL097W	no change	no change	no change	repression	lower
YJL096W	no change	no change	no change	induction	lower
YJL094C	dampened	no change	no change	induction	equal
YJL092W	no change	no change	no change	repression	equal
YJL091C	inverted	no change	no change	induction	equal
YJL089W	dampened	no change	no change	induction	equal
YJL088W	no change	no change	no change	repression	higher
YJL087C	dampened	no change	no change	repression	higher
YJL084C	no change	dampened	no change	induction	higher
YJL083W	dampened	no change	no change	induction	lower
YJL082W	dampened	no change	no change	induction	lower
YJL080C	dampened	enhanced	no change	repression	lower
YJL079C	no change	no change	no change	repression	equal
YJL078C	no change	enhanced	no change	repression	equal
YJL077C	no change	no change	enhanced	repression	higher
YJL076W	dampened	enhanced	no change	repression	equal
YJL073W	dampened	no change	no change	induction	equal
YJL072C	dampened	no change	no change	repression	equal
YJL071W	no change	no change	no change	repression	equal
YJL070C	dampened	no change	no change	induction	lower
YJL069C	dampened	no change	no change	repression	higher
YJL066C	dampened	no change	no change	induction	lower
YJL062W-A	no change	no change	no change	induction	lower
YJL062W	no change	no change	no change	repression	lower
YJL061W	no change	enhanced	no change	repression	equal
YJL059W	no change	no change	dampened	repression	lower
YJL057C	dampened	no change	no change	induction	equal
YJL055W	no change	no change	no change	induction	lower
YJL053W	dampened	no change	no change	induction	lower
YJL052W	no change	dampened	no change	induction	equal
YJL050W	no change	enhanced	no change	repression	higher
YJL049W	no change	enhanced	no change	induction	higher
YJL048C	dampened	no change	no change	induction	equal
YJL047C	dampened	no change	no change	induction	equal
YJL046W	no change	no change	no change	induction	equal
YJL042W	dampened	no change	no change	induction	lower
YJL041W	dampened	enhanced	no change	repression	equal
YJL039C	no change	no change	no change	repression	equal
YJL036W	dampened	enhanced	no change	induction	equal
YJL035C	dampened	no change	no change	induction	lower
YJL034W	dampened	no change	no change	induction	lower
YJL033W	enhanced	enhanced	no change	repression	higher
YJL031C	no change	enhanced	no change	induction	equal
YJL030W	dampened	enhanced	no change	induction	equal
YJL025W	no change	no change	no change	repression	higher
YJL020C	dampened	no change	no change	induction	lower
YJL019W	no change	no change	no change	repression	equal
YJL014W	inverted	no change	no change	repression	lower
YJL012C	dampened	enhanced	no change	repression	lower
YJL011C	no change	no change	no change	repression	higher
YJL010C	no change	no change	no change	repression	higher
YJL008C	inverted	no change	no change	repression	lower
YNCJ0020W	no change	no change	no change	induction	equal
YJL005W	dampened	no change	no change	induction	equal
YJL003W	no change	no change	dampened	induction	lower
YJL002C	dampened	enhanced	no change	repression	lower
YJL001W	enhanced	no change	no change	induction	lower
YJR001W	dampened	no change	no change	repression	lower
YJR002W	no change	no change	no change	repression	higher
YJR003C	no change	no change	no change	repression	higher
YJR004C	no change	no change	no change	repression	equal
YJR007W	dampened	enhanced	no change	repression	equal
YJR008W	dampened	no change	no change	induction	equal
YJR010W	dampened	no change	no change	repression	lower
YJR010C-A	dampened	no change	no change	repression	lower
YJR011C	dampened	no change	no change	induction	equal
YJR013W	dampened	no change	no change	repression	lower
YJR014W	dampened	no change	no change	repression	equal
YJR015W	dampened	no change	no change	repression	lower
YJR016C	dampened	no change	no change	repression	lower
YJR017C	inverted	no change	no change	repression	lower
YJR019C	no change	no change	no change	induction	lower
YJR021C	dampened	enhanced	no change	induction	equal
YJR022W	no change	enhanced	dampened	induction	equal
YJR024C	dampened	no change	no change	repression	lower
YJR025C	no change	no change	no change	induction	lower
YJR031C	no change	no change	no change	repression	equal
YJR032W	no change	no change	no change	repression	equal
YJR033C	no change	no change	no change	induction	lower
YJR035W	no change	enhanced	enhanced	induction	equal
YJR036C	dampened	no change	no change	induction	equal
YJR039W	dampened	no change	no change	induction	equal
YJR041C	no change	no change	no change	repression	higher
YJR042W	dampened	no change	no change	repression	higher
YJR044C	dampened	no change	no change	repression	lower
YJR045C	dampened	no change	no change	induction	lower
YJR046W	dampened	no change	no change	induction	lower
YJR047C	dampened	enhanced	no change	repression	lower
YJR048W	dampened	no change	no change	repression	higher
YJR049C	no change	no change	no change	induction	lower
YJR051W	enhanced	no change	no change	induction	lower
YJR052W	no change	no change	no change	induction	equal
YNCJ0026W	dampened	no change	no change	induction	equal
YJR056C	dampened	no change	no change	induction	equal
YJR057W	dampened	no change	no change	repression	equal
YJR059W	dampened	enhanced	no change	induction	equal
YJR060W	dampened	no change	no change	repression	equal
YJR061W	enhanced	dampened	enhanced	repression	higher
YJR062C	dampened	no change	no change	induction	lower
YJR063W	dampened	no change	no change	repression	higher
YJR064W	dampened	no change	no change	repression	lower
YJR065C	no change	no change	no change	induction	lower
YJR066W	dampened	no change	no change	induction	equal
YJR068W	no change	no change	no change	repression	higher
YJR069C	dampened	no change	no change	repression	equal
YJR070C	no change	no change	no change	repression	higher
YJR072C	dampened	no change	no change	repression	equal
YJR075W	no change	no change	no change	repression	higher
YJR078W	no change	no change	no change	induction	equal
YJR080C	no change	no change	no change	induction	lower
YJR084W	no change	no change	dampened	induction	higher
YJR086W	no change	no change	no change	induction	equal
YJR089W	no change	no change	no change	induction	higher
YJR090C	dampened	no change	no change	induction	equal
YJR091C	dampened	no change	no change	induction	equal
YJR092W	enhanced	no change	no change	repression	higher
YJR094W-A	no change	no change	enhanced	repression	equal
YJR095W	enhanced	no change	no change	induction	equal
YJR096W	dampened	no change	no change	induction	equal
YJR097W	enhanced	enhanced	no change	repression	higher
YJR099W	no change	no change	no change	induction	lower
YJR101W	dampened	no change	no change	repression	equal
YJR102C	no change	enhanced	no change	induction	equal
YJR103W	dampened	no change	no change	induction	lower
YJR104C	no change	no change	no change	induction	equal
YJR105W	dampened	no change	no change	repression	lower
YJR106W	dampened	no change	no change	induction	equal
YJR108W	no change	no change	no change	induction	equal
YJR109C	enhanced	enhanced	no change	repression	higher
YJR111C	inverted	no change	no change	repression	higher
YJR112W	no change	no change	no change	repression	higher
YJR113C	no change	no change	no change	induction	equal
YJR116W	dampened	no change	no change	repression	lower
YJR117W	dampened	no change	no change	induction	lower
YJR118C	no change	no change	no change	repression	equal
YJR120W	no change	no change	no change	induction	equal
YJR121W	no change	no change	no change	induction	lower
YJR122W	no change	enhanced	no change	induction	lower
YJR123W	dampened	no change	no change	repression	equal
YJR124C	dampened	enhanced	no change	repression	higher
YJR125C	no change	no change	no change	induction	lower
YJR126C	no change	no change	no change	induction	lower
YJR128W	dampened	no change	no change	induction	equal
YJR127C	dampened	no change	no change	induction	equal
YJR129C	dampened	enhanced	no change	repression	lower
YJR132W	dampened	no change	no change	repression	equal
YJR135W-A	dampened	no change	no change	repression	lower
YJR136C	no change	inverted	no change	repression	higher
YJR137C	dampened	no change	no change	repression	lower
YJR138W	dampened	no change	inverted	induction	higher
YJR139C	dampened	no change	no change	repression	lower
YJR141W	no change	no change	no change	repression	higher
YJR142W	enhanced	no change	no change	induction	lower
YJR143C	dampened	no change	no change	repression	lower
YJR144W	dampened	no change	no change	repression	higher
YJR145C	no change	no change	no change	repression	equal
YJR146W	enhanced	enhanced	enhanced	repression	higher
YJR147W	dampened	enhanced	no change	repression	equal
YJR149W	no change	no change	no change	repression	higher
YJR151C	dampened	dampened	enhanced	induction	lower
YJR154W	inverted	dampened	no change	repression	equal
YJR155W	dampened	no change	no change	induction	equal
YJR156C	no change	no change	no change	induction	equal
YJR158W	no change	no change	no change	induction	equal
YJR159W	enhanced	no change	no change	induction	lower
YJR160C	no change	dampened	no change	repression	higher
YKL207W	dampened	no change	no change	repression	lower
YKL206C	dampened	no change	no change	induction	equal
YKL205W	no change	no change	no change	repression	higher
YKL204W	dampened	no change	no change	induction	equal
YKL203C	no change	enhanced	no change	repression	equal
YKL197C	no change	no change	no change	induction	lower
YKL195W	no change	enhanced	no change	induction	equal
YKL194C	no change	no change	no change	induction	lower
YKL193C	dampened	no change	no change	induction	equal
YKL192C	no change	no change	no change	induction	lower
YKL191W	no change	enhanced	no change	repression	higher
YKL189W	dampened	enhanced	no change	induction	higher
YKL188C	dampened	no change	no change	induction	equal
YKL187C	dampened	no change	no change	induction	equal
YKL186C	no change	no change	no change	repression	higher
YKL185W	enhanced	dampened	no change	induction	equal
YKL184W	dampened	no change	no change	repression	lower
YKL183W	dampened	no change	no change	repression	equal
YKL182W	dampened	no change	no change	repression	lower
YKL181W	dampened	enhanced	no change	repression	higher
YKL222C	no change	no change	no change	repression	higher
YKL221W	dampened	no change	no change	induction	equal
YKL220C	inverted	no change	no change	repression	equal
YKL218C	no change	no change	no change	induction	equal
YKL217W	no change	no change	no change	induction	equal
YKL214C	no change	no change	no change	repression	higher
YKL213C	no change	no change	no change	induction	lower
YKL212W	dampened	no change	no change	repression	lower
YKL211C	no change	no change	no change	repression	lower
YKL210W	enhanced	no change	no change	induction	lower
YKL209C	dampened	no change	no change	repression	equal
YKL208W	no change	no change	no change	induction	equal
YKL180W	no change	no change	enhanced	repression	equal
YKL179C	no change	enhanced	no change	induction	equal
YKL178C	no change	no change	no change	induction	higher
YKL176C	dampened	enhanced	no change	repression	equal
YKL174C	no change	no change	no change	repression	equal
YKL173W	dampened	no change	no change	repression	equal
YKL172W	no change	no change	no change	repression	higher
YKL171W	inverted	no change	no change	induction	equal
YKL170W	no change	no change	no change	induction	equal
YKL168C	dampened	no change	no change	induction	equal
YKL167C	no change	enhanced	no change	induction	equal
YKL166C	no change	no change	no change	repression	higher
YKL165C	inverted	no change	no change	induction	lower
YKL164C	dampened	dampened	no change	induction	lower
YKL162C	dampened	enhanced	no change	induction	equal
YKL160W	dampened	no change	no change	repression	equal
YKL157W	no change	no change	no change	induction	lower
YKL156W	dampened	no change	no change	repression	higher
YKL154W	no change	no change	inverted	repression	higher
YKL151C	dampened	enhanced	no change	induction	equal
YKL150W	dampened	no change	no change	induction	equal
YKL148C	dampened	no change	no change	induction	lower
YKL146W	dampened	no change	no change	induction	lower
YKL144C	no change	no change	no change	repression	higher
YKL143W	no change	enhanced	no change	repression	higher
YKL142W	dampened	no change	no change	induction	equal
YKL141W	no change	no change	no change	induction	lower
YKL140W	no change	no change	no change	induction	lower
YKL138C	no change	no change	no change	induction	equal
YKL137W	enhanced	enhanced	no change	induction	equal
YKL135C	dampened	no change	no change	induction	equal
YKL133C	dampened	enhanced	no change	induction	equal
YKL132C	no change	no change	no change	repression	higher
YKL130C	no change	no change	no change	repression	equal
YKL129C	dampened	no change	no change	induction	equal
YNCK0007W	dampened	no change	no change	induction	equal
YKL127W	no change	enhanced	dampened	repression	lower
YKL126W	no change	enhanced	no change	induction	lower
YKL125W	inverted	no change	no change	repression	higher
YKL122C	no change	no change	no change	repression	higher
YKL121W	dampened	no change	no change	induction	equal
[truncated: 1,930 more rows]
