# Supplementary material for: Transcriptional memory dampens heat shock responses in yeast: functional role of Mip6 and its interaction with Rpd3
Source: G3 (Bethesda). 2025 Jun 19;15(8):jkaf144. doi: 10.1093/g3journal/jkaf144 (PMC12341946; doi:10.1093/g3journal/jkaf144)
Supplement: jkaf144_Supplementary_Data [file jkaf144_supplementary_data.zip › Supplemental_File_S3_G3-2025-405979.xlsx]

## Sheet: repression_enhanced
ID	Description	GeneRatio	BgRatio	RichFactor	FoldEnrichment	zScore	pvalue	p.adjust	qvalue	geneID	Count
GO:0003006	developmental process involved in reproduction	13/104	153/6480	0.0849673	5.29412	6.86463	8.16535e-07	0.000706303	0.000630021	YLR343W/YDR402C/YDR523C/YBR010W/YOL091W/YOR242C/YOR313C/YIL131C/YMR043W/YMR144W/YNL204C/YPL130W/YPL016W	13
GO:0032505	reproduction of a single-celled organism	14/104	195/6480	0.0717949	4.47337	6.28945	2.3023e-06	0.000708542	0.000632018	YLR343W/YDR402C/YDR523C/YJR092W/YOL091W/YOR242C/YOR313C/YIL131C/YIL008W/YMR043W/YMR144W/YNL204C/YPL130W/YPL016W	14
GO:0022413	reproductive process in single-celled organism	12/104	149/6480	0.0805369	5.01807	6.33681	3.93111e-06	0.000708542	0.000632018	YLR343W/YDR402C/YDR523C/YOL091W/YOR242C/YOR313C/YIL131C/YMR043W/YMR144W/YNL204C/YPL130W/YPL016W	12
GO:0032502	developmental process	15/104	235/6480	0.0638298	3.97709	5.93684	4.23351e-06	0.000708542	0.000632018	YLR343W/YDR402C/YDR523C/YBR010W/YJL201W/YOL091W/YOR242C/YOR313C/YIL131C/YMR043W/YMR144W/YNL204C/YPL130W/YPL016W/YPR065W	15
GO:0048869	cellular developmental process	11/104	126/6480	0.0873016	5.43956	6.42685	4.67362e-06	0.000708542	0.000632018	YLR343W/YDR402C/YDR523C/YOL091W/YOR242C/YOR313C/YIL131C/YMR144W/YNL204C/YPL130W/YPR065W	11
GO:0000003	reproduction	22/104	478/6480	0.0460251	2.86772	5.41843	4.91474e-06	0.000708542	0.000632018	YLR329W/YLR343W/YDL154W/YDR076W/YDR402C/YDR523C/YBR010W/YGR109C/YJR092W/YOL091W/YOR073W/YOR242C/YOR313C/YIL131C/YIL008W/YMR001C/YMR043W/YMR144W/YNL204C/YPL130W/YPL016W/YPR120C	22
GO:0022414	reproductive process	20/104	413/6480	0.0484262	3.01732	5.41078	6.72703e-06	0.000831269	0.000741491	YLR329W/YLR343W/YDL154W/YDR076W/YDR402C/YDR523C/YBR010W/YGR109C/YOL091W/YOR073W/YOR242C/YOR313C/YIL131C/YMR001C/YMR043W/YMR144W/YNL204C/YPL130W/YPL016W/YPR120C	20
GO:1903046	meiotic cell cycle process	15/104	270/6480	0.0555556	3.46154	5.27642	2.26951e-05	0.00245391	0.00218888	YLR329W/YLR343W/YDL154W/YDR076W/YDR402C/YDR523C/YGR109C/YOL091W/YOR073W/YOR242C/YOR313C/YMR001C/YNL204C/YPL130W/YPR120C	15
GO:0051321	meiotic cell cycle	16/104	320/6480	0.05	3.11538	4.95645	4.33139e-05	0.00416295	0.00371334	YLR329W/YLR343W/YDL154W/YDR076W/YDR402C/YDR523C/YBR010W/YGR109C/YOL091W/YOR073W/YOR242C/YOR313C/YMR001C/YNL204C/YPL130W/YPR120C	16
GO:0030154	cell differentiation	9/104	119/6480	0.0756303	4.71235	5.21982	0.000111515	0.00803838	0.00717022	YLR343W/YDR402C/YDR523C/YOL091W/YOR242C/YOR313C/YNL204C/YPL130W/YPR065W	9
GO:0034293	sexual sporulation	9/104	119/6480	0.0756303	4.71235	5.21982	0.000111515	0.00803838	0.00717022	YLR343W/YDR402C/YDR523C/YBR010W/YOL091W/YOR242C/YOR313C/YNL204C/YPL130W	9
GO:0043935	sexual sporulation resulting in formation of a cellular spore	9/104	119/6480	0.0756303	4.71235	5.21982	0.000111515	0.00803838	0.00717022	YLR343W/YDR402C/YDR523C/YBR010W/YOL091W/YOR242C/YOR313C/YNL204C/YPL130W	9
GO:0090068	positive regulation of cell cycle process	7/104	80/6480	0.0875	5.45192	5.11681	0.000272214	0.0169276	0.0150994	YDR523C/YGL061C/YOR073W/YIL131C/YML109W/YMR001C/YPR120C	7
GO:0045787	positive regulation of cell cycle	7/104	82/6480	0.0853659	5.31895	5.02643	0.000317347	0.0169276	0.0150994	YDR523C/YGL061C/YOR073W/YIL131C/YML109W/YMR001C/YPR120C	7
GO:0045990	carbon catabolite regulation of transcription	5/104	38/6480	0.131579	8.19838	5.68346	0.000318566	0.0169276	0.0150994	YBR020W/YGL209W/YKL109W/YPL016W/YER028C	5
GO:0009653	anatomical structure morphogenesis	11/104	200/6480	0.055	3.42692	4.45233	0.000332681	0.0169276	0.0150994	YLR343W/YDR402C/YDR523C/YBR010W/YJL201W/YOL091W/YOR242C/YOR313C/YNL204C/YPL130W/YPR065W	11
GO:0048856	anatomical structure development	11/104	200/6480	0.055	3.42692	4.45233	0.000332681	0.0169276	0.0150994	YLR343W/YDR402C/YDR523C/YBR010W/YJL201W/YOL091W/YOR242C/YOR313C/YNL204C/YPL130W/YPR065W	11
GO:0007533	mating type switching	4/104	23/6480	0.173913	10.8361	6.03488	0.000438417	0.0206554	0.0184245	YIL131C/YMR043W/YMR144W/YPL016W	4
GO:0030437	ascospore formation	8/104	114/6480	0.0701754	4.37247	4.63942	0.000453701	0.0206554	0.0184245	YLR343W/YDR402C/YDR523C/YOL091W/YOR242C/YOR313C/YNL204C/YPL130W	8
GO:0048468	cell development	8/104	115/6480	0.0695652	4.33445	4.60755	0.000481231	0.0208132	0.0185654	YLR343W/YDR402C/YDR523C/YOL091W/YOR242C/YOR313C/YNL204C/YPL130W	8
GO:0000122	negative regulation of transcription by RNA polymerase II	9/104	148/6480	0.0608108	3.78898	4.38331	0.000574833	0.0236776	0.0211204	YCR087C-A/YGL209W/YGL162W/YIL131C/YMR043W/YNR009W/YPL177C/YPR065W/YER028C	9
GO:0010927	cellular component assembly involved in morphogenesis	6/104	68/6480	0.0882353	5.49774	4.76155	0.000723178	0.0271978	0.0242604	YLR343W/YDR402C/YDR523C/YOL091W/YOR242C/YPL130W	6
GO:0032989	cellular anatomical entity morphogenesis	6/104	68/6480	0.0882353	5.49774	4.76155	0.000723178	0.0271978	0.0242604	YLR343W/YDR402C/YDR523C/YOL091W/YOR242C/YPL130W	6
GO:0019953	sexual reproduction	16/104	413/6480	0.0387409	2.41386	3.79219	0.000813768	0.0275174	0.0245455	YLR329W/YLR343W/YDL154W/YDR076W/YDR402C/YDR523C/YBR010W/YGR109C/YOL091W/YOR073W/YOR242C/YOR313C/YMR001C/YNL204C/YPL130W/YPR120C	16
GO:0007530	sex determination	4/104	27/6480	0.148148	9.23077	5.47316	0.000827113	0.0275174	0.0245455	YIL131C/YMR043W/YMR144W/YPL016W	4
GO:0007531	mating type determination	4/104	27/6480	0.148148	9.23077	5.47316	0.000827113	0.0275174	0.0245455	YIL131C/YMR043W/YMR144W/YPL016W	4
GO:0045740	positive regulation of DNA replication	3/104	13/6480	0.230769	14.3787	6.16638	0.00102183	0.0327363	0.0292007	YGR109C/YIL131C/YPR120C	3
GO:0007584	response to nutrient	5/104	51/6480	0.0980392	6.1086	4.67748	0.0012641	0.0377051	0.0336329	YBR020W/YGL209W/YKL109W/YPL016W/YER028C	5
GO:0031670	cellular response to nutrient	5/104	51/6480	0.0980392	6.1086	4.67748	0.0012641	0.0377051	0.0336329	YBR020W/YGL209W/YKL109W/YPL016W/YER028C	5
GO:0030435	sporulation resulting in formation of a cellular spore	9/104	167/6480	0.0538922	3.3579	3.94241	0.00136377	0.0380535	0.0339437	YLR343W/YDR402C/YDR523C/YBR010W/YOL091W/YOR242C/YOR313C/YNL204C/YPL130W	9
GO:0048646	anatomical structure formation involved in morphogenesis	9/104	167/6480	0.0538922	3.3579	3.94241	0.00136377	0.0380535	0.0339437	YLR343W/YDR402C/YDR523C/YBR010W/YOL091W/YOR242C/YOR313C/YNL204C/YPL130W	9
GO:0043934	sporulation	9/104	171/6480	0.0526316	3.27935	3.85768	0.00160885	0.0434892	0.0387923	YLR343W/YDR402C/YDR523C/YBR010W/YOL091W/YOR242C/YOR313C/YNL204C/YPL130W	9
GO:0000429	carbon catabolite regulation of transcription from RNA polymerase II promoter	4/104	34/6480	0.117647	7.33032	4.72625	0.00200541	0.05245	0.0467853	YGL209W/YKL109W/YPL016W/YER028C	4
GO:0045892	negative regulation of DNA-templated transcription	9/104	178/6480	0.0505618	3.15039	3.71522	0.00212225	0.05245	0.0467853	YCR087C-A/YGL209W/YGL162W/YIL131C/YMR043W/YNR009W/YPL177C/YPR065W/YER028C	9
GO:1902679	negative regulation of RNA biosynthetic process	9/104	178/6480	0.0505618	3.15039	3.71522	0.00212225	0.05245	0.0467853	YCR087C-A/YGL209W/YGL162W/YIL131C/YMR043W/YNR009W/YPL177C/YPR065W/YER028C	9
GO:0045934	negative regulation of nucleobase-containing compound metabolic process	10/104	224/6480	0.0446429	2.78159	3.46562	0.00302736	0.0692058	0.0617315	YCR087C-A/YGL209W/YGL162W/YGR280C/YIL131C/YMR043W/YNR009W/YPL177C/YPR065W/YER028C	10
GO:0050793	regulation of developmental process	4/104	38/6480	0.105263	6.5587	4.38886	0.00303912	0.0692058	0.0617315	YDR523C/YJL201W/YMR043W/YPL016W	4
GO:0051253	negative regulation of RNA metabolic process	9/104	188/6480	0.0478723	2.98282	3.52341	0.00307464	0.0692058	0.0617315	YCR087C-A/YGL209W/YGL162W/YIL131C/YMR043W/YNR009W/YPL177C/YPR065W/YER028C	9
GO:0006357	regulation of transcription by RNA polymerase II	16/104	470/6480	0.0340426	2.12111	3.22298	0.00312026	0.0692058	0.0617315	YCR087C-A/YGL209W/YGL162W/YKL109W/YOR047C/YIL131C/YIR017C/YMR043W/YMR136W/YNR009W/YPL177C/YPL026C/YPL016W/YPR031W/YPR065W/YER028C	16
GO:0032120	ascospore-type prospore membrane formation	3/104	20/6480	0.15	9.34615	4.77399	0.0037538	0.0811759	0.0724088	YDR523C/YOL091W/YPL130W	3
GO:0071709	membrane assembly	3/104	21/6480	0.142857	8.9011	4.63139	0.00432881	0.0913274	0.0814639	YDR523C/YOL091W/YPL130W	3
GO:0044091	membrane biogenesis	3/104	22/6480	0.136364	8.4965	4.49798	0.00495441	0.102037	0.0910172	YDR523C/YOL091W/YPL130W	3
GO:0010564	regulation of cell cycle process	10/104	246/6480	0.0406504	2.53283	3.13022	0.00587631	0.118209	0.105443	YDR523C/YBR156C/YGL061C/YOR073W/YOR339C/YIL131C/YML109W/YMR001C/YPL269W/YPR120C	10
GO:0000226	microtubule cytoskeleton organization	6/104	106/6480	0.0566038	3.52685	3.34983	0.0069104	0.127756	0.113959	YDR523C/YGL061C/YKL042W/YMR001C/YPL269W/YPR120C	6
GO:0030476	ascospore wall assembly	4/104	48/6480	0.0833333	5.19231	3.72304	0.00708937	0.127756	0.113959	YLR343W/YDR402C/YDR523C/YOR242C	4
GO:0042244	spore wall assembly	4/104	48/6480	0.0833333	5.19231	3.72304	0.00708937	0.127756	0.113959	YLR343W/YDR402C/YDR523C/YOR242C	4
GO:0070590	spore wall biogenesis	4/104	48/6480	0.0833333	5.19231	3.72304	0.00708937	0.127756	0.113959	YLR343W/YDR402C/YDR523C/YOR242C	4
GO:0070591	ascospore wall biogenesis	4/104	48/6480	0.0833333	5.19231	3.72304	0.00708937	0.127756	0.113959	YLR343W/YDR402C/YDR523C/YOR242C	4
GO:0098813	nuclear chromosome segregation	7/104	141/6480	0.0496454	3.09329	3.20941	0.00730506	0.128957	0.115029	YAL034W-A/YDL154W/YGL061C/YOR073W/YOR339C/YMR001C/YPR120C	7
GO:0006468	protein phosphorylation	4/104	49/6480	0.0816327	5.08634	3.66682	0.00762598	0.129343	0.115373	YGR109C/YOR242C/YPL026C/YPR120C	4
GO:0071940	fungal-type cell wall assembly	4/104	49/6480	0.0816327	5.08634	3.66682	0.00762598	0.129343	0.115373	YLR343W/YDR402C/YDR523C/YOR242C	4
GO:0031321	ascospore-type prospore assembly	3/104	26/6480	0.115385	7.18935	4.03844	0.00798545	0.130329	0.116253	YDR523C/YOL091W/YPL130W	3
GO:0045991	carbon catabolite activation of transcription	3/104	26/6480	0.115385	7.18935	4.03844	0.00798545	0.130329	0.116253	YBR020W/YKL109W/YPL016W	3
GO:0070726	cell wall assembly	4/104	50/6480	0.08	4.98462	3.61212	0.0081887	0.131171	0.117004	YLR343W/YDR402C/YDR523C/YOR242C	4
GO:0010558	negative regulation of macromolecule biosynthetic process	15/104	476/6480	0.0315126	1.96348	2.78883	0.00854636	0.134411	0.119894	YCR087C-A/YGL209W/YGL162W/YGR280C/YOL123W/YOL017W/YIL131C/YML109W/YMR043W/YNL112W/YNR009W/YPL177C/YPR065W/YHR081W/YER028C	15
GO:0032879	regulation of localization	7/104	146/6480	0.0479452	2.98736	3.10177	0.00878327	0.13567	0.121018	YLR106C/YDR523C/YGR109C/YML109W/YMR001C/YNL204C/YPL026C	7
GO:0007059	chromosome segregation	8/104	184/6480	0.0434783	2.70903	3.00347	0.00917003	0.139159	0.12413	YAL034W-A/YDL154W/YBR156C/YGL061C/YOR073W/YOR339C/YMR001C/YPR120C	8
GO:0007017	microtubule-based process	6/104	114/6480	0.0526316	3.27935	3.13565	0.00975133	0.14414	0.128572	YDR523C/YGL061C/YKL042W/YMR001C/YPL269W/YPR120C	6
GO:0051054	positive regulation of DNA metabolic process	3/104	28/6480	0.107143	6.67582	3.84377	0.00983149	0.14414	0.128572	YGR109C/YIL131C/YPR120C	3
GO:0001932	regulation of protein phosphorylation	3/104	29/6480	0.103448	6.44562	3.75344	0.0108399	0.156275	0.139397	YGR109C/YOR242C/YPR120C	3
GO:0000433	carbon catabolite repression of transcription from RNA polymerase II promoter by glucose	2/104	11/6480	0.181818	11.3287	4.37843	0.0127675	0.166302	0.148341	YGL209W/YER028C	2
GO:0019856	pyrimidine nucleobase biosynthetic process	2/104	11/6480	0.181818	11.3287	4.37843	0.0127675	0.166302	0.148341	YLR420W/YJR109C	2
GO:0045014	carbon catabolite repression of transcription by glucose	2/104	11/6480	0.181818	11.3287	4.37843	0.0127675	0.166302	0.148341	YGL209W/YER028C	2
GO:0061986	negative regulation of transcription by glucose	2/104	11/6480	0.181818	11.3287	4.37843	0.0127675	0.166302	0.148341	YGL209W/YER028C	2
GO:0061987	negative regulation of transcription from RNA polymerase II promoter by glucose	2/104	11/6480	0.181818	11.3287	4.37843	0.0127675	0.166302	0.148341	YGL209W/YER028C	2
GO:1903828	negative regulation of protein localization	2/104	11/6480	0.181818	11.3287	4.37843	0.0127675	0.166302	0.148341	YDR523C/YMR001C	2
GO:0031327	negative regulation of cellular biosynthetic process	15/104	499/6480	0.0300601	1.87298	2.59216	0.0128812	0.166302	0.148341	YCR087C-A/YGL209W/YGL162W/YGR280C/YOL123W/YOL017W/YIL131C/YML109W/YMR043W/YNL112W/YNR009W/YPL177C/YPR065W/YHR081W/YER028C	15
GO:0051726	regulation of cell cycle	10/104	279/6480	0.0358423	2.23325	2.68918	0.0136605	0.17377	0.155002	YDR523C/YBR156C/YGL061C/YOR073W/YOR339C/YIL131C/YML109W/YMR001C/YPL269W/YPR120C	10
GO:0044772	mitotic cell cycle phase transition	7/104	160/6480	0.04375	2.72596	2.82312	0.0140884	0.176615	0.157541	YGR109C/YOR073W/YOR339C/YML109W/YMR001C/YPL269W/YPR120C	7
GO:0060341	regulation of cellular localization	5/104	90/6480	0.0555556	3.46154	3.00313	0.0144741	0.178256	0.159004	YLR106C/YDR523C/YGR109C/YML109W/YMR001C	5
GO:0000430	regulation of transcription from RNA polymerase II promoter by glucose	2/104	12/6480	0.166667	10.3846	4.15546	0.015162	0.178256	0.159004	YGL209W/YER028C	2
GO:0009607	response to biotic stimulus	2/104	12/6480	0.166667	10.3846	4.15546	0.015162	0.178256	0.159004	YOL123W/YMR061W	2
GO:2001252	positive regulation of chromosome organization	2/104	12/6480	0.166667	10.3846	4.15546	0.015162	0.178256	0.159004	YOR073W/YIL131C	2
GO:0042325	regulation of phosphorylation	3/104	33/6480	0.0909091	5.66434	3.43056	0.0154557	0.178256	0.159004	YGR109C/YOR242C/YPR120C	3
GO:0051300	spindle pole body organization	3/104	33/6480	0.0909091	5.66434	3.43056	0.0154557	0.178256	0.159004	YKL042W/YMR001C/YPR120C	3
GO:0031023	microtubule organizing center organization	3/104	34/6480	0.0882353	5.49774	3.35803	0.0167574	0.184807	0.164847	YKL042W/YMR001C/YPR120C	3
GO:0000073	initial mitotic spindle pole body separation	2/104	13/6480	0.153846	9.5858	3.95729	0.0177329	0.184807	0.164847	YMR001C/YPR120C	2
GO:0045013	carbon catabolite repression of transcription	2/104	13/6480	0.153846	9.5858	3.95729	0.0177329	0.184807	0.164847	YGL209W/YER028C	2
GO:0046015	regulation of transcription by glucose	2/104	13/6480	0.153846	9.5858	3.95729	0.0177329	0.184807	0.164847	YGL209W/YER028C	2
GO:0061804	mitotic spindle formation (spindle phase one)	2/104	13/6480	0.153846	9.5858	3.95729	0.0177329	0.184807	0.164847	YMR001C/YPR120C	2
GO:0061985	carbon catabolite repression	2/104	13/6480	0.153846	9.5858	3.95729	0.0177329	0.184807	0.164847	YGL209W/YER028C	2
GO:0110100	spindle pole body separation	2/104	13/6480	0.153846	9.5858	3.95729	0.0177329	0.184807	0.164847	YMR001C/YPR120C	2
GO:1905047	mitotic spindle pole body organization	2/104	13/6480	0.153846	9.5858	3.95729	0.0177329	0.184807	0.164847	YMR001C/YPR120C	2
GO:0000278	mitotic cell cycle	11/104	337/6480	0.0326409	2.03378	2.48915	0.0187206	0.190432	0.169865	YAL034W-A/YGL061C/YGR109C/YJR092W/YOR073W/YOR339C/YIL131C/YML109W/YMR001C/YPL269W/YPR120C	11
GO:0007131	reciprocal meiotic recombination	4/104	64/6480	0.0625	3.89423	2.97158	0.0190601	0.190432	0.169865	YLR329W/YDL154W/YDR076W/YMR001C	4
GO:0140527	reciprocal homologous recombination	4/104	64/6480	0.0625	3.89423	2.97158	0.0190601	0.190432	0.169865	YLR329W/YDL154W/YDR076W/YMR001C	4
GO:0006261	DNA-templated DNA replication	6/104	133/6480	0.0451128	2.81087	2.6948	0.0196718	0.190432	0.169865	YGR109C/YKL045W/YIL131C/YMR078C/YPL016W/YPR120C	6
GO:0051301	cell division	10/104	296/6480	0.0337838	2.10499	2.48523	0.0198966	0.190432	0.169865	YAL034W-A/YBR156C/YGL061C/YGR109C/YJR092W/YOL091W/YOR073W/YIL008W/YMR001C/YPR120C	10
GO:0000819	sister chromatid segregation	5/104	98/6480	0.0510204	3.17896	2.77576	0.0202389	0.190432	0.169865	YAL034W-A/YOR073W/YOR339C/YMR001C/YPR120C	5
GO:0006279	premeiotic DNA replication	2/104	14/6480	0.142857	8.9011	3.77946	0.0204741	0.190432	0.169865	YGR109C/YPR120C	2
GO:0051094	positive regulation of developmental process	2/104	14/6480	0.142857	8.9011	3.77946	0.0204741	0.190432	0.169865	YDR523C/YPL016W	2
GO:0051383	kinetochore organization	2/104	14/6480	0.142857	8.9011	3.77946	0.0204741	0.190432	0.169865	YAL034W-A/YOR073W	2
GO:2000243	positive regulation of reproductive process	2/104	14/6480	0.142857	8.9011	3.77946	0.0204741	0.190432	0.169865	YDR523C/YPL016W	2
GO:0006206	pyrimidine nucleobase metabolic process	2/104	15/6480	0.133333	8.30769	3.61858	0.0233797	0.210661	0.187909	YLR420W/YJR109C	2
GO:0009220	pyrimidine ribonucleotide biosynthetic process	2/104	15/6480	0.133333	8.30769	3.61858	0.0233797	0.210661	0.187909	YLR420W/YJR109C	2
GO:0034508	centromere complex assembly	2/104	15/6480	0.133333	8.30769	3.61858	0.0233797	0.210661	0.187909	YAL034W-A/YOR073W	2
GO:0033044	regulation of chromosome organization	4/104	70/6480	0.0571429	3.56044	2.75062	0.0255821	0.228129	0.203491	YGR280C/YOR073W/YOR339C/YIL131C	4
GO:0009218	pyrimidine ribonucleotide metabolic process	2/104	16/6480	0.125	7.78846	3.47198	0.0264437	0.231048	0.206095	YLR420W/YJR109C	2
GO:0061984	catabolite repression	2/104	16/6480	0.125	7.78846	3.47198	0.0264437	0.231048	0.206095	YGL209W/YER028C	2
GO:0031123	RNA 3'-end processing	4/104	71/6480	0.056338	3.51029	2.71616	0.0267844	0.231685	0.206663	YGR280C/YIL131C/YMR061W/YHR081W	4
GO:0035825	homologous recombination	4/104	73/6480	0.0547945	3.41412	2.64905	0.0292897	0.246694	0.220051	YLR329W/YDL154W/YDR076W/YMR001C	4
GO:0000280	nuclear division	8/104	228/6480	0.0350877	2.18623	2.32876	0.0295736	0.246694	0.220051	YLR329W/YAL034W-A/YDL154W/YDR076W/YOR073W/YMR001C/YPL269W/YPR120C	8
GO:0006525	arginine metabolic process	2/104	17/6480	0.117647	7.33032	3.33756	0.0296603	0.246694	0.220051	YJR109C/YMR043W	2
GO:0090307	mitotic spindle assembly	2/104	17/6480	0.117647	7.33032	3.33756	0.0296603	0.246694	0.220051	YMR001C/YPR120C	2
GO:1903047	mitotic cell cycle process	10/104	319/6480	0.031348	1.95322	2.22976	0.0313841	0.258545	0.230622	YAL034W-A/YGR109C/YJR092W/YOR073W/YOR339C/YIL131C/YML109W/YMR001C/YPL269W/YPR120C	10
GO:0032880	regulation of protein localization	4/104	75/6480	0.0533333	3.32308	2.58423	0.0319299	0.26056	0.232419	YDR523C/YGR109C/YML109W/YMR001C	4
GO:0033260	nuclear DNA replication	3/104	44/6480	0.0681818	4.24825	2.76099	0.0330702	0.264868	0.236262	YGR109C/YIL131C/YPR120C	3
GO:0044786	cell cycle DNA replication	3/104	44/6480	0.0681818	4.24825	2.76099	0.0330702	0.264868	0.236262	YGR109C/YIL131C/YPR120C	3
GO:0019318	hexose metabolic process	4/104	77/6480	0.0519481	3.23676	2.52156	0.0347059	0.274748	0.245075	YBR020W/YOL126C/YOR047C/YMR145C	4
GO:0006260	DNA replication	6/104	152/6480	0.0394737	2.45951	2.32538	0.034939	0.274748	0.245075	YGR109C/YKL045W/YIL131C/YMR078C/YPL016W/YPR120C	6
GO:0098739	import across plasma membrane	2/104	19/6480	0.105263	6.5587	3.09882	0.0365295	0.284667	0.253922	YGR055W/YHL036W	2
GO:0051276	chromosome organization	11/104	376/6480	0.0292553	1.82283	2.09939	0.0378718	0.292492	0.260902	YAL034W-A/YDL154W/YGR280C/YOL017W/YOR073W/YOR339C/YIL131C/YMR001C/YMR078C/YPR120C/YHR081W	11
GO:0031669	cellular response to nutrient levels	5/104	116/6480	0.0431034	2.68568	2.33956	0.0382179	0.292553	0.260957	YBR020W/YGL209W/YKL109W/YPL016W/YER028C	5
GO:0044770	cell cycle phase transition	7/104	198/6480	0.0353535	2.2028	2.19519	0.0393688	0.29872	0.266458	YGR109C/YOR073W/YOR339C/YML109W/YMR001C/YPL269W/YPR120C	7
GO:0006221	pyrimidine nucleotide biosynthetic process	2/104	20/6480	0.1	6.23077	2.99199	0.0401712	0.299553	0.267201	YLR420W/YJR109C	2
GO:1902475	L-alpha-amino acid transmembrane transport	2/104	20/6480	0.1	6.23077	2.99199	0.0401712	0.299553	0.267201	YGR055W/YHL036W	2
GO:0048285	organelle fission	8/104	243/6480	0.0329218	2.05128	2.1332	0.0408315	0.301874	0.269271	YLR329W/YAL034W-A/YDL154W/YDR076W/YOR073W/YMR001C/YPL269W/YPR120C	8
GO:0051172	negative regulation of nitrogen compound metabolic process	10/104	335/6480	0.0298507	1.85993	2.06406	0.0417488	0.30604	0.272987	YCR087C-A/YGL209W/YGL162W/YGR280C/YIL131C/YMR043W/YNR009W/YPL177C/YPR065W/YER028C	10
GO:0003333	amino acid transmembrane transport	3/104	49/6480	0.0612245	3.81476	2.52578	0.0434562	0.314146	0.280218	YBR069C/YGR055W/YHL036W	3
GO:0006220	pyrimidine nucleotide metabolic process	2/104	21/6480	0.0952381	5.93407	2.8922	0.0439441	0.314146	0.280218	YLR420W/YJR109C	2
GO:0046112	nucleobase biosynthetic process	2/104	21/6480	0.0952381	5.93407	2.8922	0.0439441	0.314146	0.280218	YLR420W/YJR109C	2
GO:0000070	mitotic sister chromatid segregation	4/104	84/6480	0.047619	2.96703	2.31736	0.0454992	0.318453	0.284059	YAL034W-A/YOR073W/YMR001C/YPR120C	4
GO:0071824	protein-DNA complex organization	11/104	388/6480	0.0283505	1.76646	1.98847	0.045858	0.318453	0.284059	YAL034W-A/YDR076W/YBL003C/YBR009C/YBR010W/YOL017W/YOR073W/YIL131C/YML109W/YPL016W/YPR031W	11
GO:0009272	fungal-type cell wall biogenesis	4/104	85/6480	0.0470588	2.93213	2.28993	0.0471782	0.318453	0.284059	YLR343W/YDR402C/YDR523C/YOR242C	4
GO:0000436	carbon catabolite activation of transcription from RNA polymerase II promoter	2/104	22/6480	0.0909091	5.66434	2.79865	0.0478431	0.318453	0.284059	YKL109W/YPL016W	2
GO:0015807	L-amino acid transport	2/104	22/6480	0.0909091	5.66434	2.79865	0.0478431	0.318453	0.284059	YGR055W/YHL036W	2
GO:0051225	spindle assembly	2/104	22/6480	0.0909091	5.66434	2.79865	0.0478431	0.318453	0.284059	YMR001C/YPR120C	2
GO:1900180	regulation of protein localization to nucleus	2/104	22/6480	0.0909091	5.66434	2.79865	0.0478431	0.318453	0.284059	YDR523C/YMR001C	2
GO:0006275	regulation of DNA replication	3/104	51/6480	0.0588235	3.66516	2.44024	0.0480154	0.318453	0.284059	YGR109C/YIL131C/YPR120C	3
GO:0040008	regulation of growth	3/104	51/6480	0.0588235	3.66516	2.44024	0.0480154	0.318453	0.284059	YGL209W/YJL201W/YIL131C	3
GO:0031668	cellular response to extracellular stimulus	5/104	124/6480	0.0403226	2.51241	2.17162	0.0485962	0.318453	0.284059	YBR020W/YGL209W/YKL109W/YPL016W/YER028C	5
GO:0071496	cellular response to external stimulus	5/104	124/6480	0.0403226	2.51241	2.17162	0.0485962	0.318453	0.284059	YBR020W/YGL209W/YKL109W/YPL016W/YER028C	5
GO:0051656	establishment of organelle localization	6/104	166/6480	0.0361446	2.25209	2.08705	0.0500927	0.325214	0.29009	YLR106C/YDR361C/YGL061C/YOR073W/YPL269W/YER122C	6
GO:0006270	DNA replication initiation	3/104	52/6480	0.0576923	3.59467	2.39907	0.0503799	0.325214	0.29009	YKL045W/YIL131C/YMR078C	3
GO:0140013	meiotic nuclear division	5/104	126/6480	0.0396825	2.47253	2.13168	0.0514279	0.326231	0.290998	YLR329W/YDL154W/YDR076W/YOR073W/YMR001C	5
GO:1904659	glucose transmembrane transport	2/104	23/6480	0.0869565	5.41806	2.71067	0.0518632	0.326231	0.290998	YPL026C/YHR094C	2
GO:0005996	monosaccharide metabolic process	4/104	88/6480	0.0454545	2.83217	2.20996	0.05242	0.326231	0.290998	YBR020W/YOL126C/YOR047C/YMR145C	4
GO:0006879	intracellular iron ion homeostasis	3/104	53/6480	0.0566038	3.52685	2.3589	0.0528004	0.326231	0.290998	YOR226C/YMR134W/YEL065W	3
GO:0007051	spindle organization	3/104	53/6480	0.0566038	3.52685	2.3589	0.0528004	0.326231	0.290998	YDR523C/YMR001C/YPR120C	3
GO:0051983	regulation of chromosome segregation	3/104	53/6480	0.0566038	3.52685	2.3589	0.0528004	0.326231	0.290998	YGL061C/YOR073W/YOR339C	3
GO:0000022	mitotic spindle elongation	2/104	24/6480	0.0833333	5.19231	2.62769	0.0559997	0.336899	0.300513	YMR001C/YPR120C	2
GO:0070507	regulation of microtubule cytoskeleton organization	2/104	24/6480	0.0833333	5.19231	2.62769	0.0559997	0.336899	0.300513	YGL061C/YPR120C	2
GO:0072348	sulfur compound transport	2/104	24/6480	0.0833333	5.19231	2.62769	0.0559997	0.336899	0.300513	YGR055W/YHL036W	2
GO:0007127	meiosis I	4/104	90/6480	0.0444444	2.76923	2.1585	0.0560848	0.336899	0.300513	YLR329W/YDL154W/YDR076W/YMR001C	4
GO:0006974	DNA damage response	10/104	354/6480	0.0282486	1.7601	1.87838	0.056868	0.338405	0.301857	YDL182W/YDL154W/YDR076W/YDR501W/YBL003C/YBR010W/YKL045W/YMR078C/YPL122C/YER028C	10
GO:0140014	mitotic nuclear division	5/104	130/6480	0.0384615	2.39645	2.05403	0.0573773	0.338405	0.301857	YAL034W-A/YOR073W/YMR001C/YPL269W/YPR120C	5
GO:0045132	meiotic chromosome segregation	3/104	55/6480	0.0545455	3.3986	2.28139	0.057807	0.338405	0.301857	YDL154W/YOR073W/YMR001C	3
GO:0042546	cell wall biogenesis	4/104	92/6480	0.0434783	2.70903	2.10842	0.059885	0.338405	0.301857	YLR343W/YDR402C/YDR523C/YOR242C	4
GO:0009719	response to endogenous stimulus	2/104	25/6480	0.08	4.98462	2.54921	0.0602478	0.338405	0.301857	YOL123W/YMR061W	2
GO:0016226	iron-sulfur cluster assembly	2/104	25/6480	0.08	4.98462	2.54921	0.0602478	0.338405	0.301857	YLL027W/YOR226C	2
GO:0031126	sno(s)RNA 3'-end processing	2/104	25/6480	0.08	4.98462	2.54921	0.0602478	0.338405	0.301857	YGR280C/YHR081W	2
GO:0031163	metallo-sulfur cluster assembly	2/104	25/6480	0.08	4.98462	2.54921	0.0602478	0.338405	0.301857	YLL027W/YOR226C	2
GO:0051231	spindle elongation	2/104	25/6480	0.08	4.98462	2.54921	0.0602478	0.338405	0.301857	YMR001C/YPR120C	2
GO:0071495	cellular response to endogenous stimulus	2/104	25/6480	0.08	4.98462	2.54921	0.0602478	0.338405	0.301857	YOL123W/YMR061W	2
GO:0006369	termination of RNA polymerase II transcription	2/104	26/6480	0.0769231	4.7929	2.4748	0.064603	0.353681	0.315483	YIL131C/YNL112W	2
GO:0008645	hexose transmembrane transport	2/104	26/6480	0.0769231	4.7929	2.4748	0.064603	0.353681	0.315483	YPL026C/YHR094C	2
GO:0015749	monosaccharide transmembrane transport	2/104	26/6480	0.0769231	4.7929	2.4748	0.064603	0.353681	0.315483	YPL026C/YHR094C	2
GO:0032886	regulation of microtubule-based process	2/104	26/6480	0.0769231	4.7929	2.4748	0.064603	0.353681	0.315483	YGL061C/YPR120C	2
GO:0006865	amino acid transport	3/104	59/6480	0.0508475	3.16819	2.13657	0.0684656	0.371443	0.331327	YBR069C/YGR055W/YHL036W	3
GO:0031667	response to nutrient levels	5/104	137/6480	0.0364964	2.274	1.92478	0.0687062	0.371443	0.331327	YBR020W/YGL209W/YKL109W/YPL016W/YER028C	5
GO:0006006	glucose metabolic process	3/104	60/6480	0.05	3.11538	2.1023	0.0712609	0.382861	0.341512	YOL126C/YOR047C/YMR145C	3
GO:0045935	positive regulation of nucleobase-containing compound metabolic process	11/104	420/6480	0.0261905	1.63187	1.71006	0.0726441	0.387884	0.345992	YBR020W/YGL209W/YGL162W/YGR109C/YKL109W/YIL131C/YMR043W/YNL112W/YPL026C/YPL016W/YPR120C	11
GO:0000184	nuclear-transcribed mRNA catabolic process, nonsense-mediated decay	2/104	28/6480	0.0714286	4.45055	2.33677	0.0736169	0.388284	0.346349	YOL123W/YNL112W	2
GO:0051056	regulation of small GTPase mediated signal transduction	2/104	28/6480	0.0714286	4.45055	2.33677	0.0736169	0.388284	0.346349	YMR001C/YNL204C	2
GO:0007062	sister chromatid cohesion	3/104	61/6480	0.0491803	3.06431	2.06873	0.0741071	0.388501	0.346542	YOL017W/YOR073W/YMR078C	3
GO:0002098	tRNA wobble uridine modification	2/104	29/6480	0.0689655	4.29708	2.27254	0.0782671	0.407837	0.36379	YOR226C/YIL008W	2
GO:0007010	cytoskeleton organization	8/104	280/6480	0.0285714	1.78022	1.7045	0.0798719	0.413707	0.369027	YDR523C/YBR156C/YGL061C/YJR092W/YKL042W/YMR001C/YPL269W/YPR120C	8
GO:0055085	transmembrane transport	12/104	479/6480	0.0250522	1.56094	1.62919	0.080936	0.416724	0.371717	YLR411W/YDR161W/YDR338C/YBR069C/YGR055W/YOL126C/YOR092W/YPL026C/YPR156C/YHL036W/YHR094C/YEL065W	12
GO:0009991	response to extracellular stimulus	5/104	145/6480	0.0344828	2.14854	1.7863	0.08307	0.423103	0.377408	YBR020W/YGL209W/YKL109W/YPL016W/YER028C	5
GO:0044182	filamentous growth of a population of unicellular organisms	4/104	103/6480	0.038835	2.41972	1.85485	0.0831533	0.423103	0.377408	YGL209W/YIL131C/YIL008W/YPL026C	4
GO:2000241	regulation of reproductive process	3/104	65/6480	0.0461538	2.87574	1.94101	0.0859864	0.434467	0.387544	YDR523C/YMR043W/YPL016W	3
GO:0007346	regulation of mitotic cell cycle	5/104	147/6480	0.0340136	2.11931	1.75308	0.0868934	0.434467	0.387544	YOR073W/YOR339C/YIL131C/YML109W/YPL269W	5
GO:0040007	growth	5/104	147/6480	0.0340136	2.11931	1.75308	0.0868934	0.434467	0.387544	YGL209W/YJL201W/YIL131C/YIL008W/YPL026C	5
GO:0031399	regulation of protein modification process	3/104	66/6480	0.0454545	2.83217	1.9106	0.0890761	0.44029	0.392738	YGR109C/YOR242C/YPR120C	3
GO:0050000	chromosome localization	3/104	66/6480	0.0454545	2.83217	1.9106	0.0890761	0.44029	0.392738	YGL061C/YOR073W/YMR078C	3
GO:0016310	phosphorylation	7/104	241/6480	0.0290456	1.80977	1.63609	0.0917405	0.450641	0.401971	YDR523C/YBR020W/YGR109C/YOR242C/YMR001C/YPL026C/YPR120C	7
GO:0044089	positive regulation of cellular component biogenesis	3/104	67/6480	0.0447761	2.7899	1.88075	0.0922121	0.450641	0.401971	YDR523C/YGL061C/YIL131C	3
GO:0002097	tRNA wobble base modification	2/104	32/6480	0.0625	3.89423	2.096	0.0927411	0.45068	0.402006	YOR226C/YIL008W	2
GO:0007264	small GTPase-mediated signal transduction	3/104	69/6480	0.0434783	2.70903	1.82267	0.0986201	0.474301	0.423076	YJL201W/YMR001C/YNL204C	3
GO:0051173	positive regulation of nitrogen compound metabolic process	12/104	496/6480	0.0241935	1.50744	1.50186	0.0986984	0.474301	0.423076	YBR020W/YGL209W/YGL162W/YGR109C/YKL109W/YOR242C/YIL131C/YMR043W/YNL112W/YPL026C/YPL016W/YPR120C	12
GO:0051128	regulation of cellular component organization	10/104	395/6480	0.0253165	1.57741	1.51234	0.100766	0.474341	0.423112	YDR523C/YGL061C/YGR280C/YJL201W/YOR073W/YOR339C/YIL131C/YMR001C/YNL204C/YPR120C	10
GO:0010604	positive regulation of macromolecule metabolic process	12/104	498/6480	0.0240964	1.50139	1.48718	0.100934	0.474341	0.423112	YBR020W/YGL209W/YGL162W/YGR109C/YKL109W/YOR242C/YIL131C/YMR043W/YNL112W/YPL026C/YPL016W/YPR120C	12
GO:1905039	carboxylic acid transmembrane transport	3/104	70/6480	0.0428571	2.67033	1.7944	0.10189	0.474341	0.423112	YBR069C/YGR055W/YHL036W	3
GO:0044283	small molecule biosynthetic process	9/104	346/6480	0.0260116	1.62072	1.51551	0.102601	0.474341	0.423112	YLL027W/YDL182W/YJR109C/YOL126C/YOL143C/YOR047C/YIR017C/YMR134W/YPL201C	9
GO:0000055	ribosomal large subunit export from nucleus	2/104	34/6480	0.0588235	3.66516	1.98982	0.102788	0.474341	0.423112	YLR106C/YDR361C	2
GO:0001558	regulation of cell growth	2/104	34/6480	0.0588235	3.66516	1.98982	0.102788	0.474341	0.423112	YJL201W/YIL131C	2
GO:0051640	organelle localization	7/104	248/6480	0.0282258	1.75868	1.55586	0.102834	0.474341	0.423112	YLR106C/YDR361C/YGL061C/YOR073W/YMR078C/YPL269W/YER122C	7
GO:0009605	response to external stimulus	5/104	155/6480	0.0322581	2.00993	1.62525	0.103094	0.474341	0.423112	YBR020W/YGL209W/YKL109W/YPL016W/YER028C	5
GO:0061982	meiosis I cell cycle process	4/104	112/6480	0.0357143	2.22527	1.67047	0.105037	0.478955	0.427227	YLR329W/YDL154W/YDR076W/YMR001C	4
GO:1903825	organic acid transmembrane transport	3/104	71/6480	0.0422535	2.63272	1.76662	0.105204	0.478955	0.427227	YBR069C/YGR055W/YHL036W	3
GO:0065004	protein-DNA complex assembly	4/104	113/6480	0.0353982	2.20558	1.65107	0.107618	0.481187	0.429218	YAL034W-A/YDR076W/YBR009C/YOR073W	4
GO:0098771	inorganic ion homeostasis	4/104	113/6480	0.0353982	2.20558	1.65107	0.107618	0.481187	0.429218	YBR010W/YOR226C/YMR134W/YEL065W	4
GO:0008608	attachment of spindle microtubules to kinetochore	2/104	35/6480	0.0571429	3.56044	1.9397	0.107919	0.481187	0.429218	YGL061C/YOR073W	2
GO:0051310	metaphase chromosome alignment	2/104	35/6480	0.0571429	3.56044	1.9397	0.107919	0.481187	0.429218	YGL061C/YOR073W	2
GO:0033043	regulation of organelle organization	7/104	252/6480	0.0277778	1.73077	1.51113	0.109491	0.485689	0.433234	YGL061C/YGR280C/YOR073W/YOR339C/YIL131C/YMR001C/YPR120C	7
GO:0009112	nucleobase metabolic process	2/104	36/6480	0.0555556	3.46154	1.89137	0.113118	0.489236	0.436398	YLR420W/YJR109C	2
GO:0030071	regulation of mitotic metaphase/anaphase transition	2/104	36/6480	0.0555556	3.46154	1.89137	0.113118	0.489236	0.436398	YOR073W/YOR339C	2
GO:0070192	chromosome organization involved in meiotic cell cycle	2/104	36/6480	0.0555556	3.46154	1.89137	0.113118	0.489236	0.436398	YDL154W/YOR073W	2
GO:1900428	regulation of filamentous growth of a population of unicellular organisms	2/104	36/6480	0.0555556	3.46154	1.89137	0.113118	0.489236	0.436398	YGL209W/YIL131C	2
GO:1902099	regulation of metaphase/anaphase transition of cell cycle	2/104	36/6480	0.0555556	3.46154	1.89137	0.113118	0.489236	0.436398	YOR073W/YOR339C	2
GO:0019220	regulation of phosphate metabolic process	3/104	74/6480	0.0405405	2.52599	1.68605	0.115395	0.493144	0.439884	YGR109C/YOR242C/YPR120C	3
GO:1901990	regulation of mitotic cell cycle phase transition	4/104	117/6480	0.034188	2.13018	1.57545	0.118225	0.493144	0.439884	YOR073W/YOR339C/YML109W/YPL269W	4
GO:0031124	mRNA 3'-end processing	2/104	37/6480	0.0540541	3.36798	1.84473	0.118381	0.493144	0.439884	YIL131C/YMR061W	2
GO:2001251	negative regulation of chromosome organization	2/104	37/6480	0.0540541	3.36798	1.84473	0.118381	0.493144	0.439884	YGR280C/YOR073W	2
GO:0051174	regulation of phosphorus metabolic process	3/104	75/6480	0.04	2.49231	1.66007	0.118873	0.493144	0.439884	YGR109C/YOR242C/YPR120C	3
GO:0030447	filamentous growth	4/104	119/6480	0.0336134	2.09438	1.53877	0.123694	0.493144	0.439884	YGL209W/YIL131C/YIL008W/YPL026C	4
GO:0072528	pyrimidine-containing compound biosynthetic process	2/104	38/6480	0.0526316	3.27935	1.79966	0.123704	0.493144	0.439884	YLR420W/YJR109C	2
GO:0006281	DNA repair	8/104	310/6480	0.0258065	1.60794	1.40086	0.123899	0.493144	0.439884	YDL182W/YDL154W/YDR076W/YBL003C/YBR010W/YKL045W/YMR078C/YPL122C	8
GO:0006325	chromatin organization	8/104	310/6480	0.0258065	1.60794	1.40086	0.123899	0.493144	0.439884	YBL003C/YBR009C/YBR010W/YOL017W/YIL131C/YML109W/YPL016W/YPR031W	8
GO:0051052	regulation of DNA metabolic process	4/104	120/6480	0.0333333	2.07692	1.5207	0.126469	0.493144	0.439884	YGR109C/YGR280C/YIL131C/YPR120C	4
GO:0007091	metaphase/anaphase transition of mitotic cell cycle	2/104	39/6480	0.0512821	3.19527	1.75606	0.129085	0.493144	0.439884	YOR073W/YOR339C	2
GO:0044784	metaphase/anaphase transition of cell cycle	2/104	39/6480	0.0512821	3.19527	1.75606	0.129085	0.493144	0.439884	YOR073W/YOR339C	2
GO:0010570	regulation of filamentous growth	2/104	40/6480	0.05	3.11538	1.71385	0.134519	0.493144	0.439884	YGL209W/YIL131C	2
GO:0032185	septin cytoskeleton organization	2/104	40/6480	0.05	3.11538	1.71385	0.134519	0.493144	0.439884	YBR156C/YJR092W	2
GO:0045931	positive regulation of mitotic cell cycle	2/104	40/6480	0.05	3.11538	1.71385	0.134519	0.493144	0.439884	YIL131C/YML109W	2
GO:0051303	establishment of chromosome localization	2/104	40/6480	0.05	3.11538	1.71385	0.134519	0.493144	0.439884	YGL061C/YOR073W	2
GO:0006400	tRNA modification	3/104	80/6480	0.0375	2.33654	1.53615	0.136828	0.493144	0.439884	YOR226C/YIL008W/YNR015W	3
GO:0000086	G2/M transition of mitotic cell cycle	2/104	41/6480	0.0487805	3.0394	1.67294	0.140005	0.493144	0.439884	YML109W/YPR120C	2
GO:0043144	sno(s)RNA processing	2/104	41/6480	0.0487805	3.0394	1.67294	0.140005	0.493144	0.439884	YGR280C/YHR081W	2
GO:0044839	cell cycle G2/M phase transition	2/104	41/6480	0.0487805	3.0394	1.67294	0.140005	0.493144	0.439884	YML109W/YPR120C	2
GO:0006353	DNA-templated transcription termination	2/104	42/6480	0.047619	2.96703	1.63327	0.145539	0.493144	0.439884	YIL131C/YNL112W	2
GO:0031577	spindle checkpoint signaling	2/104	42/6480	0.047619	2.96703	1.63327	0.145539	0.493144	0.439884	YOR073W/YPL269W	2
GO:0034219	carbohydrate transmembrane transport	2/104	42/6480	0.047619	2.96703	1.63327	0.145539	0.493144	0.439884	YPL026C/YHR094C	2
GO:0071174	mitotic spindle checkpoint signaling	2/104	42/6480	0.047619	2.96703	1.63327	0.145539	0.493144	0.439884	YOR073W/YPL269W	2
GO:0071214	cellular response to abiotic stimulus	2/104	42/6480	0.047619	2.96703	1.63327	0.145539	0.493144	0.439884	YPR065W/YER028C	2
GO:0104004	cellular response to environmental stimulus	2/104	42/6480	0.047619	2.96703	1.63327	0.145539	0.493144	0.439884	YPR065W/YER028C	2
GO:0010638	positive regulation of organelle organization	3/104	83/6480	0.0361446	2.25209	1.46616	0.148024	0.493144	0.439884	YGL061C/YOR073W/YIL131C	3
GO:0006116	NADH oxidation	1/104	10/6480	0.1	6.23077	2.11402	0.149481	0.493144	0.439884	YMR145C	1
GO:0006222	UMP biosynthetic process	1/104	10/6480	0.1	6.23077	2.11402	0.149481	0.493144	0.439884	YLR420W	1
GO:0006768	biotin metabolic process	1/104	10/6480	0.1	6.23077	2.11402	0.149481	0.493144	0.439884	YLL027W	1
GO:0009102	biotin biosynthetic process	1/104	10/6480	0.1	6.23077	2.11402	0.149481	0.493144	0.439884	YLL027W	1
GO:0009163	nucleoside biosynthetic process	1/104	10/6480	0.1	6.23077	2.11402	0.149481	0.493144	0.439884	YOR047C	1
GO:0009173	pyrimidine ribonucleoside monophosphate metabolic process	1/104	10/6480	0.1	6.23077	2.11402	0.149481	0.493144	0.439884	YLR420W	1
GO:0009174	pyrimidine ribonucleoside monophosphate biosynthetic process	1/104	10/6480	0.1	6.23077	2.11402	0.149481	0.493144	0.439884	YLR420W	1
GO:0015801	aromatic amino acid transport	1/104	10/6480	0.1	6.23077	2.11402	0.149481	0.493144	0.439884	YBR069C	1
GO:0018202	peptidyl-histidine modification	1/104	10/6480	0.1	6.23077	2.11402	0.149481	0.493144	0.439884	YJR097W	1
GO:0019344	cysteine biosynthetic process	1/104	10/6480	0.1	6.23077	2.11402	0.149481	0.493144	0.439884	YIR017C	1
GO:0031134	sister chromatid biorientation	1/104	10/6480	0.1	6.23077	2.11402	0.149481	0.493144	0.439884	YOR073W	1
GO:0032103	positive regulation of response to external stimulus	1/104	10/6480	0.1	6.23077	2.11402	0.149481	0.493144	0.439884	YGL209W	1
GO:0032106	positive regulation of response to extracellular stimulus	1/104	10/6480	0.1	6.23077	2.11402	0.149481	0.493144	0.439884	YGL209W	1
GO:0032109	positive regulation of response to nutrient levels	1/104	10/6480	0.1	6.23077	2.11402	0.149481	0.493144	0.439884	YGL209W	1
GO:0032210	regulation of telomere maintenance via telomerase	1/104	10/6480	0.1	6.23077	2.11402	0.149481	0.493144	0.439884	YGR280C	1
GO:0034404	nucleobase-containing small molecule biosynthetic process	1/104	10/6480	0.1	6.23077	2.11402	0.149481	0.493144	0.439884	YOR047C	1
GO:0042726	flavin-containing compound metabolic process	1/104	10/6480	0.1	6.23077	2.11402	0.149481	0.493144	0.439884	YOL143C	1
GO:0042762	regulation of sulfur metabolic process	1/104	10/6480	0.1	6.23077	2.11402	0.149481	0.493144	0.439884	YIR017C	1
GO:0042981	regulation of apoptotic process	1/104	10/6480	0.1	6.23077	2.11402	0.149481	0.493144	0.439884	YMR145C	1
GO:0046049	UMP metabolic process	1/104	10/6480	0.1	6.23077	2.11402	0.149481	0.493144	0.439884	YLR420W	1
GO:0051446	positive regulation of meiotic cell cycle	1/104	10/6480	0.1	6.23077	2.11402	0.149481	0.493144	0.439884	YDR523C	1
GO:0051987	positive regulation of attachment of spindle microtubules to kinetochore	1/104	10/6480	0.1	6.23077	2.11402	0.149481	0.493144	0.439884	YGL061C	1
GO:0070785	negative regulation of growth of unicellular organism as a thread of attached cells	1/104	10/6480	0.1	6.23077	2.11402	0.149481	0.493144	0.439884	YIL131C	1
GO:0070879	fungal-type cell wall beta-glucan metabolic process	1/104	10/6480	0.1	6.23077	2.11402	0.149481	0.493144	0.439884	YLR343W	1
GO:0070880	fungal-type cell wall beta-glucan biosynthetic process	1/104	10/6480	0.1	6.23077	2.11402	0.149481	0.493144	0.439884	YLR343W	1
GO:0071039	nuclear polyadenylation-dependent CUT catabolic process	1/104	10/6480	0.1	6.23077	2.11402	0.149481	0.493144	0.439884	YHR081W	1
GO:0071051	polyadenylation-dependent snoRNA 3'-end processing	1/104	10/6480	0.1	6.23077	2.11402	0.149481	0.493144	0.439884	YHR081W	1
GO:1900429	negative regulation of filamentous growth of a population of unicellular organisms	1/104	10/6480	0.1	6.23077	2.11402	0.149481	0.493144	0.439884	YIL131C	1
GO:1904356	regulation of telomere maintenance via telomere lengthening	1/104	10/6480	0.1	6.23077	2.11402	0.149481	0.493144	0.439884	YGR280C	1
GO:2000105	positive regulation of DNA-templated DNA replication	1/104	10/6480	0.1	6.23077	2.11402	0.149481	0.493144	0.439884	YIL131C	1
GO:1901605	alpha-amino acid metabolic process	5/104	175/6480	0.0285714	1.78022	1.33626	0.149548	0.493144	0.439884	YDL182W/YDR111C/YJR109C/YIR017C/YMR043W	5
GO:0051130	positive regulation of cellular component organization	4/104	128/6480	0.03125	1.94712	1.38213	0.149589	0.493144	0.439884	YDR523C/YGL061C/YOR073W/YIL131C	4
GO:0007052	mitotic spindle organization	2/104	43/6480	0.0465116	2.89803	1.59475	0.151118	0.493144	0.439884	YMR001C/YPR120C	2
GO:0033045	regulation of sister chromatid segregation	2/104	43/6480	0.0465116	2.89803	1.59475	0.151118	0.493144	0.439884	YOR073W/YOR339C	2
GO:0034502	protein localization to chromosome	2/104	43/6480	0.0465116	2.89803	1.59475	0.151118	0.493144	0.439884	YAL034W-A/YOR073W	2
GO:0016049	cell growth	3/104	85/6480	0.0352941	2.1991	1.42115	0.15565	0.493144	0.439884	YJL201W/YIL131C/YPL026C	3
GO:0005975	carbohydrate metabolic process	7/104	277/6480	0.0252708	1.57456	1.24817	0.156096	0.493144	0.439884	YLR343W/YBR020W/YGL209W/YOL126C/YOR047C/YMR145C/YPL201C	7
GO:0034470	ncRNA processing	11/104	489/6480	0.0224949	1.4016	1.17951	0.159411	0.493144	0.439884	YCL059C/YCR087C-A/YLR106C/YDL051W/YGR280C/YJL033W/YOR226C/YIL008W/YNL112W/YNR015W/YHR081W	11
GO:0072527	pyrimidine-containing compound metabolic process	2/104	45/6480	0.0444444	2.76923	1.52094	0.1624	0.493144	0.439884	YLR420W/YJR109C	2
GO:0000730	DNA recombinase assembly	1/104	11/6480	0.0909091	5.66434	1.97726	0.163153	0.493144	0.439884	YDR076W	1
GO:0006074	(1->3)-beta-D-glucan metabolic process	1/104	11/6480	0.0909091	5.66434	1.97726	0.163153	0.493144	0.439884	YLR343W	1
GO:0006075	(1->3)-beta-D-glucan biosynthetic process	1/104	11/6480	0.0909091	5.66434	1.97726	0.163153	0.493144	0.439884	YLR343W	1
GO:0009147	pyrimidine nucleoside triphosphate metabolic process	1/104	11/6480	0.0909091	5.66434	1.97726	0.163153	0.493144	0.439884	YJR109C	1
GO:0015677	copper ion import	1/104	11/6480	0.0909091	5.66434	1.97726	0.163153	0.493144	0.439884	YLR411W	1
GO:0015891	siderophore transport	1/104	11/6480	0.0909091	5.66434	1.97726	0.163153	0.493144	0.439884	YEL065W	1
GO:0034367	protein-containing complex remodeling	1/104	11/6480	0.0909091	5.66434	1.97726	0.163153	0.493144	0.439884	YLR106C	1
GO:0034476	U5 snRNA 3'-end processing	1/104	11/6480	0.0909091	5.66434	1.97726	0.163153	0.493144	0.439884	YHR081W	1
GO:0035753	maintenance of DNA trinucleotide repeats	1/104	11/6480	0.0909091	5.66434	1.97726	0.163153	0.493144	0.439884	YMR078C	1
GO:0043937	regulation of sporulation	1/104	11/6480	0.0909091	5.66434	1.97726	0.163153	0.493144	0.439884	YDR523C	1
GO:0051988	regulation of attachment of spindle microtubules to kinetochore	1/104	11/6480	0.0909091	5.66434	1.97726	0.163153	0.493144	0.439884	YGL061C	1
GO:0070941	eisosome assembly	1/104	11/6480	0.0909091	5.66434	1.97726	0.163153	0.493144	0.439884	YKL050C	1
GO:0071988	protein localization to spindle pole body	1/104	11/6480	0.0909091	5.66434	1.97726	0.163153	0.493144	0.439884	YMR001C	1
GO:0106035	protein maturation by [4Fe-4S] cluster transfer	1/104	11/6480	0.0909091	5.66434	1.97726	0.163153	0.493144	0.439884	YLL027W	1
GO:1902047	polyamine transmembrane transport	1/104	11/6480	0.0909091	5.66434	1.97726	0.163153	0.493144	0.439884	YPR156C	1
GO:1902292	cell cycle DNA replication initiation	1/104	11/6480	0.0909091	5.66434	1.97726	0.163153	0.493144	0.439884	YIL131C	1
GO:1902315	nuclear cell cycle DNA replication initiation	1/104	11/6480	0.0909091	5.66434	1.97726	0.163153	0.493144	0.439884	YIL131C	1
GO:1905508	protein localization to microtubule organizing center	1/104	11/6480	0.0909091	5.66434	1.97726	0.163153	0.493144	0.439884	YMR001C	1
GO:0070887	cellular response to chemical stimulus	8/104	334/6480	0.0239521	1.4924	1.18003	0.166773	0.493144	0.439884	YBR020W/YBR244W/YGL209W/YKL109W/YIL008W/YPL016W/YPR065W/YER028C	8
GO:0008033	tRNA processing	4/104	134/6480	0.0298507	1.85993	1.28458	0.167925	0.493144	0.439884	YDL051W/YOR226C/YIL008W/YNR015W	4
GO:0000082	G1/S transition of mitotic cell cycle	2/104	46/6480	0.0434783	2.70903	1.48554	0.168098	0.493144	0.439884	YGR109C/YPR120C	2
GO:0044843	cell cycle G1/S phase transition	2/104	46/6480	0.0434783	2.70903	1.48554	0.168098	0.493144	0.439884	YGR109C/YPR120C	2
GO:0098754	detoxification	2/104	46/6480	0.0434783	2.70903	1.48554	0.168098	0.493144	0.439884	YDR338C/YBR244W	2
GO:0016074	sno(s)RNA metabolic process	2/104	47/6480	0.0425532	2.65139	1.45107	0.17383	0.493144	0.439884	YGR280C/YHR081W	2
GO:0016051	carbohydrate biosynthetic process	3/104	90/6480	0.0333333	2.07692	1.31387	0.17523	0.493144	0.439884	YLR343W/YOL126C/YPL201C	3
GO:0001934	positive regulation of protein phosphorylation	1/104	12/6480	0.0833333	5.19231	1.85633	0.176607	0.493144	0.439884	YOR242C	1
GO:0006526	arginine biosynthetic process	1/104	12/6480	0.0833333	5.19231	1.85633	0.176607	0.493144	0.439884	YJR109C	1
GO:0019320	hexose catabolic process	1/104	12/6480	0.0833333	5.19231	1.85633	0.176607	0.493144	0.439884	YBR020W	1
GO:0033212	iron import into cell	1/104	12/6480	0.0833333	5.19231	1.85633	0.176607	0.493144	0.439884	YEL065W	1
GO:0034406	cell wall beta-glucan metabolic process	1/104	12/6480	0.0833333	5.19231	1.85633	0.176607	0.493144	0.439884	YLR343W	1
GO:0034410	cell wall beta-glucan biosynthetic process	1/104	12/6480	0.0833333	5.19231	1.85633	0.176607	0.493144	0.439884	YLR343W	1
GO:0034501	protein localization to kinetochore	1/104	12/6480	0.0833333	5.19231	1.85633	0.176607	0.493144	0.439884	YAL034W-A	1
GO:0043067	regulation of programmed cell death	1/104	12/6480	0.0833333	5.19231	1.85633	0.176607	0.493144	0.439884	YMR145C	1
GO:0045926	negative regulation of growth	1/104	12/6480	0.0833333	5.19231	1.85633	0.176607	0.493144	0.439884	YIL131C	1
GO:0051099	positive regulation of binding	1/104	12/6480	0.0833333	5.19231	1.85633	0.176607	0.493144	0.439884	YIR017C	1
GO:0051177	meiotic sister chromatid cohesion	1/104	12/6480	0.0833333	5.19231	1.85633	0.176607	0.493144	0.439884	YOR073W	1
GO:0051382	kinetochore assembly	1/104	12/6480	0.0833333	5.19231	1.85633	0.176607	0.493144	0.439884	YAL034W-A	1
GO:0060258	negative regulation of filamentous growth	1/104	12/6480	0.0833333	5.19231	1.85633	0.176607	0.493144	0.439884	YIL131C	1
GO:0090735	DNA repair complex assembly	1/104	12/6480	0.0833333	5.19231	1.85633	0.176607	0.493144	0.439884	YDR076W	1
GO:0097271	protein localization to bud neck	1/104	12/6480	0.0833333	5.19231	1.85633	0.176607	0.493144	0.439884	YJR092W	1
GO:1903083	protein localization to condensed chromosome	1/104	12/6480	0.0833333	5.19231	1.85633	0.176607	0.493144	0.439884	YAL034W-A	1
GO:0045893	positive regulation of DNA-templated transcription	8/104	340/6480	0.0235294	1.46606	1.12745	0.178465	0.493144	0.439884	YBR020W/YGL209W/YGL162W/YKL109W/YIL131C/YMR043W/YPL026C/YPL016W	8
GO:1902680	positive regulation of RNA biosynthetic process	8/104	340/6480	0.0235294	1.46606	1.12745	0.178465	0.493144	0.439884	YBR020W/YGL209W/YGL162W/YKL109W/YIL131C/YMR043W/YPL026C/YPL016W	8
GO:0051254	positive regulation of RNA metabolic process	9/104	395/6480	0.0227848	1.41967	1.09919	0.182039	0.493144	0.439884	YBR020W/YGL209W/YGL162W/YKL109W/YIL131C/YMR043W/YNL112W/YPL026C/YPL016W	9
GO:0051049	regulation of transport	3/104	92/6480	0.0326087	2.03177	1.27289	0.18325	0.493144	0.439884	YLR106C/YNL204C/YPL026C	3
GO:0170034	L-amino acid biosynthetic process	3/104	92/6480	0.0326087	2.03177	1.27289	0.18325	0.493144	0.439884	YDL182W/YJR109C/YIR017C	3
GO:0170038	proteinogenic amino acid biosynthetic process	3/104	92/6480	0.0326087	2.03177	1.27289	0.18325	0.493144	0.439884	YDL182W/YJR109C/YIR017C	3
GO:0010458	exit from mitosis	2/104	49/6480	0.0408163	2.54317	1.38474	0.185387	0.493144	0.439884	YMR001C/YPL269W	2
GO:0170039	proteinogenic amino acid metabolic process	4/104	140/6480	0.0285714	1.78022	1.19188	0.187019	0.493144	0.439884	YDL182W/YDR111C/YJR109C/YIR017C	4
GO:0006012	galactose metabolic process	1/104	13/6480	0.0769231	4.7929	1.74819	0.189846	0.493144	0.439884	YBR020W	1
GO:0009129	pyrimidine nucleoside monophosphate metabolic process	1/104	13/6480	0.0769231	4.7929	1.74819	0.189846	0.493144	0.439884	YLR420W	1
GO:0009130	pyrimidine nucleoside monophosphate biosynthetic process	1/104	13/6480	0.0769231	4.7929	1.74819	0.189846	0.493144	0.439884	YLR420W	1
GO:0019878	lysine biosynthetic process via aminoadipic acid	1/104	13/6480	0.0769231	4.7929	1.74819	0.189846	0.493144	0.439884	YDL182W	1
GO:0031112	positive regulation of microtubule polymerization or depolymerization	1/104	13/6480	0.0769231	4.7929	1.74819	0.189846	0.493144	0.439884	YGL061C	1
GO:0031116	positive regulation of microtubule polymerization	1/104	13/6480	0.0769231	4.7929	1.74819	0.189846	0.493144	0.439884	YGL061C	1
GO:0032273	positive regulation of protein polymerization	1/104	13/6480	0.0769231	4.7929	1.74819	0.189846	0.493144	0.439884	YGL061C	1
GO:0034762	regulation of transmembrane transport	1/104	13/6480	0.0769231	4.7929	1.74819	0.189846	0.493144	0.439884	YPL026C	1
GO:0042327	positive regulation of phosphorylation	1/104	13/6480	0.0769231	4.7929	1.74819	0.189846	0.493144	0.439884	YOR242C	1
GO:0042908	xenobiotic transport	1/104	13/6480	0.0769231	4.7929	1.74819	0.189846	0.493144	0.439884	YDR338C	1
GO:0051101	regulation of DNA binding	1/104	13/6480	0.0769231	4.7929	1.74819	0.189846	0.493144	0.439884	YIR017C	1
GO:0051278	fungal-type cell wall polysaccharide biosynthetic process	1/104	13/6480	0.0769231	4.7929	1.74819	0.189846	0.493144	0.439884	YLR343W	1
GO:0051984	positive regulation of chromosome segregation	1/104	13/6480	0.0769231	4.7929	1.74819	0.189846	0.493144	0.439884	YGL061C	1
GO:0071966	fungal-type cell wall polysaccharide metabolic process	1/104	13/6480	0.0769231	4.7929	1.74819	0.189846	0.493144	0.439884	YLR343W	1
GO:0072698	protein localization to microtubule cytoskeleton	1/104	13/6480	0.0769231	4.7929	1.74819	0.189846	0.493144	0.439884	YMR001C	1
GO:0090054	regulation of silent mating-type cassette heterochromatin formation	1/104	13/6480	0.0769231	4.7929	1.74819	0.189846	0.493144	0.439884	YIL131C	1
GO:0098609	cell-cell adhesion	1/104	13/6480	0.0769231	4.7929	1.74819	0.189846	0.493144	0.439884	YHR211W	1
GO:2000278	regulation of DNA biosynthetic process	1/104	13/6480	0.0769231	4.7929	1.74819	0.189846	0.493144	0.439884	YGR280C	1
GO:0009067	aspartate family amino acid biosynthetic process	2/104	50/6480	0.04	2.49231	1.3528	0.191207	0.494434	0.441035	YDL182W/YIR017C	2
GO:0045944	positive regulation of transcription by RNA polymerase II	7/104	295/6480	0.0237288	1.47849	1.07426	0.194527	0.494434	0.441035	YGL209W/YGL162W/YKL109W/YIL131C/YMR043W/YPL026C/YPL016W	7
GO:0046942	carboxylic acid transport	3/104	95/6480	0.0315789	1.96761	1.21333	0.195461	0.494434	0.441035	YBR069C/YGR055W/YHL036W	3
GO:0170033	L-amino acid metabolic process	4/104	143/6480	0.027972	1.74287	1.14719	0.196824	0.494434	0.441035	YDL182W/YDR111C/YJR109C/YIR017C	4
GO:0007114	cell budding	2/104	51/6480	0.0392157	2.44344	1.32163	0.197051	0.494434	0.441035	YJR092W/YIL008W	2
GO:0008643	carbohydrate transport	2/104	51/6480	0.0392157	2.44344	1.32163	0.197051	0.494434	0.441035	YPL026C/YHR094C	2
GO:0009636	response to toxic substance	2/104	51/6480	0.0392157	2.44344	1.32163	0.197051	0.494434	0.441035	YDR338C/YBR244W	2
GO:0019954	asexual reproduction	2/104	51/6480	0.0392157	2.44344	1.32163	0.197051	0.494434	0.441035	YJR092W/YIL008W	2
GO:0015849	organic acid transport	3/104	96/6480	0.03125	1.94712	1.19396	0.199576	0.494434	0.441035	YBR069C/YGR055W/YHL036W	3
GO:0006067	ethanol metabolic process	1/104	14/6480	0.0714286	4.45055	1.65056	0.202875	0.494434	0.441035	YMR145C	1
GO:0006071	glycerol metabolic process	1/104	14/6480	0.0714286	4.45055	1.65056	0.202875	0.494434	0.441035	YPL201C	1
GO:0006113	fermentation	1/104	14/6480	0.0714286	4.45055	1.65056	0.202875	0.494434	0.441035	YMR145C	1
GO:0006513	protein monoubiquitination	1/104	14/6480	0.0714286	4.45055	1.65056	0.202875	0.494434	0.441035	YOR339C	1
GO:0006734	NADH metabolic process	1/104	14/6480	0.0714286	4.45055	1.65056	0.202875	0.494434	0.441035	YMR145C	1
GO:0015846	polyamine transport	1/104	14/6480	0.0714286	4.45055	1.65056	0.202875	0.494434	0.441035	YPR156C	1
GO:0033967	box C/D RNA metabolic process	1/104	14/6480	0.0714286	4.45055	1.65056	0.202875	0.494434	0.441035	YGR280C	1
GO:0034963	box C/D RNA processing	1/104	14/6480	0.0714286	4.45055	1.65056	0.202875	0.494434	0.441035	YGR280C	1
GO:0045039	protein insertion into mitochondrial inner membrane	1/104	14/6480	0.0714286	4.45055	1.65056	0.202875	0.494434	0.441035	YDR161W	1
GO:0071034	CUT catabolic process	1/104	14/6480	0.0714286	4.45055	1.65056	0.202875	0.494434	0.441035	YHR081W	1
GO:0071043	CUT metabolic process	1/104	14/6480	0.0714286	4.45055	1.65056	0.202875	0.494434	0.441035	YHR081W	1
GO:1901659	glycosyl compound biosynthetic process	1/104	14/6480	0.0714286	4.45055	1.65056	0.202875	0.494434	0.441035	YOR047C	1
GO:0048584	positive regulation of response to stimulus	2/104	52/6480	0.0384615	2.39645	1.29118	0.202918	0.494434	0.441035	YGL209W/YMR001C	2
GO:0045229	external encapsulating structure organization	6/104	247/6480	0.0242915	1.51355	1.05094	0.204767	0.496145	0.44256	YLR343W/YDR402C/YDR523C/YJL201W/YOR092W/YOR242C	6
GO:0071555	cell wall organization	6/104	247/6480	0.0242915	1.51355	1.05094	0.204767	0.496145	0.44256	YLR343W/YDR402C/YDR523C/YJL201W/YOR092W/YOR242C	6
GO:0042221	response to chemical	10/104	464/6480	0.0215517	1.34284	0.978793	0.209346	0.496148	0.442563	YDR338C/YBR020W/YBR244W/YGL209W/YKL109W/YIL008W/YPL026C/YPL016W/YPR065W/YER028C	10
GO:0006338	chromatin remodeling	6/104	249/6480	0.0240964	1.50139	1.03037	0.209833	0.496148	0.442563	YBR009C/YOL017W/YIL131C/YML109W/YPL016W/YPR031W	6
GO:0006334	nucleosome assembly	1/104	15/6480	0.0666667	4.15385	1.5617	0.215696	0.496148	0.442563	YBR009C	1
GO:0006611	protein export from nucleus	1/104	15/6480	0.0666667	4.15385	1.5617	0.215696	0.496148	0.442563	YDR361C	1
GO:0007120	axial cellular bud site selection	1/104	15/6480	0.0666667	4.15385	1.5617	0.215696	0.496148	0.442563	YJR092W	1
GO:0007186	G protein-coupled receptor signaling pathway	1/104	15/6480	0.0666667	4.15385	1.5617	0.215696	0.496148	0.442563	YOR107W	1
GO:0009085	lysine biosynthetic process	1/104	15/6480	0.0666667	4.15385	1.5617	0.215696	0.496148	0.442563	YDL182W	1
GO:0009746	response to hexose	1/104	15/6480	0.0666667	4.15385	1.5617	0.215696	0.496148	0.442563	YPL026C	1
GO:0009749	response to glucose	1/104	15/6480	0.0666667	4.15385	1.5617	0.215696	0.496148	0.442563	YPL026C	1
GO:0031113	regulation of microtubule polymerization	1/104	15/6480	0.0666667	4.15385	1.5617	0.215696	0.496148	0.442563	YGL061C	1
GO:0031145	anaphase-promoting complex-dependent catabolic process	1/104	15/6480	0.0666667	4.15385	1.5617	0.215696	0.496148	0.442563	YOR339C	1
GO:0031578	mitotic spindle orientation checkpoint signaling	1/104	15/6480	0.0666667	4.15385	1.5617	0.215696	0.496148	0.442563	YPL269W	1
GO:0032204	regulation of telomere maintenance	1/104	15/6480	0.0666667	4.15385	1.5617	0.215696	0.496148	0.442563	YGR280C	1
GO:0034284	response to monosaccharide	1/104	15/6480	0.0666667	4.15385	1.5617	0.215696	0.496148	0.442563	YPL026C	1
GO:0034475	U4 snRNA 3'-end processing	1/104	15/6480	0.0666667	4.15385	1.5617	0.215696	0.496148	0.442563	YHR081W	1
GO:0034755	iron ion transmembrane transport	1/104	15/6480	0.0666667	4.15385	1.5617	0.215696	0.496148	0.442563	YEL065W	1
GO:0046835	carbohydrate phosphorylation	1/104	15/6480	0.0666667	4.15385	1.5617	0.215696	0.496148	0.442563	YBR020W	1
GO:0072741	protein localization to cell division site	1/104	15/6480	0.0666667	4.15385	1.5617	0.215696	0.496148	0.442563	YMR001C	1
GO:0097428	protein maturation by iron-sulfur cluster transfer	1/104	15/6480	0.0666667	4.15385	1.5617	0.215696	0.496148	0.442563	YLL027W	1
GO:0070783	growth of unicellular organism as a thread of attached cells	3/104	100/6480	0.03	1.86923	1.11872	0.21624	0.496148	0.442563	YIL131C/YIL008W/YPL026C	3
GO:0030003	intracellular monoatomic cation homeostasis	4/104	150/6480	0.0266667	1.66154	1.04688	0.220294	0.503551	0.449167	YBR010W/YOR226C/YMR134W/YEL065W	4
GO:1902850	microtubule cytoskeleton organization involved in mitosis	2/104	55/6480	0.0363636	2.26573	1.20388	0.220631	0.503551	0.449167	YMR001C/YPR120C	2
GO:0044743	protein transmembrane import into intracellular organelle	2/104	56/6480	0.0357143	2.22527	1.17604	0.226566	0.507687	0.452856	YDR161W/YOL126C	2
GO:0006534	cysteine metabolic process	1/104	16/6480	0.0625	3.89423	1.48026	0.228313	0.507687	0.452856	YIR017C	1
GO:0006553	lysine metabolic process	1/104	16/6480	0.0625	3.89423	1.48026	0.228313	0.507687	0.452856	YDL182W	1
GO:0006825	copper ion transport	1/104	16/6480	0.0625	3.89423	1.48026	0.228313	0.507687	0.452856	YLR411W	1
GO:0009743	response to carbohydrate	1/104	16/6480	0.0625	3.89423	1.48026	0.228313	0.507687	0.452856	YPL026C	1
GO:0015761	mannose transmembrane transport	1/104	16/6480	0.0625	3.89423	1.48026	0.228313	0.507687	0.452856	YHR094C	1
GO:0022604	regulation of cell morphogenesis	1/104	16/6480	0.0625	3.89423	1.48026	0.228313	0.507687	0.452856	YJL201W	1
GO:0030474	spindle pole body duplication	1/104	16/6480	0.0625	3.89423	1.48026	0.228313	0.507687	0.452856	YKL042W	1
GO:0045003	double-strand break repair via synthesis-dependent strand annealing	1/104	16/6480	0.0625	3.89423	1.48026	0.228313	0.507687	0.452856	YDR076W	1
GO:1903829	positive regulation of protein localization	1/104	16/6480	0.0625	3.89423	1.48026	0.228313	0.507687	0.452856	YMR001C	1
GO:0006997	nucleus organization	3/104	104/6480	0.0288462	1.79734	1.04684	0.23319	0.517203	0.461344	YML109W/YMR001C/YPL269W	3
GO:0055080	monoatomic cation homeostasis	4/104	155/6480	0.0258065	1.60794	0.978347	0.237504	0.517985	0.462042	YBR010W/YOR226C/YMR134W/YEL065W	4
GO:0009110	vitamin biosynthetic process	2/104	58/6480	0.0344828	2.14854	1.12208	0.238469	0.517985	0.462042	YLL027W/YOL143C	2
GO:0042364	water-soluble vitamin biosynthetic process	2/104	58/6480	0.0344828	2.14854	1.12208	0.238469	0.517985	0.462042	YLL027W/YOL143C	2
GO:0006903	vesicle targeting	1/104	17/6480	0.0588235	3.66516	1.40516	0.240728	0.517985	0.462042	YER122C	1
GO:0009651	response to salt stress	1/104	17/6480	0.0588235	3.66516	1.40516	0.240728	0.517985	0.462042	YOR047C	1
GO:0010383	cell wall polysaccharide metabolic process	1/104	17/6480	0.0588235	3.66516	1.40516	0.240728	0.517985	0.462042	YLR343W	1
GO:0031110	regulation of microtubule polymerization or depolymerization	1/104	17/6480	0.0588235	3.66516	1.40516	0.240728	0.517985	0.462042	YGL061C	1
GO:0031445	regulation of heterochromatin formation	1/104	17/6480	0.0588235	3.66516	1.40516	0.240728	0.517985	0.462042	YIL131C	1
GO:0070592	cell wall polysaccharide biosynthetic process	1/104	17/6480	0.0588235	3.66516	1.40516	0.240728	0.517985	0.462042	YLR343W	1
GO:0120261	regulation of heterochromatin organization	1/104	17/6480	0.0588235	3.66516	1.40516	0.240728	0.517985	0.462042	YIL131C	1
GO:0140115	export across plasma membrane	1/104	17/6480	0.0588235	3.66516	1.40516	0.240728	0.517985	0.462042	YDR338C	1
GO:1902969	mitotic DNA replication	1/104	17/6480	0.0588235	3.66516	1.40516	0.240728	0.517985	0.462042	YIL131C	1
GO:0000910	cytokinesis	3/104	106/6480	0.0283019	1.76343	1.01207	0.241756	0.518905	0.462863	YBR156C/YJR092W/YMR001C	3
GO:1901987	regulation of cell cycle phase transition	4/104	158/6480	0.0253165	1.57741	0.938387	0.247983	0.529778	0.472562	YOR073W/YOR339C/YML109W/YPL269W	4
GO:0006970	response to osmotic stress	2/104	60/6480	0.0333333	2.07692	1.07026	0.250406	0.529778	0.472562	YOR047C/YPR065W	2
GO:0080134	regulation of response to stress	2/104	60/6480	0.0333333	2.07692	1.07026	0.250406	0.529778	0.472562	YGL209W/YJL201W	2
GO:0000467	exonucleolytic trimming to generate mature 3'-end of 5.8S rRNA from tricistronic rRNA transcript (SSU-rRNA, 5.8S rRNA, LSU-rRNA)	1/104	18/6480	0.0555556	3.46154	1.33554	0.252946	0.529778	0.472562	YHR081W	1
GO:0000973	post-transcriptional tethering of RNA polymerase II gene DNA at nuclear periphery	1/104	18/6480	0.0555556	3.46154	1.33554	0.252946	0.529778	0.472562	YHR081W	1
GO:0006878	intracellular copper ion homeostasis	1/104	18/6480	0.0555556	3.46154	1.33554	0.252946	0.529778	0.472562	YBR010W	1
GO:0007266	Rho protein signal transduction	1/104	18/6480	0.0555556	3.46154	1.33554	0.252946	0.529778	0.472562	YMR001C	1
GO:0015755	fructose transmembrane transport	1/104	18/6480	0.0555556	3.46154	1.33554	0.252946	0.529778	0.472562	YHR094C	1
GO:0046839	phospholipid dephosphorylation	1/104	18/6480	0.0555556	3.46154	1.33554	0.252946	0.529778	0.472562	YKR053C	1
GO:0051703	biological process involved in intraspecies interaction between organisms	1/104	18/6480	0.0555556	3.46154	1.33554	0.252946	0.529778	0.472562	YHR211W	1
GO:0098657	import into cell	4/104	161/6480	0.0248447	1.54802	0.899248	0.258565	0.538025	0.479917	YGR055W/YNL204C/YHL036W/YEL065W	4
GO:0006873	intracellular monoatomic ion homeostasis	4/104	162/6480	0.0246914	1.53846	0.886378	0.262113	0.538025	0.479917	YBR010W/YOR226C/YMR134W/YEL065W	4
GO:0006289	nucleotide-excision repair	2/104	62/6480	0.0322581	2.00993	1.02043	0.262361	0.538025	0.479917	YBR010W/YPL122C	2
GO:0010970	transport along microtubule	1/104	19/6480	0.0526316	3.27935	1.27068	0.264969	0.538025	0.479917	YPL269W	1
GO:0019400	alditol metabolic process	1/104	19/6480	0.0526316	3.27935	1.27068	0.264969	0.538025	0.479917	YPL201C	1
GO:0030473	nuclear migration along microtubule	1/104	19/6480	0.0526316	3.27935	1.27068	0.264969	0.538025	0.479917	YPL269W	1
GO:0046365	monosaccharide catabolic process	1/104	19/6480	0.0526316	3.27935	1.27068	0.264969	0.538025	0.479917	YBR020W	1
GO:0051293	establishment of spindle localization	1/104	19/6480	0.0526316	3.27935	1.27068	0.264969	0.538025	0.479917	YPL269W	1
GO:0051653	spindle localization	1/104	19/6480	0.0526316	3.27935	1.27068	0.264969	0.538025	0.479917	YPL269W	1
GO:0071035	nuclear polyadenylation-dependent rRNA catabolic process	1/104	19/6480	0.0526316	3.27935	1.27068	0.264969	0.538025	0.479917	YHR081W	1
GO:0072384	organelle transport along microtubule	1/104	19/6480	0.0526316	3.27935	1.27068	0.264969	0.538025	0.479917	YPL269W	1
GO:0099111	microtubule-based transport	1/104	19/6480	0.0526316	3.27935	1.27068	0.264969	0.538025	0.479917	YPL269W	1
GO:1900430	positive regulation of filamentous growth of a population of unicellular organisms	1/104	19/6480	0.0526316	3.27935	1.27068	0.264969	0.538025	0.479917	YGL209W	1
GO:0044087	regulation of cellular component biogenesis	4/104	163/6480	0.0245399	1.52902	0.873594	0.26567	0.538185	0.48006	YDR523C/YGL061C/YIL131C/YPR120C	4
GO:0140694	non-membrane-bounded organelle assembly	4/104	164/6480	0.0243902	1.5197	0.860894	0.269237	0.539263	0.481022	YLR106C/YAL034W-A/YMR001C/YPR120C	4
GO:0015980	energy derivation by oxidation of organic compounds	4/104	165/6480	0.0242424	1.51049	0.848279	0.272813	0.539263	0.481022	YBR010W/YKL109W/YOL126C/YMR145C	4
GO:0009066	aspartate family amino acid metabolic process	2/104	64/6480	0.03125	1.94712	0.972427	0.274323	0.539263	0.481022	YDL182W/YIR017C	2
GO:1901607	alpha-amino acid biosynthetic process	3/104	114/6480	0.0263158	1.63968	0.879986	0.27649	0.539263	0.481022	YDL182W/YJR109C/YIR017C	3
GO:0009116	nucleoside metabolic process	1/104	20/6480	0.05	3.11538	1.21	0.276801	0.539263	0.481022	YOR047C	1
GO:0034472	snRNA 3'-end processing	1/104	20/6480	0.05	3.11538	1.21	0.276801	0.539263	0.481022	YHR081W	1
GO:0043634	polyadenylation-dependent ncRNA catabolic process	1/104	20/6480	0.05	3.11538	1.21	0.276801	0.539263	0.481022	YHR081W	1
GO:0046173	polyol biosynthetic process	1/104	20/6480	0.05	3.11538	1.21	0.276801	0.539263	0.481022	YPL201C	1
GO:0051098	regulation of binding	1/104	20/6480	0.05	3.11538	1.21	0.276801	0.539263	0.481022	YIR017C	1
GO:0055070	copper ion homeostasis	1/104	20/6480	0.05	3.11538	1.21	0.276801	0.539263	0.481022	YBR010W	1
GO:0070193	synaptonemal complex organization	1/104	20/6480	0.05	3.11538	1.21	0.276801	0.539263	0.481022	YMR001C	1
GO:0071029	nuclear ncRNA surveillance	1/104	20/6480	0.05	3.11538	1.21	0.276801	0.539263	0.481022	YHR081W	1
GO:0071046	nuclear polyadenylation-dependent ncRNA catabolic process	1/104	20/6480	0.05	3.11538	1.21	0.276801	0.539263	0.481022	YHR081W	1
GO:0090033	positive regulation of filamentous growth	1/104	20/6480	0.05	3.11538	1.21	0.276801	0.539263	0.481022	YGL209W	1
GO:1901678	iron coordination entity transport	1/104	20/6480	0.05	3.11538	1.21	0.276801	0.539263	0.481022	YEL065W	1
GO:1902407	assembly of actomyosin apparatus involved in mitotic cytokinesis	1/104	20/6480	0.05	3.11538	1.21	0.276801	0.539263	0.481022	YMR001C	1
GO:1903475	mitotic actomyosin contractile ring assembly	1/104	20/6480	0.05	3.11538	1.21	0.276801	0.539263	0.481022	YMR001C	1
GO:0006766	vitamin metabolic process	2/104	65/6480	0.0307692	1.91716	0.949073	0.280302	0.542311	0.483741	YLL027W/YOL143C	2
GO:0006767	water-soluble vitamin metabolic process	2/104	65/6480	0.0307692	1.91716	0.949073	0.280302	0.542311	0.483741	YLL027W/YOL143C	2
GO:0045333	cellular respiration	3/104	115/6480	0.026087	1.62542	0.864205	0.280873	0.542311	0.483741	YBR010W/YKL109W/YOL126C	3
GO:0062197	cellular response to chemical stress	3/104	115/6480	0.026087	1.62542	0.864205	0.280873	0.542311	0.483741	YBR244W/YIL008W/YPR065W	3
GO:0050801	monoatomic ion homeostasis	4/104	169/6480	0.0236686	1.47474	0.798629	0.287199	0.549568	0.490214	YBR010W/YOR226C/YMR134W/YEL065W	4
GO:0016180	snRNA processing	1/104	21/6480	0.047619	2.96703	1.15302	0.288444	0.549568	0.490214	YHR081W	1
GO:0034398	telomere tethering at nuclear periphery	1/104	21/6480	0.047619	2.96703	1.15302	0.288444	0.549568	0.490214	YMR078C	1
GO:0043633	polyadenylation-dependent RNA catabolic process	1/104	21/6480	0.047619	2.96703	1.15302	0.288444	0.549568	0.490214	YHR081W	1
GO:0044380	protein localization to cytoskeleton	1/104	21/6480	0.047619	2.96703	1.15302	0.288444	0.549568	0.490214	YMR001C	1
GO:1902275	regulation of chromatin organization	1/104	21/6480	0.047619	2.96703	1.15302	0.288444	0.549568	0.490214	YIL131C	1
GO:0000041	transition metal ion transport	2/104	67/6480	0.0298507	1.85993	0.903581	0.292249	0.551945	0.492334	YLR411W/YEL065W	2
GO:0141124	intracellular signaling cassette	3/104	119/6480	0.0252101	1.57078	0.80256	0.298466	0.551945	0.492334	YJL201W/YMR001C/YNL204C	3
GO:0000741	karyogamy	1/104	22/6480	0.0454545	2.83217	1.09932	0.299901	0.551945	0.492334	YPL269W	1
GO:0000912	assembly of actomyosin apparatus involved in cytokinesis	1/104	22/6480	0.0454545	2.83217	1.09932	0.299901	0.551945	0.492334	YMR001C	1
GO:0000915	actomyosin contractile ring assembly	1/104	22/6480	0.0454545	2.83217	1.09932	0.299901	0.551945	0.492334	YMR001C	1
GO:0000972	transcription-dependent tethering of RNA polymerase II gene DNA at nuclear periphery	1/104	22/6480	0.0454545	2.83217	1.09932	0.299901	0.551945	0.492334	YHR081W	1
GO:0006298	mismatch repair	1/104	22/6480	0.0454545	2.83217	1.09932	0.299901	0.551945	0.492334	YDL154W	1
GO:0007018	microtubule-based movement	1/104	22/6480	0.0454545	2.83217	1.09932	0.299901	0.551945	0.492334	YPL269W	1
GO:0007155	cell adhesion	1/104	22/6480	0.0454545	2.83217	1.09932	0.299901	0.551945	0.492334	YHR211W	1
GO:0022603	regulation of anatomical structure morphogenesis	1/104	22/6480	0.0454545	2.83217	1.09932	0.299901	0.551945	0.492334	YJL201W	1
GO:0030174	regulation of DNA-templated DNA replication initiation	1/104	22/6480	0.0454545	2.83217	1.09932	0.299901	0.551945	0.492334	YIL131C	1
GO:0045927	positive regulation of growth	1/104	22/6480	0.0454545	2.83217	1.09932	0.299901	0.551945	0.492334	YGL209W	1
GO:0046822	regulation of nucleocytoplasmic transport	1/104	22/6480	0.0454545	2.83217	1.09932	0.299901	0.551945	0.492334	YLR106C	1
GO:0051648	vesicle localization	1/104	22/6480	0.0454545	2.83217	1.09932	0.299901	0.551945	0.492334	YER122C	1
GO:0051650	establishment of vesicle localization	1/104	22/6480	0.0454545	2.83217	1.09932	0.299901	0.551945	0.492334	YER122C	1
GO:0071459	protein localization to chromosome, centromeric region	1/104	22/6480	0.0454545	2.83217	1.09932	0.299901	0.551945	0.492334	YAL034W-A	1
GO:0000956	nuclear-transcribed mRNA catabolic process	3/104	120/6480	0.025	1.55769	0.787505	0.302876	0.552717	0.493023	YOL123W/YNL112W/YHR081W	3
GO:0031507	heterochromatin formation	3/104	120/6480	0.025	1.55769	0.787505	0.302876	0.552717	0.493023	YOL017W/YIL131C/YML109W	3
GO:0045814	negative regulation of gene expression, epigenetic	3/104	120/6480	0.025	1.55769	0.787505	0.302876	0.552717	0.493023	YOL017W/YIL131C/YML109W	3
GO:0070828	heterochromatin organization	3/104	120/6480	0.025	1.55769	0.787505	0.302876	0.552717	0.493023	YOL017W/YIL131C/YML109W	3
GO:0000054	ribosomal subunit export from nucleus	2/104	69/6480	0.0289855	1.80602	0.859615	0.304172	0.553913	0.49409	YLR106C/YDR361C	2
GO:0033750	ribosome localization	2/104	70/6480	0.0285714	1.78022	0.838173	0.310121	0.55593	0.495889	YLR106C/YDR361C	2
GO:0007097	nuclear migration	1/104	23/6480	0.0434783	2.70903	1.04856	0.311175	0.55593	0.495889	YPL269W	1
GO:0010389	regulation of G2/M transition of mitotic cell cycle	1/104	23/6480	0.0434783	2.70903	1.04856	0.311175	0.55593	0.495889	YML109W	1
GO:0016558	protein import into peroxisome matrix	1/104	23/6480	0.0434783	2.70903	1.04856	0.311175	0.55593	0.495889	YOL126C	1
GO:0031125	rRNA 3'-end processing	1/104	23/6480	0.0434783	2.70903	1.04856	0.311175	0.55593	0.495889	YHR081W	1
GO:0034397	telomere localization	1/104	23/6480	0.0434783	2.70903	1.04856	0.311175	0.55593	0.495889	YMR078C	1
GO:0046785	microtubule polymerization	1/104	23/6480	0.0434783	2.70903	1.04856	0.311175	0.55593	0.495889	YGL061C	1
GO:0051647	nucleus localization	1/104	23/6480	0.0434783	2.70903	1.04856	0.311175	0.55593	0.495889	YPL269W	1
GO:2000220	regulation of pseudohyphal growth	1/104	23/6480	0.0434783	2.70903	1.04856	0.311175	0.55593	0.495889	YIL131C	1
GO:0040029	epigenetic regulation of gene expression	3/104	122/6480	0.0245902	1.53216	0.757801	0.311706	0.55593	0.495889	YOL017W/YIL131C/YML109W	3
GO:0030010	establishment of cell polarity	2/104	71/6480	0.028169	1.75515	0.817074	0.316061	0.560345	0.499827	YJR092W/YML109W	2
GO:1901991	negative regulation of mitotic cell cycle phase transition	2/104	71/6480	0.028169	1.75515	0.817074	0.316061	0.560345	0.499827	YOR073W/YPL269W	2
GO:0009628	response to abiotic stimulus	3/104	123/6480	0.0243902	1.5197	0.743148	0.316125	0.560345	0.499827	YOR047C/YPR065W/YER028C	3
GO:0006520	amino acid metabolic process	5/104	233/6480	0.0214592	1.33707	0.669214	0.318986	0.563158	0.502337	YDL182W/YDR111C/YJR109C/YIR017C/YMR043W	5
GO:0010557	positive regulation of macromolecule biosynthetic process	8/104	404/6480	0.019802	1.23382	0.619801	0.321669	0.563158	0.502337	YBR020W/YGL209W/YGL162W/YKL109W/YIL131C/YMR043W/YPL026C/YPL016W	8
GO:0061024	membrane organization	5/104	234/6480	0.0213675	1.33136	0.659333	0.322173	0.563158	0.502337	YDR161W/YDR523C/YOL091W/YPL130W/YER122C	5
GO:0001100	negative regulation of exit from mitosis	1/104	24/6480	0.0416667	2.59615	1.00045	0.32227	0.563158	0.502337	YPL269W	1
GO:0007004	telomere maintenance via telomerase	1/104	24/6480	0.0416667	2.59615	1.00045	0.32227	0.563158	0.502337	YGR280C	1
GO:0030100	regulation of endocytosis	1/104	24/6480	0.0416667	2.59615	1.00045	0.32227	0.563158	0.502337	YNL204C	1
GO:1902749	regulation of cell cycle G2/M phase transition	1/104	24/6480	0.0416667	2.59615	1.00045	0.32227	0.563158	0.502337	YML109W	1
GO:0008652	amino acid biosynthetic process	3/104	125/6480	0.024	1.49538	0.714227	0.324967	0.566727	0.50552	YDL182W/YJR109C/YIR017C	3
GO:0007129	homologous chromosome pairing at meiosis	1/104	25/6480	0.04	2.49231	0.954722	0.333187	0.569517	0.508008	YDL154W	1
GO:0009070	serine family amino acid biosynthetic process	1/104	25/6480	0.04	2.49231	0.954722	0.333187	0.569517	0.508008	YIR017C	1
GO:0010833	telomere maintenance via telomere lengthening	1/104	25/6480	0.04	2.49231	0.954722	0.333187	0.569517	0.508008	YGR280C	1
GO:0030150	protein import into mitochondrial matrix	1/104	25/6480	0.04	2.49231	0.954722	0.333187	0.569517	0.508008	YDR161W	1
GO:0030705	cytoskeleton-dependent intracellular transport	1/104	25/6480	0.04	2.49231	0.954722	0.333187	0.569517	0.508008	YPL269W	1
GO:0042138	meiotic DNA double-strand break formation	1/104	25/6480	0.04	2.49231	0.954722	0.333187	0.569517	0.508008	YLR329W	1
GO:0044093	positive regulation of molecular function	1/104	25/6480	0.04	2.49231	0.954722	0.333187	0.569517	0.508008	YIR017C	1
GO:0072662	protein localization to peroxisome	1/104	25/6480	0.04	2.49231	0.954722	0.333187	0.569517	0.508008	YOL126C	1
GO:0072663	establishment of protein localization to peroxisome	1/104	25/6480	0.04	2.49231	0.954722	0.333187	0.569517	0.508008	YOL126C	1
GO:1901657	glycosyl compound metabolic process	1/104	25/6480	0.04	2.49231	0.954722	0.333187	0.569517	0.508008	YOR047C	1
GO:0007124	pseudohyphal growth	2/104	74/6480	0.027027	1.68399	0.755735	0.333809	0.569517	0.508008	YIL131C/YPL026C	2
GO:0048583	regulation of response to stimulus	4/104	183/6480	0.0218579	1.36192	0.634255	0.338273	0.575996	0.513788	YGL209W/YJL201W/YMR001C/YNL204C	4
GO:1901700	response to oxygen-containing compound	2/104	75/6480	0.0266667	1.66154	0.735907	0.339698	0.576551	0.514283	YPL026C/YER028C	2
GO:0071554	cell wall organization or biogenesis	6/104	297/6480	0.020202	1.25874	0.582963	0.341765	0.576551	0.514283	YLR343W/YDR402C/YDR523C/YJL201W/YOR092W/YOR242C	6
GO:0009084	glutamine family amino acid biosynthetic process	1/104	26/6480	0.0384615	2.39645	0.911159	0.343931	0.576551	0.514283	YJR109C	1
GO:0043570	maintenance of DNA repeat elements	1/104	26/6480	0.0384615	2.39645	0.911159	0.343931	0.576551	0.514283	YMR078C	1
GO:0051273	beta-glucan metabolic process	1/104	26/6480	0.0384615	2.39645	0.911159	0.343931	0.576551	0.514283	YLR343W	1
GO:0051274	beta-glucan biosynthetic process	1/104	26/6480	0.0384615	2.39645	0.911159	0.343931	0.576551	0.514283	YLR343W	1
GO:0071028	nuclear mRNA surveillance	1/104	26/6480	0.0384615	2.39645	0.911159	0.343931	0.576551	0.514283	YHR081W	1
GO:0071470	cellular response to osmotic stress	1/104	26/6480	0.0384615	2.39645	0.911159	0.343931	0.576551	0.514283	YPR065W	1
GO:0009260	ribonucleotide biosynthetic process	2/104	76/6480	0.0263158	1.63968	0.716371	0.345571	0.578102	0.515666	YLR420W/YJR109C	2
GO:0031328	positive regulation of cellular biosynthetic process	8/104	416/6480	0.0192308	1.19822	0.53373	0.351059	0.578102	0.515666	YBR020W/YGL209W/YGL162W/YKL109W/YIL131C/YMR043W/YPL026C/YPL016W	8
GO:0007093	mitotic cell cycle checkpoint signaling	2/104	77/6480	0.025974	1.61838	0.697119	0.351428	0.578102	0.515666	YOR073W/YPL269W	2
GO:0010562	positive regulation of phosphorus metabolic process	1/104	27/6480	0.037037	2.30769	0.869567	0.354503	0.578102	0.515666	YOR242C	1
GO:0015919	peroxisomal membrane transport	1/104	27/6480	0.037037	2.30769	0.869567	0.354503	0.578102	0.515666	YOL126C	1
GO:0031109	microtubule polymerization or depolymerization	1/104	27/6480	0.037037	2.30769	0.869567	0.354503	0.578102	0.515666	YGL061C	1
GO:0032101	regulation of response to external stimulus	1/104	27/6480	0.037037	2.30769	0.869567	0.354503	0.578102	0.515666	YGL209W	1
GO:0032104	regulation of response to extracellular stimulus	1/104	27/6480	0.037037	2.30769	0.869567	0.354503	0.578102	0.515666	YGL209W	1
GO:0032107	regulation of response to nutrient levels	1/104	27/6480	0.037037	2.30769	0.869567	0.354503	0.578102	0.515666	YGL209W	1
GO:0043328	protein transport to vacuole involved in ubiquitin-dependent protein catabolic process via the multivesicular body sorting pathway	1/104	27/6480	0.037037	2.30769	0.869567	0.354503	0.578102	0.515666	YMR171C	1
GO:0043574	peroxisomal transport	1/104	27/6480	0.037037	2.30769	0.869567	0.354503	0.578102	0.515666	YOL126C	1
GO:0045937	positive regulation of phosphate metabolic process	1/104	27/6480	0.037037	2.30769	0.869567	0.354503	0.578102	0.515666	YOR242C	1
GO:0007165	signal transduction	8/104	420/6480	0.0190476	1.18681	0.505583	0.360945	0.578102	0.515666	YJL201W/YOR047C/YOR073W/YOR107W/YMR001C/YNL204C/YPL269W/YPL026C	8
GO:0009891	positive regulation of biosynthetic process	8/104	420/6480	0.0190476	1.18681	0.505583	0.360945	0.578102	0.515666	YBR020W/YGL209W/YGL162W/YKL109W/YIL131C/YMR043W/YPL026C/YPL016W	8
GO:0023052	signaling	8/104	420/6480	0.0190476	1.18681	0.505583	0.360945	0.578102	0.515666	YJL201W/YOR047C/YOR073W/YOR107W/YMR001C/YNL204C/YPL269W/YPL026C	8
GO:0046165	alcohol biosynthetic process	2/104	79/6480	0.0253165	1.57741	0.659433	0.363088	0.578102	0.515666	YMR134W/YPL201C	2
GO:0042254	ribosome biogenesis	9/104	480/6480	0.01875	1.16827	0.489267	0.36405	0.578102	0.515666	YCL059C/YCR087C-A/YLR106C/YDR161W/YDR361C/YGR280C/YJL033W/YNL112W/YHR081W	9
GO:0006066	alcohol metabolic process	3/104	134/6480	0.0223881	1.39495	0.589983	0.364716	0.578102	0.515666	YMR134W/YMR145C/YPL201C	3
GO:0007094	mitotic spindle assembly checkpoint signaling	1/104	28/6480	0.0357143	2.22527	0.829778	0.364906	0.578102	0.515666	YOR073W	1
GO:0032465	regulation of cytokinesis	1/104	28/6480	0.0357143	2.22527	0.829778	0.364906	0.578102	0.515666	YBR156C	1
GO:0033046	negative regulation of sister chromatid segregation	1/104	28/6480	0.0357143	2.22527	0.829778	0.364906	0.578102	0.515666	YOR073W	1
GO:0033048	negative regulation of mitotic sister chromatid segregation	1/104	28/6480	0.0357143	2.22527	0.829778	0.364906	0.578102	0.515666	YOR073W	1
GO:0045839	negative regulation of mitotic nuclear division	1/104	28/6480	0.0357143	2.22527	0.829778	0.364906	0.578102	0.515666	YOR073W	1
GO:0045841	negative regulation of mitotic metaphase/anaphase transition	1/104	28/6480	0.0357143	2.22527	0.829778	0.364906	0.578102	0.515666	YOR073W	1
GO:0051302	regulation of cell division	1/104	28/6480	0.0357143	2.22527	0.829778	0.364906	0.578102	0.515666	YBR156C	1
GO:0051985	negative regulation of chromosome segregation	1/104	28/6480	0.0357143	2.22527	0.829778	0.364906	0.578102	0.515666	YOR073W	1
GO:0071173	spindle assembly checkpoint signaling	1/104	28/6480	0.0357143	2.22527	0.829778	0.364906	0.578102	0.515666	YOR073W	1
GO:1902100	negative regulation of metaphase/anaphase transition of cell cycle	1/104	28/6480	0.0357143	2.22527	0.829778	0.364906	0.578102	0.515666	YOR073W	1
GO:1905819	negative regulation of chromosome separation	1/104	28/6480	0.0357143	2.22527	0.829778	0.364906	0.578102	0.515666	YOR073W	1
GO:2000816	negative regulation of mitotic sister chromatid separation	1/104	28/6480	0.0357143	2.22527	0.829778	0.364906	0.578102	0.515666	YOR073W	1
GO:0044272	sulfur compound biosynthetic process	2/104	80/6480	0.025	1.55769	0.640982	0.368889	0.583344	0.520342	YLL027W/YIR017C	2
GO:0015711	organic anion transport	3/104	136/6480	0.0220588	1.37443	0.563586	0.373513	0.585738	0.522477	YBR069C/YGR055W/YHL036W	3
GO:0000902	cell morphogenesis	1/104	29/6480	0.0344828	2.14854	0.791641	0.375143	0.585738	0.522477	YJL201W	1
GO:0031032	actomyosin structure organization	1/104	29/6480	0.0344828	2.14854	0.791641	0.375143	0.585738	0.522477	YMR001C	1
GO:0043467	regulation of generation of precursor metabolites and energy	1/104	29/6480	0.0344828	2.14854	0.791641	0.375143	0.585738	0.522477	YKL109W	1
GO:0044837	actomyosin contractile ring organization	1/104	29/6480	0.0344828	2.14854	0.791641	0.375143	0.585738	0.522477	YMR001C	1
GO:1902410	mitotic cytokinetic process	1/104	29/6480	0.0344828	2.14854	0.791641	0.375143	0.585738	0.522477	YMR001C	1
GO:1902905	positive regulation of supramolecular fiber organization	1/104	29/6480	0.0344828	2.14854	0.791641	0.375143	0.585738	0.522477	YGL061C	1
GO:0006364	rRNA processing	7/104	368/6480	0.0190217	1.1852	0.467166	0.377932	0.588136	0.524617	YCL059C/YCR087C-A/YLR106C/YGR280C/YJL033W/YNL112W/YHR081W	7
GO:0016072	rRNA metabolic process	8/104	427/6480	0.0187354	1.16736	0.456951	0.378321	0.588136	0.524617	YCL059C/YCR087C-A/YLR106C/YBR010W/YGR280C/YJL033W/YNL112W/YHR081W	8
GO:0031505	fungal-type cell wall organization	4/104	194/6480	0.0206186	1.28469	0.51415	0.378719	0.588136	0.524617	YLR343W/YDR402C/YDR523C/YOR242C	4
GO:0000281	mitotic cytokinesis	2/104	82/6480	0.0243902	1.5197	0.604831	0.380431	0.588681	0.525103	YJR092W/YMR001C	2
GO:0046390	ribose phosphate biosynthetic process	2/104	82/6480	0.0243902	1.5197	0.604831	0.380431	0.588681	0.525103	YLR420W/YJR109C	2
GO:0006402	mRNA catabolic process	3/104	138/6480	0.0217391	1.35452	0.537598	0.38229	0.589288	0.525644	YOL123W/YNL112W/YHR081W	3
GO:0006458	'de novo' protein folding	1/104	30/6480	0.0333333	2.07692	0.755026	0.385217	0.589288	0.525644	YDR161W	1
GO:0009201	ribonucleoside triphosphate biosynthetic process	1/104	30/6480	0.0333333	2.07692	0.755026	0.385217	0.589288	0.525644	YJR109C	1
GO:0016053	organic acid biosynthetic process	4/104	196/6480	0.0204082	1.27159	0.493075	0.386064	0.589288	0.525644	YLL027W/YDL182W/YJR109C/YIR017C	4
GO:0046394	carboxylic acid biosynthetic process	4/104	196/6480	0.0204082	1.27159	0.493075	0.386064	0.589288	0.525644	YLL027W/YDL182W/YJR109C/YIR017C	4
GO:0035556	intracellular signal transduction	6/104	314/6480	0.0191083	1.19059	0.442146	0.391093	0.589288	0.525644	YJL201W/YOR073W/YMR001C/YNL204C/YPL269W/YPL026C	6
GO:0061640	cytoskeleton-dependent cytokinesis	2/104	84/6480	0.0238095	1.48352	0.56963	0.391885	0.589288	0.525644	YJR092W/YMR001C	2
GO:0000183	rDNA heterochromatin formation	1/104	31/6480	0.0322581	2.00993	0.719814	0.395129	0.589288	0.525644	YML109W	1
GO:0006094	gluconeogenesis	1/104	31/6480	0.0322581	2.00993	0.719814	0.395129	0.589288	0.525644	YOL126C	1
GO:0006099	tricarboxylic acid cycle	1/104	31/6480	0.0322581	2.00993	0.719814	0.395129	0.589288	0.525644	YOL126C	1
GO:0006696	ergosterol biosynthetic process	1/104	31/6480	0.0322581	2.00993	0.719814	0.395129	0.589288	0.525644	YMR134W	1
GO:0006900	vesicle budding from membrane	1/104	31/6480	0.0322581	2.00993	0.719814	0.395129	0.589288	0.525644	YER122C	1
GO:0016129	phytosteroid biosynthetic process	1/104	31/6480	0.0322581	2.00993	0.719814	0.395129	0.589288	0.525644	YMR134W	1
GO:0019319	hexose biosynthetic process	1/104	31/6480	0.0322581	2.00993	0.719814	0.395129	0.589288	0.525644	YOL126C	1
GO:0071027	nuclear RNA surveillance	1/104	31/6480	0.0322581	2.00993	0.719814	0.395129	0.589288	0.525644	YHR081W	1
GO:0072525	pyridine-containing compound biosynthetic process	1/104	31/6480	0.0322581	2.00993	0.719814	0.395129	0.589288	0.525644	YOR047C	1
GO:0097384	cellular lipid biosynthetic process	1/104	31/6480	0.0322581	2.00993	0.719814	0.395129	0.589288	0.525644	YMR134W	1
GO:0098869	cellular oxidant detoxification	1/104	31/6480	0.0322581	2.00993	0.719814	0.395129	0.589288	0.525644	YBR244W	1
GO:0140718	facultative heterochromatin formation	1/104	31/6480	0.0322581	2.00993	0.719814	0.395129	0.589288	0.525644	YML109W	1
GO:0170036	import into the mitochondrion	1/104	31/6480	0.0322581	2.00993	0.719814	0.395129	0.589288	0.525644	YDR161W	1
GO:1902533	positive regulation of intracellular signal transduction	1/104	31/6480	0.0322581	2.00993	0.719814	0.395129	0.589288	0.525644	YMR001C	1
GO:0019752	carboxylic acid metabolic process	7/104	375/6480	0.0186667	1.16308	0.415491	0.396658	0.589888	0.526179	YLL027W/YDL182W/YDR111C/YJR109C/YOL126C/YIR017C/YMR043W	7
GO:0000724	double-strand break repair via homologous recombination	2/104	85/6480	0.0235294	1.46606	0.552371	0.397578	0.589888	0.526179	YDR076W/YMR078C	2
GO:0071806	protein transmembrane transport	2/104	85/6480	0.0235294	1.46606	0.552371	0.397578	0.589888	0.526179	YDR161W/YOL126C	2
GO:0009086	methionine biosynthetic process	1/104	32/6480	0.03125	1.94712	0.685902	0.404884	0.592597	0.528595	YIR017C	1
GO:0010965	regulation of mitotic sister chromatid separation	1/104	32/6480	0.03125	1.94712	0.685902	0.404884	0.592597	0.528595	YOR073W	1
GO:0019674	NAD metabolic process	1/104	32/6480	0.03125	1.94712	0.685902	0.404884	0.592597	0.528595	YMR145C	1
GO:0032386	regulation of intracellular transport	1/104	32/6480	0.03125	1.94712	0.685902	0.404884	0.592597	0.528595	YLR106C	1
GO:0033047	regulation of mitotic sister chromatid segregation	1/104	32/6480	0.03125	1.94712	0.685902	0.404884	0.592597	0.528595	YOR073W	1
GO:0051306	mitotic sister chromatid separation	1/104	32/6480	0.03125	1.94712	0.685902	0.404884	0.592597	0.528595	YOR073W	1
GO:0070784	regulation of growth of unicellular organism as a thread of attached cells	1/104	32/6480	0.03125	1.94712	0.685902	0.404884	0.592597	0.528595	YIL131C	1
GO:1905818	regulation of chromosome separation	1/104	32/6480	0.03125	1.94712	0.685902	0.404884	0.592597	0.528595	YOR073W	1
GO:0036211	protein modification process	8/104	439/6480	0.0182232	1.13545	0.375358	0.408244	0.596505	0.532082	YGR109C/YJR061W/YJR097W/YOR242C/YOR339C/YIL008W/YPL026C/YPR120C	8
GO:0031106	septin ring organization	1/104	33/6480	0.030303	1.88811	0.653194	0.414483	0.597582	0.533042	YJR092W	1
GO:0034308	primary alcohol metabolic process	1/104	33/6480	0.030303	1.88811	0.653194	0.414483	0.597582	0.533042	YMR145C	1
GO:0046364	monosaccharide biosynthetic process	1/104	33/6480	0.030303	1.88811	0.653194	0.414483	0.597582	0.533042	YOL126C	1
GO:0071025	RNA surveillance	1/104	33/6480	0.030303	1.88811	0.653194	0.414483	0.597582	0.533042	YHR081W	1
GO:0090151	establishment of protein localization to mitochondrial membrane	1/104	33/6480	0.030303	1.88811	0.653194	0.414483	0.597582	0.533042	YDR161W	1
GO:1902115	regulation of organelle assembly	1/104	33/6480	0.030303	1.88811	0.653194	0.414483	0.597582	0.533042	YPR120C	1
GO:1902653	secondary alcohol biosynthetic process	1/104	33/6480	0.030303	1.88811	0.653194	0.414483	0.597582	0.533042	YMR134W	1
GO:0051493	regulation of cytoskeleton organization	2/104	88/6480	0.0227273	1.41608	0.501881	0.414507	0.597582	0.533042	YGL061C/YPR120C	2
GO:0006302	double-strand break repair	3/104	146/6480	0.0205479	1.2803	0.437471	0.417103	0.600323	0.535487	YDR076W/YKL045W/YMR078C	3
GO:0045930	negative regulation of mitotic cell cycle	2/104	89/6480	0.0224719	1.40017	0.485461	0.420099	0.603121	0.537983	YOR073W/YPL269W	2
GO:0009142	nucleoside triphosphate biosynthetic process	1/104	34/6480	0.0294118	1.83258	0.621608	0.423928	0.603121	0.537983	YJR109C	1
GO:0016073	snRNA metabolic process	1/104	34/6480	0.0294118	1.83258	0.621608	0.423928	0.603121	0.537983	YHR081W	1
GO:0031401	positive regulation of protein modification process	1/104	34/6480	0.0294118	1.83258	0.621608	0.423928	0.603121	0.537983	YOR242C	1
GO:0032271	regulation of protein polymerization	1/104	34/6480	0.0294118	1.83258	0.621608	0.423928	0.603121	0.537983	YGL061C	1
GO:0043162	ubiquitin-dependent protein catabolic process via the multivesicular body sorting pathway	1/104	34/6480	0.0294118	1.83258	0.621608	0.423928	0.603121	0.537983	YMR171C	1
GO:0170040	proteinogenic amino acid catabolic process	1/104	34/6480	0.0294118	1.83258	0.621608	0.423928	0.603121	0.537983	YDR111C	1
GO:0070925	organelle assembly	4/104	207/6480	0.0193237	1.20401	0.38098	0.426235	0.604415	0.539137	YLR106C/YAL034W-A/YMR001C/YPR120C	4
GO:0006310	DNA recombination	5/104	267/6480	0.0187266	1.16681	0.355488	0.428231	0.604415	0.539137	YLR329W/YDL154W/YDR076W/YMR001C/YMR078C	5
GO:0034599	cellular response to oxidative stress	2/104	91/6480	0.021978	1.3694	0.453208	0.431203	0.604415	0.539137	YBR244W/YIL008W	2
GO:0006555	methionine metabolic process	1/104	35/6480	0.0285714	1.78022	0.591066	0.433222	0.604415	0.539137	YIR017C	1
GO:0006890	retrograde vesicle-mediated transport, Golgi to endoplasmic reticulum	1/104	35/6480	0.0285714	1.78022	0.591066	0.433222	0.604415	0.539137	YER122C	1
GO:0008204	ergosterol metabolic process	1/104	35/6480	0.0285714	1.78022	0.591066	0.433222	0.604415	0.539137	YMR134W	1
GO:0009967	positive regulation of signal transduction	1/104	35/6480	0.0285714	1.78022	0.591066	0.433222	0.604415	0.539137	YMR001C	1
GO:0016128	phytosteroid metabolic process	1/104	35/6480	0.0285714	1.78022	0.591066	0.433222	0.604415	0.539137	YMR134W	1
GO:0031334	positive regulation of protein-containing complex assembly	1/104	35/6480	0.0285714	1.78022	0.591066	0.433222	0.604415	0.539137	YGL061C	1
GO:0097237	cellular response to toxic substance	1/104	35/6480	0.0285714	1.78022	0.591066	0.433222	0.604415	0.539137	YBR244W	1
GO:1901992	positive regulation of mitotic cell cycle phase transition	1/104	35/6480	0.0285714	1.78022	0.591066	0.433222	0.604415	0.539137	YML109W	1
GO:1990748	cellular detoxification	1/104	35/6480	0.0285714	1.78022	0.591066	0.433222	0.604415	0.539137	YBR244W	1
GO:0006399	tRNA metabolic process	4/104	210/6480	0.0190476	1.18681	0.351463	0.437094	0.608834	0.543079	YDL051W/YOR226C/YIL008W/YNR015W	4
GO:0010629	negative regulation of gene expression	6/104	331/6480	0.0181269	1.12944	0.308739	0.440453	0.611259	0.545243	YOL123W/YOL017W/YIL131C/YML109W/YNL112W/YHR081W	6
GO:0000097	sulfur amino acid biosynthetic process	1/104	36/6480	0.0277778	1.73077	0.561501	0.442368	0.611259	0.545243	YIR017C	1
GO:0007088	regulation of mitotic nuclear division	1/104	36/6480	0.0277778	1.73077	0.561501	0.442368	0.611259	0.545243	YOR073W	1
GO:0023056	positive regulation of signaling	1/104	36/6480	0.0277778	1.73077	0.561501	0.442368	0.611259	0.545243	YMR001C	1
GO:0034728	nucleosome organization	1/104	36/6480	0.0277778	1.73077	0.561501	0.442368	0.611259	0.545243	YBR009C	1
GO:0043436	oxoacid metabolic process	7/104	393/6480	0.0178117	1.10981	0.286826	0.444782	0.613614	0.547343	YLL027W/YDL182W/YDR111C/YJR109C/YOL126C/YIR017C/YMR043W	7
GO:0000725	recombinational repair	2/104	94/6480	0.0212766	1.3257	0.406217	0.447647	0.614342	0.547992	YDR076W/YMR078C	2
GO:0010639	negative regulation of organelle organization	2/104	94/6480	0.0212766	1.3257	0.406217	0.447647	0.614342	0.547992	YGR280C/YOR073W	2
GO:0006082	organic acid metabolic process	7/104	395/6480	0.0177215	1.10419	0.272884	0.450105	0.614342	0.547992	YLL027W/YDL182W/YDR111C/YJR109C/YOL126C/YIR017C/YMR043W	7
GO:0006915	apoptotic process	1/104	37/6480	0.027027	1.68399	0.532849	0.451368	0.614342	0.547992	YMR145C	1
GO:0007007	inner mitochondrial membrane organization	1/104	37/6480	0.027027	1.68399	0.532849	0.451368	0.614342	0.547992	YDR161W	1
GO:0051304	chromosome separation	1/104	37/6480	0.027027	1.68399	0.532849	0.451368	0.614342	0.547992	YOR073W	1
GO:0000460	maturation of 5.8S rRNA	2/104	95/6480	0.0210526	1.31174	0.390905	0.45307	0.614342	0.547992	YCL059C/YHR081W	2
GO:0000466	maturation of 5.8S rRNA from tricistronic rRNA transcript (SSU-rRNA, 5.8S rRNA, LSU-rRNA)	2/104	95/6480	0.0210526	1.31174	0.390905	0.45307	0.614342	0.547992	YCL059C/YHR081W	2
GO:1902531	regulation of intracellular signal transduction	2/104	95/6480	0.0210526	1.31174	0.390905	0.45307	0.614342	0.547992	YMR001C/YNL204C	2
GO:0034504	protein localization to nucleus	2/104	96/6480	0.0208333	1.29808	0.375763	0.458464	0.614342	0.547992	YDR523C/YMR001C	2
GO:0072524	pyridine-containing compound metabolic process	2/104	96/6480	0.0208333	1.29808	0.375763	0.458464	0.614342	0.547992	YOR047C/YMR145C	2
GO:0055082	intracellular chemical homeostasis	4/104	216/6480	0.0185185	1.15385	0.293687	0.45864	0.614342	0.547992	YBR010W/YOR226C/YMR134W/YEL065W	4
GO:0000282	cellular bud site selection	1/104	38/6480	0.0263158	1.63968	0.505054	0.460223	0.614342	0.547992	YJR092W	1
GO:0009069	serine family amino acid metabolic process	1/104	38/6480	0.0263158	1.63968	0.505054	0.460223	0.614342	0.547992	YIR017C	1
GO:0009156	ribonucleoside monophosphate biosynthetic process	1/104	38/6480	0.0263158	1.63968	0.505054	0.460223	0.614342	0.547992	YLR420W	1
GO:0016126	sterol biosynthetic process	1/104	38/6480	0.0263158	1.63968	0.505054	0.460223	0.614342	0.547992	YMR134W	1
GO:0045143	homologous chromosome segregation	1/104	38/6480	0.0263158	1.63968	0.505054	0.460223	0.614342	0.547992	YDL154W	1
GO:0051053	negative regulation of DNA metabolic process	1/104	38/6480	0.0263158	1.63968	0.505054	0.460223	0.614342	0.547992	YGR280C	1
GO:0051495	positive regulation of cytoskeleton organization	1/104	38/6480	0.0263158	1.63968	0.505054	0.460223	0.614342	0.547992	YGL061C	1
GO:0170035	L-amino acid catabolic process	1/104	38/6480	0.0263158	1.63968	0.505054	0.460223	0.614342	0.547992	YDR111C	1
GO:1901989	positive regulation of cell cycle phase transition	1/104	38/6480	0.0263158	1.63968	0.505054	0.460223	0.614342	0.547992	YML109W	1
GO:0006091	generation of precursor metabolites and energy	4/104	218/6480	0.0183486	1.14326	0.274786	0.465765	0.620231	0.553245	YBR010W/YKL109W/YOL126C/YMR145C	4
GO:0006694	steroid biosynthetic process	1/104	39/6480	0.025641	1.59763	0.478065	0.468938	0.620231	0.553245	YMR134W	1
GO:0008219	cell death	1/104	39/6480	0.025641	1.59763	0.478065	0.468938	0.620231	0.553245	YMR145C	1
GO:0012501	programmed cell death	1/104	39/6480	0.025641	1.59763	0.478065	0.468938	0.620231	0.553245	YMR145C	1
GO:0170041	non-proteinogenic amino acid metabolic process	1/104	39/6480	0.025641	1.59763	0.478065	0.468938	0.620231	0.553245	YJR109C	1
GO:1990700	nucleolar chromatin organization	1/104	39/6480	0.025641	1.59763	0.478065	0.468938	0.620231	0.553245	YML109W	1
GO:0009060	aerobic respiration	2/104	99/6480	0.020202	1.25874	0.331311	0.474461	0.625831	0.55824	YBR010W/YOL126C	2
GO:0007000	nucleolus organization	1/104	40/6480	0.025	1.55769	0.451833	0.477512	0.625831	0.55824	YML109W	1
GO:0016075	rRNA catabolic process	1/104	40/6480	0.025	1.55769	0.451833	0.477512	0.625831	0.55824	YHR081W	1
GO:0019751	polyol metabolic process	1/104	40/6480	0.025	1.55769	0.451833	0.477512	0.625831	0.55824	YPL201C	1
GO:0030258	lipid modification	1/104	40/6480	0.025	1.55769	0.451833	0.477512	0.625831	0.55824	YKR053C	1
GO:0065009	regulation of molecular function	1/104	40/6480	0.025	1.55769	0.451833	0.477512	0.625831	0.55824	YIR017C	1
GO:1901617	organic hydroxy compound biosynthetic process	2/104	100/6480	0.02	1.24615	0.316806	0.479731	0.627787	0.559985	YMR134W/YPL201C	2
GO:0007064	mitotic sister chromatid cohesion	1/104	41/6480	0.0243902	1.5197	0.426316	0.48595	0.631152	0.562986	YMR078C	1
GO:0009124	nucleoside monophosphate biosynthetic process	1/104	41/6480	0.0243902	1.5197	0.426316	0.48595	0.631152	0.562986	YLR420W	1
GO:0009161	ribonucleoside monophosphate metabolic process	1/104	41/6480	0.0243902	1.5197	0.426316	0.48595	0.631152	0.562986	YLR420W	1
GO:0010647	positive regulation of cell communication	1/104	41/6480	0.0243902	1.5197	0.426316	0.48595	0.631152	0.562986	YMR001C	1
GO:0051445	regulation of meiotic cell cycle	1/104	41/6480	0.0243902	1.5197	0.426316	0.48595	0.631152	0.562986	YDR523C	1
GO:0006397	mRNA processing	4/104	226/6480	0.0176991	1.10279	0.200875	0.493927	0.638103	0.569187	YOL123W/YIL131C/YMR061W/YNR015W	4
GO:0071852	fungal-type cell wall organization or biogenesis	4/104	226/6480	0.0176991	1.10279	0.200875	0.493927	0.638103	0.569187	YLR343W/YDR402C/YDR523C/YOR242C	4
GO:0007096	regulation of exit from mitosis	1/104	42/6480	0.0238095	1.48352	0.401474	0.494253	0.638103	0.569187	YPL269W	1
GO:0090329	regulation of DNA-templated DNA replication	1/104	42/6480	0.0238095	1.48352	0.401474	0.494253	0.638103	0.569187	YIL131C	1
GO:0006979	response to oxidative stress	2/104	103/6480	0.0194175	1.20986	0.274178	0.495347	0.638563	0.569597	YBR244W/YIL008W	2
GO:0016071	mRNA metabolic process	6/104	351/6480	0.017094	1.06509	0.160126	0.497582	0.640489	0.571315	YOL123W/YIL131C/YMR061W/YNL112W/YNR015W/YHR081W	6
GO:0000075	cell cycle checkpoint signaling	2/104	104/6480	0.0192308	1.19822	0.260254	0.500488	0.642893	0.57346	YOR073W/YPL269W	2
GO:0000209	protein polyubiquitination	1/104	43/6480	0.0232558	1.44902	0.377269	0.502423	0.642893	0.57346	YOR339C	1
GO:0006826	iron ion transport	1/104	43/6480	0.0232558	1.44902	0.377269	0.502423	0.642893	0.57346	YEL065W	1
GO:0030148	sphingolipid biosynthetic process	1/104	43/6480	0.0232558	1.44902	0.377269	0.502423	0.642893	0.57346	YKR053C	1
GO:0000027	ribosomal large subunit assembly	1/104	44/6480	0.0227273	1.41608	0.353668	0.510462	0.648647	0.578592	YLR106C	1
GO:0009303	rRNA transcription	1/104	44/6480	0.0227273	1.41608	0.353668	0.510462	0.648647	0.578592	YBR010W	1
GO:0034661	ncRNA catabolic process	1/104	44/6480	0.0227273	1.41608	0.353668	0.510462	0.648647	0.578592	YHR081W	1
GO:0060627	regulation of vesicle-mediated transport	1/104	44/6480	0.0227273	1.41608	0.353668	0.510462	0.648647	0.578592	YNL204C	1
GO:0030001	metal ion transport	2/104	106/6480	0.0188679	1.17562	0.232814	0.510669	0.648647	0.578592	YLR411W/YEL065W	2
GO:0006401	RNA catabolic process	3/104	169/6480	0.0177515	1.10605	0.178409	0.513069	0.65074	0.580459	YOL123W/YNL112W/YHR081W	3
GO:0007163	establishment or maintenance of cell polarity	2/104	107/6480	0.0186916	1.16463	0.219293	0.515709	0.653131	0.582592	YJR092W/YML109W	2
GO:1901615	organic hydroxy compound metabolic process	3/104	171/6480	0.0175439	1.09312	0.157596	0.521037	0.658914	0.58775	YMR134W/YMR145C/YPL201C	3
GO:0000096	sulfur amino acid metabolic process	1/104	46/6480	0.0217391	1.35452	0.308155	0.526156	0.659602	0.588364	YIR017C	1
GO:0009250	glucan biosynthetic process	1/104	46/6480	0.0217391	1.35452	0.308155	0.526156	0.659602	0.588364	YLR343W	1
GO:0051784	negative regulation of nuclear division	1/104	46/6480	0.0217391	1.35452	0.308155	0.526156	0.659602	0.588364	YOR073W	1
GO:0065002	intracellular protein transmembrane transport	1/104	46/6480	0.0217391	1.35452	0.308155	0.526156	0.659602	0.588364	YOL126C	1
GO:1901606	alpha-amino acid catabolic process	1/104	46/6480	0.0217391	1.35452	0.308155	0.526156	0.659602	0.588364	YDR111C	1
GO:1902652	secondary alcohol metabolic process	1/104	46/6480	0.0217391	1.35452	0.308155	0.526156	0.659602	0.588364	YMR134W	1
GO:0098662	inorganic cation transmembrane transport	3/104	173/6480	0.017341	1.08048	0.137024	0.528936	0.662127	0.590616	YLR411W/YHR094C/YEL065W	3
GO:0000447	endonucleolytic cleavage in ITS1 to separate SSU-rRNA from 5.8S rRNA and LSU-rRNA from tricistronic rRNA transcript (SSU-rRNA, 5.8S rRNA, LSU-rRNA)	1/104	47/6480	0.0212766	1.3257	0.286187	0.533816	0.665347	0.593488	YCL059C	1
GO:0016311	dephosphorylation	1/104	47/6480	0.0212766	1.3257	0.286187	0.533816	0.665347	0.593488	YKR053C	1
GO:0034243	regulation of transcription elongation by RNA polymerase II	1/104	47/6480	0.0212766	1.3257	0.286187	0.533816	0.665347	0.593488	YIL131C	1
GO:1901137	carbohydrate derivative biosynthetic process	4/104	238/6480	0.0168067	1.04719	0.094723	0.534993	0.665854	0.593941	YLR420W/YJR061W/YJR109C/YOR047C	4
GO:1901988	negative regulation of cell cycle phase transition	2/104	112/6480	0.0178571	1.11264	0.153563	0.540398	0.670965	0.5985	YOR073W/YPL269W	2
GO:0098655	monoatomic cation transmembrane transport	3/104	176/6480	0.0170455	1.06206	0.106605	0.54065	0.670965	0.5985	YLR411W/YHR094C/YEL065W	3
GO:0000271	polysaccharide biosynthetic process	1/104	49/6480	0.0204082	1.27159	0.243704	0.548768	0.680064	0.606616	YLR343W	1
GO:0031503	protein-containing complex localization	2/104	114/6480	0.0175439	1.09312	0.128099	0.55003	0.680653	0.607142	YLR106C/YDR361C	2
GO:0016125	sterol metabolic process	1/104	50/6480	0.02	1.24615	0.223143	0.556065	0.68518	0.61118	YMR134W	1
GO:0043648	dicarboxylic acid metabolic process	1/104	50/6480	0.02	1.24615	0.223143	0.556065	0.68518	0.61118	YOL126C	1
GO:0051258	protein polymerization	1/104	50/6480	0.02	1.24615	0.223143	0.556065	0.68518	0.61118	YGL061C	1
GO:0001403	invasive growth in response to glucose limitation	1/104	51/6480	0.0196078	1.22172	0.203008	0.563246	0.690096	0.615564	YIL008W	1
GO:0009123	nucleoside monophosphate metabolic process	1/104	51/6480	0.0196078	1.22172	0.203008	0.563246	0.690096	0.615564	YLR420W	1
GO:0032506	cytokinetic process	1/104	51/6480	0.0196078	1.22172	0.203008	0.563246	0.690096	0.615564	YMR001C	1
GO:0032511	late endosome to vacuole transport via multivesicular body sorting pathway	1/104	51/6480	0.0196078	1.22172	0.203008	0.563246	0.690096	0.615564	YMR171C	1
GO:0009165	nucleotide biosynthetic process	2/104	118/6480	0.0169492	1.05606	0.0784899	0.568874	0.696006	0.620836	YLR420W/YJR109C	2
GO:0008202	steroid metabolic process	1/104	52/6480	0.0192308	1.19822	0.183281	0.570311	0.696723	0.621476	YMR134W	1
GO:0034220	monoatomic ion transmembrane transport	3/104	184/6480	0.0163043	1.01589	0.0279187	0.571071	0.696723	0.621476	YLR411W/YHR094C/YEL065W	3
GO:0048878	chemical homeostasis	4/104	250/6480	0.016	0.996923	-0.00633635	0.574389	0.699284	0.623761	YBR010W/YOR226C/YMR134W/YEL065W	4
GO:0009451	RNA modification	3/104	185/6480	0.0162162	1.0104	0.0183193	0.574787	0.699284	0.623761	YOR226C/YIL008W/YNR015W	3
GO:0019725	cellular homeostasis	4/104	251/6480	0.0159363	0.992951	-0.0145457	0.577589	0.700339	0.624702	YBR010W/YOR226C/YMR134W/YEL065W	4
GO:0055086	nucleobase-containing small molecule metabolic process	4/104	251/6480	0.0159363	0.992951	-0.0145457	0.577589	0.700339	0.624702	YLR420W/YJR109C/YOR047C/YMR145C	4
GO:1901293	nucleoside phosphate biosynthetic process	2/104	120/6480	0.0166667	1.03846	0.0543107	0.578083	0.700339	0.624702	YLR420W/YJR109C	2
GO:0080135	regulation of cellular response to stress	1/104	54/6480	0.0185185	1.15385	0.144981	0.584104	0.706643	0.630324	YJL201W	1
GO:0051129	negative regulation of cellular component organization	2/104	122/6480	0.0163934	1.02144	0.0305275	0.58715	0.709336	0.632727	YGR280C/YOR073W	2
GO:0006665	sphingolipid metabolic process	1/104	55/6480	0.0181818	1.13287	0.126374	0.590834	0.709822	0.63316	YKR053C	1
GO:0007006	mitochondrial membrane organization	1/104	55/6480	0.0181818	1.13287	0.126374	0.590834	0.709822	0.63316	YDR161W	1
GO:0030466	silent mating-type cassette heterochromatin formation	1/104	55/6480	0.0181818	1.13287	0.126374	0.590834	0.709822	0.63316	YIL131C	1
GO:0032784	regulation of DNA-templated transcription elongation	1/104	55/6480	0.0181818	1.13287	0.126374	0.590834	0.709822	0.63316	YIL131C	1
GO:0006790	sulfur compound metabolic process	2/104	125/6480	0.016	0.996923	-0.00443619	0.600482	0.717634	0.640129	YLL027W/YIR017C	2
GO:0009259	ribonucleotide metabolic process	2/104	125/6480	0.016	0.996923	-0.00443619	0.600482	0.717634	0.640129	YLR420W/YJR109C	2
GO:0032509	endosome transport via multivesicular body sorting pathway	1/104	57/6480	0.0175439	1.09312	0.090177	0.603974	0.717634	0.640129	YMR171C	1
GO:0036267	invasive filamentous growth	1/104	57/6480	0.0175439	1.09312	0.090177	0.603974	0.717634	0.640129	YIL008W	1
GO:0044036	cell wall macromolecule metabolic process	1/104	57/6480	0.0175439	1.09312	0.090177	0.603974	0.717634	0.640129	YLR343W	1
GO:0050779	RNA destabilization	1/104	57/6480	0.0175439	1.09312	0.090177	0.603974	0.717634	0.640129	YNL112W	1
GO:0061014	positive regulation of mRNA catabolic process	1/104	57/6480	0.0175439	1.09312	0.090177	0.603974	0.717634	0.640129	YNL112W	1
GO:0061157	mRNA destabilization	1/104	57/6480	0.0175439	1.09312	0.090177	0.603974	0.717634	0.640129	YNL112W	1
GO:0098660	inorganic ion transmembrane transport	3/104	194/6480	0.0154639	0.963521	-0.0658799	0.607335	0.720306	0.642512	YLR411W/YHR094C/YEL065W	3
GO:0006457	protein folding	2/104	127/6480	0.015748	0.981224	-0.0272913	0.609191	0.720306	0.642512	YDR161W/YNR028W	2
GO:0007031	peroxisome organization	1/104	58/6480	0.0172414	1.07427	0.0725591	0.610387	0.720306	0.642512	YOL126C	1
GO:0071985	multivesicular body sorting pathway	1/104	58/6480	0.0172414	1.07427	0.0725591	0.610387	0.720306	0.642512	YMR171C	1
GO:0072330	monocarboxylic acid biosynthetic process	1/104	58/6480	0.0172414	1.07427	0.0725591	0.610387	0.720306	0.642512	YLL027W	1
GO:0009064	glutamine family amino acid metabolic process	1/104	59/6480	0.0169492	1.05606	0.0552452	0.616696	0.725772	0.647388	YJR109C	1
GO:0030866	cortical actin cytoskeleton organization	1/104	59/6480	0.0169492	1.05606	0.0552452	0.616696	0.725772	0.647388	YMR001C	1
GO:0009966	regulation of signal transduction	2/104	129/6480	0.0155039	0.966011	-0.049798	0.617757	0.726032	0.64762	YMR001C/YNL204C	2
GO:0023051	regulation of signaling	2/104	130/6480	0.0153846	0.95858	-0.0609246	0.621987	0.726162	0.647736	YMR001C/YNL204C	2
GO:0009063	amino acid catabolic process	1/104	60/6480	0.0166667	1.03846	0.0382236	0.622905	0.726162	0.647736	YDR111C	1
GO:0030865	cortical cytoskeleton organization	1/104	60/6480	0.0166667	1.03846	0.0382236	0.622905	0.726162	0.647736	YMR001C	1
GO:0062012	regulation of small molecule metabolic process	1/104	60/6480	0.0166667	1.03846	0.0382236	0.622905	0.726162	0.647736	YIR017C	1
GO:1902903	regulation of supramolecular fiber organization	1/104	60/6480	0.0166667	1.03846	0.0382236	0.622905	0.726162	0.647736	YGL061C	1
GO:1903313	positive regulation of mRNA metabolic process	1/104	60/6480	0.0166667	1.03846	0.0382236	0.622905	0.726162	0.647736	YNL112W	1
GO:0044042	glucan metabolic process	1/104	61/6480	0.0163934	1.02144	0.0214834	0.629013	0.73187	0.652827	YLR343W	1
GO:0010948	negative regulation of cell cycle process	2/104	132/6480	0.0151515	0.944056	-0.0829314	0.630339	0.73187	0.652827	YOR073W/YPL269W	2
GO:0042273	ribosomal large subunit biogenesis	2/104	132/6480	0.0151515	0.944056	-0.0829314	0.630339	0.73187	0.652827	YLR106C/YDR161W	2
GO:0000479	endonucleolytic cleavage of tricistronic rRNA transcript (SSU-rRNA, 5.8S rRNA, LSU-rRNA)	1/104	62/6480	0.016129	1.00496	0.00501438	0.635024	0.734378	0.655064	YCL059C	1
GO:0009199	ribonucleoside triphosphate metabolic process	1/104	62/6480	0.016129	1.00496	0.00501438	0.635024	0.734378	0.655064	YJR109C	1
GO:0033365	protein localization to organelle	7/104	469/6480	0.0149254	0.929966	-0.201104	0.635046	0.734378	0.655064	YAL034W-A/YDR161W/YDR523C/YOL126C/YOR073W/YMR001C/YMR171C	7
GO:0045324	late endosome to vacuole transport	1/104	63/6480	0.015873	0.989011	-0.0111933	0.640938	0.740202	0.66026	YMR171C	1
GO:0010646	regulation of cell communication	2/104	136/6480	0.0147059	0.91629	-0.125998	0.646616	0.740987	0.66096	YMR001C/YNL204C	2
GO:0019693	ribose phosphate metabolic process	2/104	136/6480	0.0147059	0.91629	-0.125998	0.646616	0.740987	0.66096	YLR420W/YJR109C	2
GO:0045786	negative regulation of cell cycle	2/104	136/6480	0.0147059	0.91629	-0.125998	0.646616	0.740987	0.66096	YOR073W/YPL269W	2
GO:0051168	nuclear export	2/104	136/6480	0.0147059	0.91629	-0.125998	0.646616	0.740987	0.66096	YLR106C/YDR361C	2
GO:0043488	regulation of mRNA stability	1/104	64/6480	0.015625	0.973558	-0.027149	0.646758	0.740987	0.66096	YNL112W	1
GO:1990542	mitochondrial transmembrane transport	1/104	64/6480	0.015625	0.973558	-0.027149	0.646758	0.740987	0.66096	YDR161W	1
GO:0018193	peptidyl-amino acid modification	1/104	65/6480	0.0153846	0.95858	-0.0428614	0.652483	0.744589	0.664172	YJR097W	1
GO:0043487	regulation of RNA stability	1/104	65/6480	0.0153846	0.95858	-0.0428614	0.652483	0.744589	0.664172	YNL112W	1
GO:0051783	regulation of nuclear division	1/104	65/6480	0.0153846	0.95858	-0.0428614	0.652483	0.744589	0.664172	YOR073W	1
GO:0006812	monoatomic cation transport	3/104	209/6480	0.0143541	0.894369	-0.198241	0.657861	0.748057	0.667266	YLR411W/YHR094C/YEL065W	3
GO:0006626	protein targeting to mitochondrion	1/104	66/6480	0.0151515	0.944056	-0.0583389	0.658117	0.748057	0.667266	YDR161W	1
GO:0061013	regulation of mRNA catabolic process	1/104	66/6480	0.0151515	0.944056	-0.0583389	0.658117	0.748057	0.667266	YNL112W	1
GO:0009117	nucleotide metabolic process	3/104	212/6480	0.0141509	0.881713	-0.223634	0.667396	0.757609	0.675786	YLR420W/YJR109C/YMR145C	3
GO:0051604	protein maturation	3/104	213/6480	0.0140845	0.877573	-0.232024	0.670532	0.760171	0.678071	YLL027W/YDR161W/YNR028W	3
GO:0042592	homeostatic process	4/104	284/6480	0.0140845	0.877573	-0.269449	0.675244	0.76451	0.681942	YBR010W/YOR226C/YMR134W/YEL065W	4
GO:0009141	nucleoside triphosphate metabolic process	1/104	70/6480	0.0142857	0.89011	-0.118052	0.679763	0.767672	0.684762	YJR109C	1
GO:0043632	modification-dependent macromolecule catabolic process	3/104	216/6480	0.0138889	0.865385	-0.256976	0.679811	0.767672	0.684762	YOR339C/YMR171C/YHR081W	3
GO:0042594	response to starvation	1/104	71/6480	0.0140845	0.877573	-0.132467	0.684958	0.772476	0.689048	YGL209W	1
GO:0006753	nucleoside phosphate metabolic process	3/104	220/6480	0.0136364	0.84965	-0.28975	0.691886	0.779272	0.69511	YLR420W/YJR109C/YMR145C	3
GO:0046467	membrane lipid biosynthetic process	1/104	73/6480	0.0136986	0.85353	-0.160723	0.695101	0.78086	0.696526	YKR053C	1
GO:0098781	ncRNA transcription	1/104	73/6480	0.0136986	0.85353	-0.160723	0.695101	0.78086	0.696526	YBR010W	1
GO:0070585	protein localization to mitochondrion	1/104	74/6480	0.0135135	0.841996	-0.174577	0.70005	0.784382	0.699668	YDR161W	1
GO:0072655	establishment of protein localization to mitochondrion	1/104	74/6480	0.0135135	0.841996	-0.174577	0.70005	0.784382	0.699668	YDR161W	1
GO:0044282	small molecule catabolic process	2/104	151/6480	0.013245	0.825267	-0.277454	0.702682	0.786313	0.70139	YDR111C/YBR020W	2
GO:0032446	protein modification by small protein conjugation	2/104	152/6480	0.0131579	0.819838	-0.287044	0.706147	0.789169	0.703938	YOR339C/YIL008W	2
GO:0005976	polysaccharide metabolic process	1/104	76/6480	0.0131579	0.819838	-0.201763	0.709711	0.791108	0.705667	YLR343W	1
GO:1903311	regulation of mRNA metabolic process	1/104	76/6480	0.0131579	0.819838	-0.201763	0.709711	0.791108	0.705667	YNL112W	1
GO:0006811	monoatomic ion transport	3/104	227/6480	0.0132159	0.82345	-0.345807	0.7122	0.791842	0.706322	YLR411W/YHR094C/YEL065W	3
GO:0034655	nucleobase-containing compound catabolic process	3/104	227/6480	0.0132159	0.82345	-0.345807	0.7122	0.791842	0.706322	YOL123W/YNL112W/YHR081W	3
GO:0006278	RNA-templated DNA biosynthetic process	1/104	78/6480	0.0128205	0.798817	-0.228285	0.719064	0.798447	0.712213	YGR280C	1
GO:0006486	protein glycosylation	1/104	80/6480	0.0125	0.778846	-0.254183	0.728118	0.80643	0.719335	YJR061W	1
GO:0043413	macromolecule glycosylation	1/104	80/6480	0.0125	0.778846	-0.254183	0.728118	0.80643	0.719335	YJR061W	1
GO:0042255	ribosome assembly	1/104	81/6480	0.0123457	0.769231	-0.266908	0.732536	0.808219	0.72093	YLR106C	1
GO:0046496	nicotinamide nucleotide metabolic process	1/104	81/6480	0.0123457	0.769231	-0.266908	0.732536	0.808219	0.72093	YMR145C	1
GO:0070085	glycosylation	1/104	81/6480	0.0123457	0.769231	-0.266908	0.732536	0.808219	0.72093	YJR061W	1
GO:0019362	pyridine nucleotide metabolic process	1/104	82/6480	0.0121951	0.75985	-0.279489	0.736883	0.811979	0.724284	YMR145C	1
GO:0009101	glycoprotein biosynthetic process	1/104	83/6480	0.0120482	0.750695	-0.29193	0.74116	0.815653	0.727561	YJR061W	1
GO:0140352	export from cell	1/104	84/6480	0.0119048	0.741758	-0.304234	0.745368	0.819242	0.730763	YDR338C	1
GO:0006839	mitochondrial transport	1/104	85/6480	0.0117647	0.733032	-0.316407	0.749508	0.821704	0.732959	YDR161W	1
GO:0043254	regulation of protein-containing complex assembly	1/104	85/6480	0.0117647	0.733032	-0.316407	0.749508	0.821704	0.732959	YGL061C	1
GO:0006643	membrane lipid metabolic process	1/104	87/6480	0.0114943	0.71618	-0.340366	0.75759	0.829513	0.739925	YKR053C	1
GO:0044270	cellular nitrogen compound catabolic process	3/104	247/6480	0.0121457	0.756774	-0.497745	0.764624	0.835963	0.745678	YOL123W/YNL112W/YHR081W	3
GO:0009100	glycoprotein metabolic process	1/104	89/6480	0.011236	0.700086	-0.363834	0.765413	0.835963	0.745678	YJR061W	1
GO:0019439	aromatic compound catabolic process	3/104	250/6480	0.012	0.747692	-0.519581	0.771789	0.841863	0.750941	YOL123W/YNL112W/YHR081W	3
GO:1903008	organelle disassembly	1/104	91/6480	0.010989	0.6847	-0.386834	0.772987	0.842108	0.751159	YDR523C	1
GO:0046700	heterocycle catabolic process	3/104	251/6480	0.0119522	0.744713	-0.526808	0.774138	0.842302	0.751332	YOL123W/YNL112W/YHR081W	3
GO:0000723	telomere maintenance	1/104	92/6480	0.0108696	0.677258	-0.398166	0.776682	0.842948	0.751909	YGR280C	1
GO:0051247	positive regulation of protein metabolic process	1/104	92/6480	0.0108696	0.677258	-0.398166	0.776682	0.842948	0.751909	YOR242C	1
GO:0031331	positive regulation of cellular catabolic process	1/104	93/6480	0.0107527	0.669975	-0.409389	0.780318	0.845833	0.754482	YNL112W	1
GO:0006368	transcription elongation by RNA polymerase II	1/104	95/6480	0.0105263	0.65587	-0.431519	0.787414	0.848534	0.756891	YIL131C	1
GO:0140719	constitutive heterochromatin formation	1/104	95/6480	0.0105263	0.65587	-0.431519	0.787414	0.848534	0.756891	YIL131C	1
GO:0022411	cellular component disassembly	2/104	179/6480	0.0111732	0.696175	-0.526431	0.787714	0.848534	0.756891	YDR523C/YMR001C	2
GO:0022618	protein-RNA complex assembly	2/104	179/6480	0.0111732	0.696175	-0.526431	0.787714	0.848534	0.756891	YLR106C/YNL112W	2
GO:0070647	protein modification by small protein conjugation or removal	2/104	179/6480	0.0111732	0.696175	-0.526431	0.787714	0.848534	0.756891	YOR339C/YIL008W	2
GO:1901361	organic cyclic compound catabolic process	3/104	260/6480	0.0115385	0.718935	-0.590738	0.794413	0.854685	0.762378	YOL123W/YNL112W/YHR081W	3
GO:0016050	vesicle organization	1/104	99/6480	0.010101	0.629371	-0.47458	0.800933	0.86063	0.767681	YER122C	1
GO:0046395	carboxylic acid catabolic process	1/104	100/6480	0.01	0.623077	-0.485109	0.804178	0.861108	0.768108	YDR111C	1
GO:0006913	nucleocytoplasmic transport	2/104	186/6480	0.0107527	0.669975	-0.583225	0.80536	0.861108	0.768108	YLR106C/YDR361C	2
GO:0051169	nuclear transport	2/104	186/6480	0.0107527	0.669975	-0.583225	0.80536	0.861108	0.768108	YLR106C/YDR361C	2
GO:0071826	protein-RNA complex organization	2/104	186/6480	0.0107527	0.669975	-0.583225	0.80536	0.861108	0.768108	YLR106C/YNL112W	2
GO:0006888	endoplasmic reticulum to Golgi vesicle-mediated transport	1/104	101/6480	0.00990099	0.616908	-0.495546	0.80737	0.861128	0.768125	YER122C	1
GO:0016054	organic acid catabolic process	1/104	101/6480	0.00990099	0.616908	-0.495546	0.80737	0.861128	0.768125	YDR111C	1
GO:0043687	post-translational protein modification	2/104	188/6480	0.0106383	0.662848	-0.599111	0.81016	0.86304	0.769831	YOR339C/YIL008W	2
GO:0006511	ubiquitin-dependent protein catabolic process	2/104	189/6480	0.010582	0.659341	-0.606999	0.812521	0.86449	0.771124	YOR339C/YMR171C	2
GO:1901135	carbohydrate derivative metabolic process	4/104	347/6480	0.0115274	0.718244	-0.688966	0.815969	0.867092	0.773445	YLR420W/YJR061W/YJR109C/YOR047C	4
GO:1902600	proton transmembrane transport	1/104	105/6480	0.00952381	0.593407	-0.536428	0.819631	0.869836	0.775893	YHR094C	1
GO:0051246	regulation of protein metabolic process	3/104	273/6480	0.010989	0.6847	-0.679769	0.821036	0.869836	0.775893	YGR109C/YOR242C/YPR120C	3
GO:0006354	DNA-templated transcription elongation	1/104	106/6480	0.00943396	0.587808	-0.54644	0.822573	0.869836	0.775893	YIL131C	1
GO:0009896	positive regulation of catabolic process	1/104	106/6480	0.00943396	0.587808	-0.54644	0.822573	0.869836	0.775893	YNL112W	1
GO:0000462	maturation of SSU-rRNA from tricistronic rRNA transcript (SSU-rRNA, 5.8S rRNA, LSU-rRNA)	1/104	107/6480	0.00934579	0.582315	-0.556372	0.825468	0.870422	0.776416	YCL059C	1
GO:0071897	DNA biosynthetic process	1/104	107/6480	0.00934579	0.582315	-0.556372	0.825468	0.870422	0.776416	YGR280C	1
GO:0019941	modification-dependent protein catabolic process	2/104	195/6480	0.0102564	0.639053	-0.653588	0.826147	0.870422	0.776416	YOR339C/YMR171C	2
GO:0072594	establishment of protein localization to organelle	4/104	355/6480	0.0112676	0.702059	-0.737375	0.829707	0.87311	0.778813	YDR161W/YOL126C/YOR073W/YMR171C	4
GO:0006886	intracellular protein transport	4/104	356/6480	0.011236	0.700086	-0.743361	0.831363	0.87379	0.77942	YDR161W/YDR361C/YOL126C/YMR171C	4
GO:0048284	organelle fusion	1/104	111/6480	0.00900901	0.561331	-0.595333	0.836588	0.878214	0.783366	YPL269W	1
GO:0016052	carbohydrate catabolic process	1/104	112/6480	0.00892857	0.556319	-0.604888	0.839256	0.879947	0.784912	YBR020W	1
GO:0016197	endosomal transport	1/104	114/6480	0.00877193	0.546559	-0.623788	0.844464	0.884336	0.788826	YMR171C	1
GO:0090150	establishment of protein localization to membrane	1/104	118/6480	0.00847458	0.528031	-0.660775	0.854384	0.893642	0.797127	YDR161W	1
GO:0097435	supramolecular fiber organization	1/104	119/6480	0.00840336	0.523594	-0.669861	0.856764	0.895049	0.798383	YGL061C	1
GO:0030490	maturation of SSU-rRNA	1/104	121/6480	0.00826446	0.51494	-0.687845	0.86141	0.898817	0.801744	YCL059C	1
GO:0016567	protein ubiquitination	1/104	124/6480	0.00806452	0.502481	-0.714373	0.8681	0.904707	0.806997	YOR339C	1
GO:0043161	proteasome-mediated ubiquitin-dependent protein catabolic process	1/104	125/6480	0.008	0.498462	-0.723099	0.870258	0.904776	0.807059	YOR339C	1
GO:0072666	establishment of protein localization to vacuole	1/104	125/6480	0.008	0.498462	-0.723099	0.870258	0.904776	0.807059	YMR171C	1
GO:0009057	macromolecule catabolic process	5/104	462/6480	0.0108225	0.674326	-0.92763	0.873065	0.906604	0.80869	YOL123W/YOR339C/YMR171C/YNL112W/YHR081W	5
GO:0008610	lipid biosynthetic process	2/104	221/6480	0.00904977	0.563871	-0.842472	0.875522	0.908066	0.809993	YKR053C/YMR134W	2
GO:0006897	endocytosis	1/104	134/6480	0.00746269	0.464983	-0.799221	0.888174	0.920084	0.820714	YNL204C	1
GO:0031329	regulation of cellular catabolic process	1/104	136/6480	0.00735294	0.458145	-0.815582	0.891809	0.921643	0.822104	YNL112W	1
GO:0072665	protein localization to vacuole	1/104	136/6480	0.00735294	0.458145	-0.815582	0.891809	0.921643	0.822104	YMR171C	1
GO:0032200	telomere organization	1/104	143/6480	0.00699301	0.435718	-0.871402	0.903636	0.93275	0.832012	YGR280C	1
GO:0042274	ribosomal small subunit biogenesis	1/104	145/6480	0.00689655	0.429708	-0.886961	0.906773	0.934873	0.833906	YCL059C	1
GO:0010033	response to organic substance	2/104	244/6480	0.00819672	0.510719	-0.99494	0.908168	0.935196	0.834194	YPL026C/YER028C	2
GO:0072657	protein localization to membrane	1/104	149/6480	0.00671141	0.418172	-0.917588	0.912747	0.937903	0.836608	YDR161W	1
GO:0051603	proteolysis involved in protein catabolic process	2/104	248/6480	0.00806452	0.502481	-1.02028	0.912964	0.937903	0.836608	YOR339C/YMR171C	2
GO:0030036	actin cytoskeleton organization	1/104	155/6480	0.00645161	0.401985	-0.962374	0.921005	0.94504	0.842975	YMR001C	1
GO:0030029	actin filament-based process	1/104	157/6480	0.00636943	0.396864	-0.977012	0.923581	0.946561	0.844332	YMR001C	1
GO:0007005	mitochondrion organization	2/104	259/6480	0.00772201	0.48114	-1.08834	0.924982	0.946875	0.844611	YDR161W/YMR134W	2
GO:0090407	organophosphate biosynthetic process	2/104	264/6480	0.00757576	0.472028	-1.11855	0.929917	0.950801	0.848114	YLR420W/YJR109C	2
GO:0009894	regulation of catabolic process	1/104	164/6480	0.00609756	0.379925	-1.02717	0.931961	0.951767	0.848975	YNL112W	1
GO:0006163	purine nucleotide metabolic process	1/104	166/6480	0.0060241	0.375348	-1.04121	0.934183	0.951789	0.848994	YMR145C	1
GO:0010498	proteasomal protein catabolic process	1/104	166/6480	0.0060241	0.375348	-1.04121	0.934183	0.951789	0.848994	YOR339C	1
GO:0032787	monocarboxylic acid metabolic process	1/104	170/6480	0.00588235	0.366516	-1.06891	0.938415	0.954975	0.851837	YLL027W	1
GO:0030163	protein catabolic process	2/104	276/6480	0.00724638	0.451505	-1.18929	0.940549	0.956022	0.85277	YOR339C/YMR171C	2
GO:0007034	vacuolar transport	1/104	175/6480	0.00571429	0.356044	-1.10288	0.943327	0.95772	0.854285	YMR171C	1
GO:0072521	purine-containing compound metabolic process	1/104	180/6480	0.00555556	0.346154	-1.13616	0.947851	0.960932	0.85715	YMR145C	1
GO:0002181	cytoplasmic translation	1/104	181/6480	0.00552486	0.344241	-1.14273	0.948712	0.960932	0.85715	YLR029C	1
GO:0051668	localization within membrane	1/104	185/6480	0.00540541	0.336798	-1.16877	0.952017	0.963151	0.85913	YDR161W	1
GO:0019637	organophosphate metabolic process	3/104	408/6480	0.00735294	0.458145	-1.44392	0.963883	0.974017	0.868822	YLR420W/YJR109C/YMR145C	3
GO:0048193	Golgi vesicle transport	1/104	208/6480	0.00480769	0.299556	-1.31129	0.967312	0.976341	0.870895	YER122C	1
GO:1901565	organonitrogen compound catabolic process	3/104	425/6480	0.00705882	0.439819	-1.52568	0.97097	0.978892	0.873171	YDR111C/YOR339C/YMR171C	3
GO:0044255	cellular lipid metabolic process	2/104	331/6480	0.0060423	0.376482	-1.48716	0.972585	0.979378	0.873604	YKR053C/YMR134W	2
GO:0010608	post-transcriptional regulation of gene expression	1/104	228/6480	0.00438596	0.273279	-1.42666	0.976615	0.981927	0.875878	YNL112W	1
GO:0006605	protein targeting	1/104	230/6480	0.00434783	0.270903	-1.43782	0.977387	0.981927	0.875878	YDR161W	1
GO:0016192	vesicle-mediated transport	3/104	450/6480	0.00666667	0.415385	-1.64178	0.979065	0.98232	0.876228	YMR171C/YNL204C/YER122C	3
GO:0006629	lipid metabolic process	2/104	353/6480	0.00566572	0.353018	-1.59644	0.980048	0.98232	0.876228	YKR053C/YMR134W	2
GO:0065008	regulation of biological quality	1/104	243/6480	0.00411523	0.25641	-1.50885	0.981822	0.982959	0.876798	YNL112W	1
GO:0006508	proteolysis	2/104	395/6480	0.00506329	0.315482	-1.79287	0.989246	0.989246	0.882406	YOR339C/YMR171C	2

## Sheet: induction_enhanced
ID	Description	GeneRatio	BgRatio	RichFactor	FoldEnrichment	zScore	pvalue	p.adjust	qvalue	geneID	Count
GO:0006508	proteolysis	30/107	395/6480	0.0759494	4.59955	9.56512	5.04399e-13	3.42487e-10	3.15913e-10	YCL057W/YCL019W/YFL044C/YFL002W-A/YFR050C/YFR052W/YDL126C/YDL007W/YDR261W-B/YDR394W/YDR430C/YBL022C/YGL048C/YGR048W/YGR161W-B/YGR231C/YGR253C/YJL001W/YKL210W/YOR117W/YOR259C/YOR261C/YIL075C/YMR045C/YMR067C/YNL155W/YPR108W/YHR027C/YER012W/YER143W	30
GO:0043161	proteasome-mediated ubiquitin-dependent protein catabolic process	17/107	125/6480	0.136	8.23626	10.5849	1.27724e-11	4.33622e-09	3.99977e-09	YFR050C/YFR052W/YDL126C/YDL007W/YDR394W/YGL048C/YGR048W/YGR253C/YJL001W/YOR117W/YOR259C/YOR261C/YIL075C/YNL155W/YPR108W/YHR027C/YER012W	17
GO:0019941	modification-dependent protein catabolic process	20/107	195/6480	0.102564	6.21136	9.57391	3.39998e-11	7.69528e-09	7.0982e-09	YFR050C/YFR052W/YDL126C/YDL007W/YDR394W/YBL022C/YGL048C/YGR048W/YGR253C/YJL001W/YKL210W/YOR117W/YOR259C/YOR261C/YIL075C/YNL155W/YPR108W/YHR027C/YER012W/YER143W	20
GO:0051603	proteolysis involved in protein catabolic process	22/107	248/6480	0.0887097	5.37232	9.097	5.61273e-11	9.5276e-09	8.78835e-09	YFR050C/YFR052W/YDL126C/YDL007W/YDR394W/YDR430C/YBL022C/YGL048C/YGR048W/YGR253C/YJL001W/YKL210W/YOR117W/YOR259C/YOR261C/YIL075C/YMR067C/YNL155W/YPR108W/YHR027C/YER012W/YER143W	22
GO:0010498	proteasomal protein catabolic process	18/107	166/6480	0.108434	6.56683	9.4142	1.45347e-10	1.80353e-08	1.66359e-08	YFR050C/YFR052W/YDL126C/YDL007W/YDR394W/YGL048C/YGR048W/YGR253C/YJL001W/YOR117W/YOR259C/YOR261C/YIL075C/YMR067C/YNL155W/YPR108W/YHR027C/YER012W	18
GO:0006511	ubiquitin-dependent protein catabolic process	19/107	189/6480	0.100529	6.08812	9.19818	1.59369e-10	1.80353e-08	1.66359e-08	YFR050C/YFR052W/YDL126C/YDL007W/YDR394W/YGL048C/YGR048W/YGR253C/YJL001W/YKL210W/YOR117W/YOR259C/YOR261C/YIL075C/YNL155W/YPR108W/YHR027C/YER012W/YER143W	19
GO:0043632	modification-dependent macromolecule catabolic process	20/107	216/6480	0.0925926	5.60748	8.92356	2.2056e-10	2.13943e-08	1.97343e-08	YFR050C/YFR052W/YDL126C/YDL007W/YDR394W/YBL022C/YGL048C/YGR048W/YGR253C/YJL001W/YKL210W/YOR117W/YOR259C/YOR261C/YIL075C/YNL155W/YPR108W/YHR027C/YER012W/YER143W	20
GO:0030163	protein catabolic process	22/107	276/6480	0.0797101	4.82731	8.41949	4.52926e-10	3.84421e-08	3.54594e-08	YFR050C/YFR052W/YDL126C/YDL007W/YDR394W/YDR430C/YBL022C/YGL048C/YGR048W/YGR253C/YJL001W/YKL210W/YOR117W/YOR259C/YOR261C/YIL075C/YMR067C/YNL155W/YPR108W/YHR027C/YER012W/YER143W	22
GO:0032543	mitochondrial translation	16/107	176/6480	0.0909091	5.50552	7.85177	2.2334e-08	1.68497e-06	1.55424e-06	YDR175C/YDR237W/YDR347W/YGR165W/YJL102W/YKR006C/YOR187W/YNL252C/YNL185C/YNL122C/YNR022C/YPL183W-A/YPL173W/YPR166C/YHR147C/YEL050C	16
GO:0043248	proteasome assembly	8/107	33/6480	0.242424	14.6814	10.209	4.18691e-08	2.84291e-06	2.62233e-06	YFR050C/YLR199C/YDL007W/YDR394W/YGL048C/YOR117W/YOR259C/YIL075C	8
GO:0042176	regulation of protein catabolic process	7/107	23/6480	0.304348	18.4315	10.8507	5.41984e-08	3.34552e-06	3.08594e-06	YDL007W/YDR394W/YGL048C/YOR117W/YOR259C/YIL075C/YHR027C	7
GO:0140053	mitochondrial gene expression	16/107	206/6480	0.0776699	4.70375	6.99965	2.04945e-07	1.15965e-05	1.06967e-05	YDR175C/YDR237W/YDR347W/YGR165W/YJL102W/YKR006C/YOR187W/YNL252C/YNL185C/YNL122C/YNR022C/YPL183W-A/YPL173W/YPR166C/YHR147C/YEL050C	16
GO:1901565	organonitrogen compound catabolic process	23/107	425/6480	0.0541176	3.27741	6.29291	2.81941e-07	1.4726e-05	1.35834e-05	YFR050C/YFR052W/YDL126C/YDL007W/YDR394W/YDR430C/YBL022C/YGL048C/YGR048W/YGR253C/YJL001W/YKL210W/YOR117W/YOR259C/YOR261C/YIL075C/YMR067C/YNL155W/YPR108W/YHR027C/YER012W/YER143W/YER163C	23
GO:0070682	proteasome regulatory particle assembly	5/107	11/6480	0.454545	27.5276	11.4091	4.77282e-07	2.31482e-05	2.13521e-05	YDL007W/YDR394W/YGL048C/YOR117W/YOR259C	5
GO:1901800	positive regulation of proteasomal protein catabolic process	5/107	12/6480	0.416667	25.2336	10.8868	8.07473e-07	3.42671e-05	3.16083e-05	YDL007W/YDR394W/YGL048C/YOR117W/YOR259C	5
GO:1903052	positive regulation of proteolysis involved in protein catabolic process	5/107	12/6480	0.416667	25.2336	10.8868	8.07473e-07	3.42671e-05	3.16083e-05	YDL007W/YDR394W/YGL048C/YOR117W/YOR259C	5
GO:0009057	macromolecule catabolic process	23/107	462/6480	0.0497835	3.01493	5.82276	1.23918e-06	4.62774e-05	4.26867e-05	YFR050C/YFR052W/YDL126C/YDL007W/YDR394W/YDR430C/YBL022C/YGL048C/YGR048W/YGR253C/YJL001W/YKL210W/YOR117W/YOR259C/YOR261C/YIL075C/YMR067C/YNL155W/YPR108W/YHR027C/YER012W/YER143W/YBR111W-A	23
GO:0045732	positive regulation of protein catabolic process	5/107	13/6480	0.384615	23.2926	10.4245	1.29495e-06	4.62774e-05	4.26867e-05	YDL007W/YDR394W/YGL048C/YOR117W/YOR259C	5
GO:0045862	positive regulation of proteolysis	5/107	13/6480	0.384615	23.2926	10.4245	1.29495e-06	4.62774e-05	4.26867e-05	YDL007W/YDR394W/YGL048C/YOR117W/YOR259C	5
GO:0030162	regulation of proteolysis	6/107	26/6480	0.230769	13.9756	8.58958	3.0996e-06	0.000105231	9.70663e-05	YDL007W/YDR394W/YGL048C/YGR231C/YOR117W/YOR259C	6
GO:0061136	regulation of proteasomal protein catabolic process	5/107	17/6480	0.294118	17.812	8.99291	5.90642e-06	0.000190974	0.000176156	YDL007W/YDR394W/YGL048C/YOR117W/YOR259C	5
GO:1903050	regulation of proteolysis involved in protein catabolic process	5/107	19/6480	0.263158	15.937	8.44822	1.08103e-05	0.000333645	0.000307758	YDL007W/YDR394W/YGL048C/YOR117W/YOR259C	5
GO:0045899	positive regulation of RNA polymerase II transcription preinitiation complex assembly	4/107	11/6480	0.363636	22.0221	9.04123	2.12152e-05	0.00062631	0.000577714	YDR394W/YGL048C/YOR117W/YOR259C	4
GO:0046686	response to cadmium ion	4/107	12/6480	0.333333	20.1869	8.61955	3.14191e-05	0.000888898	0.000819927	YDL126C/YML007W/YHR053C/YHR055C	4
GO:0051130	positive regulation of cellular component organization	10/107	128/6480	0.078125	4.73131	5.5244	4.41219e-05	0.00117017	0.00107937	YCR088W/YDL126C/YDR155C/YDR394W/YBR234C/YGL048C/YKL117W/YOR117W/YOR259C/YPL158C	10
GO:0045898	regulation of RNA polymerase II transcription preinitiation complex assembly	4/107	13/6480	0.307692	18.6341	8.24607	4.48076e-05	0.00117017	0.00107937	YDR394W/YGL048C/YOR117W/YOR259C	4
GO:0060261	positive regulation of transcription initiation by RNA polymerase II	4/107	15/6480	0.266667	16.1495	7.61087	8.33872e-05	0.00209703	0.00193432	YDR394W/YGL048C/YOR117W/YOR259C	4
GO:2000144	positive regulation of DNA-templated transcription initiation	4/107	16/6480	0.25	15.1402	7.33734	0.000109775	0.00266204	0.00245549	YDR394W/YGL048C/YOR117W/YOR259C	4
GO:0010499	proteasomal ubiquitin-independent protein catabolic process	4/107	17/6480	0.235294	14.2496	7.08735	0.000141734	0.00331854	0.00306105	YFR050C/YGR253C/YJL001W/YER012W	4
GO:0010038	response to metal ion	4/107	20/6480	0.2	12.1121	6.44868	0.00027772	0.00628572	0.005798	YDL126C/YML007W/YHR053C/YHR055C	4
GO:0007005	mitochondrion organization	13/107	259/6480	0.0501931	3.03973	4.34076	0.000308986	0.00676779	0.00624267	YFR011C/YLL009C/YDL126C/YDL029W/YBL059C-A/YBL022C/YGR231C/YJL180C/YJL102W/YKL137W/YKL053C-A/YNL121C/YHR116W	13
GO:0070651	nonfunctional rRNA decay	4/107	21/6480	0.190476	11.5354	6.26543	0.00033873	0.00718742	0.00662974	YDL126C/YDL007W/YGL048C/YGR048W	4
GO:0060260	regulation of transcription initiation by RNA polymerase II	4/107	22/6480	0.181818	11.011	6.09419	0.000408773	0.00841082	0.00775821	YDR394W/YGL048C/YOR117W/YOR259C	4
GO:2000142	regulation of DNA-templated transcription initiation	4/107	23/6480	0.173913	10.5323	5.93363	0.000488582	0.00975728	0.0090002	YDR394W/YGL048C/YOR117W/YOR259C	4
GO:0015074	DNA integration	5/107	47/6480	0.106383	6.44263	4.85205	0.000987726	0.0186296	0.0171841	YCL019W/YFL002W-A/YDR261W-B/YGR161W-B/YMR045C	5
GO:0033108	mitochondrial respiratory chain complex assembly	5/107	47/6480	0.106383	6.44263	4.85205	0.000987726	0.0186296	0.0171841	YLL009C/YBL059C-A/YKL137W/YKL053C-A/YHR116W	5
GO:0006278	RNA-templated DNA biosynthetic process	6/107	78/6480	0.0769231	4.65852	4.21181	0.00172652	0.0316841	0.0292257	YCL019W/YFL002W-A/YDR261W-B/YGR161W-B/YKL117W/YMR045C	6
GO:0010638	positive regulation of organelle organization	6/107	83/6480	0.0722892	4.37789	4.013	0.00237416	0.0424224	0.0391308	YCR088W/YDL126C/YDR155C/YBR234C/YKL117W/YPL158C	6
GO:0031334	positive regulation of protein-containing complex assembly	4/107	35/6480	0.114286	6.92123	4.55102	0.00248154	0.0432042	0.039852	YDR394W/YGL048C/YOR117W/YOR259C	4
GO:0034976	response to endoplasmic reticulum stress	6/107	87/6480	0.0689655	4.1766	3.86495	0.00301219	0.051132	0.0471646	YFL044C/YDL126C/YGR048W/YOR259C/YML007W/YMR067C	6
GO:0016075	rRNA catabolic process	4/107	40/6480	0.1	6.05607	4.15599	0.00406647	0.0642269	0.0592435	YDL126C/YDL007W/YGL048C/YGR048W	4
GO:0000302	response to reactive oxygen species	3/107	20/6480	0.15	9.08411	4.69143	0.00406739	0.0642269	0.0592435	YML007W/YHR053C/YHR055C	3
GO:0034314	Arp2/3 complex-mediated actin nucleation	3/107	20/6480	0.15	9.08411	4.69143	0.00406739	0.0642269	0.0592435	YCR088W/YDL029W/YBR234C	3
GO:0051123	RNA polymerase II preinitiation complex assembly	4/107	41/6480	0.097561	5.90837	4.08501	0.00444967	0.0686665	0.0633386	YDR394W/YGL048C/YOR117W/YOR259C	4
GO:0009894	regulation of catabolic process	8/107	164/6480	0.0487805	2.95418	3.28428	0.00553044	0.0829775	0.0765392	YFL024C/YDL007W/YDR394W/YGL048C/YOR117W/YOR259C/YIL075C/YHR027C	8
GO:0010035	response to inorganic substance	4/107	44/6480	0.0909091	5.50552	3.88541	0.00574365	0.0829775	0.0765392	YDL126C/YML007W/YHR053C/YHR055C	4
GO:0034661	ncRNA catabolic process	4/107	44/6480	0.0909091	5.50552	3.88541	0.00574365	0.0829775	0.0765392	YDL126C/YDL007W/YGL048C/YGR048W	4
GO:0044396	actin cortical patch organization	3/107	24/6480	0.125	7.57009	4.17801	0.0068842	0.0973827	0.0898267	YCR088W/YDL029W/YBR234C	3
GO:0045010	actin nucleation	3/107	25/6480	0.12	7.26729	4.06795	0.00773016	0.105364	0.0971885	YCR088W/YDL029W/YBR234C	3
GO:0070897	transcription preinitiation complex assembly	4/107	48/6480	0.0833333	5.04673	3.64608	0.00782911	0.105364	0.0971885	YDR394W/YGL048C/YOR117W/YOR259C	4
GO:0009896	positive regulation of catabolic process	6/107	106/6480	0.0566038	3.42797	3.2656	0.00791392	0.105364	0.0971885	YFL024C/YDL007W/YDR394W/YGL048C/YOR117W/YOR259C	6
GO:0071897	DNA biosynthetic process	6/107	107/6480	0.0560748	3.39593	3.23793	0.00827413	0.107855	0.0994862	YCL019W/YFL002W-A/YDR261W-B/YGR161W-B/YKL117W/YMR045C	6
GO:0036503	ERAD pathway	4/107	49/6480	0.0816327	4.94373	3.59038	0.0084187	0.107855	0.0994862	YDL126C/YGR048W/YOR259C/YMR067C	4
GO:0035967	cellular response to topologically incorrect protein	4/107	50/6480	0.08	4.84486	3.53618	0.00903669	0.113628	0.104811	YFL044C/YDL126C/YGR048W/YML007W	4
GO:0030970	retrograde protein transport, ER to cytosol	2/107	10/6480	0.2	12.1121	4.55638	0.0111491	0.132811	0.122506	YDL126C/YGR048W	2
GO:0140455	cytoplasm protein quality control	2/107	10/6480	0.2	12.1121	4.55638	0.0111491	0.132811	0.122506	YDL126C/YGR048W	2
GO:1903513	endoplasmic reticulum to cytosol transport	2/107	10/6480	0.2	12.1121	4.55638	0.0111491	0.132811	0.122506	YDL126C/YGR048W	2
GO:0006515	protein quality control for misfolded or incompletely synthesized proteins	3/107	30/6480	0.1	6.05607	3.5964	0.0128569	0.14842	0.136904	YDL126C/YBL022C/YGR048W	3
GO:0043254	regulation of protein-containing complex assembly	5/107	85/6480	0.0588235	3.5624	3.08113	0.0128965	0.14842	0.136904	YCR088W/YDR394W/YGL048C/YOR117W/YOR259C	5
GO:0034614	cellular response to reactive oxygen species	2/107	11/6480	0.181818	11.011	4.30557	0.0134809	0.150058	0.138415	YHR053C/YHR055C	2
GO:0043171	peptide catabolic process	2/107	11/6480	0.181818	11.011	4.30557	0.0134809	0.150058	0.138415	YDL007W/YER163C	2
GO:0030866	cortical actin cytoskeleton organization	4/107	59/6480	0.0677966	4.10581	3.10509	0.0159566	0.171976	0.158632	YCR088W/YDL029W/YBR234C/YPL158C	4
GO:0035966	response to topologically incorrect protein	4/107	59/6480	0.0677966	4.10581	3.10509	0.0159566	0.171976	0.158632	YFL044C/YDL126C/YGR048W/YML007W	4
GO:0030865	cortical cytoskeleton organization	4/107	60/6480	0.0666667	4.03738	3.06254	0.0168843	0.179132	0.165233	YCR088W/YDL029W/YBR234C/YPL158C	4
GO:0051247	positive regulation of protein metabolic process	5/107	92/6480	0.0543478	3.29134	2.86798	0.017668	0.184562	0.170242	YDL007W/YDR394W/YGL048C/YOR117W/YOR259C	5
GO:0072671	mitochondria-associated ubiquitin-dependent protein catabolic process	2/107	13/6480	0.153846	9.31704	3.88922	0.0187123	0.19251	0.177573	YDL126C/YGR048W	2
GO:0034315	regulation of Arp2/3 complex-mediated actin nucleation	2/107	14/6480	0.142857	8.65154	3.71337	0.0215984	0.218886	0.201902	YCR088W/YBR234C	2
GO:0051495	positive regulation of cytoskeleton organization	3/107	38/6480	0.0789474	4.78111	3.02883	0.0242993	0.23594	0.217633	YCR088W/YBR234C/YPL158C	3
GO:0006367	transcription initiation at RNA polymerase II promoter	4/107	67/6480	0.0597015	3.61557	2.78835	0.0243237	0.23594	0.217633	YDR394W/YGL048C/YOR117W/YOR259C	4
GO:0044089	positive regulation of cellular component biogenesis	4/107	67/6480	0.0597015	3.61557	2.78835	0.0243237	0.23594	0.217633	YDR394W/YGL048C/YOR117W/YOR259C	4
GO:0032197	retrotransposition	5/107	101/6480	0.049505	2.99806	2.6222	0.0253516	0.242447	0.223636	YCL019W/YFL002W-A/YDR261W-B/YGR161W-B/YMR045C	5
GO:0006979	response to oxidative stress	5/107	103/6480	0.0485437	2.93984	2.57129	0.0273097	0.249076	0.22975	YDR368W/YBL022C/YML007W/YHR053C/YHR055C	5
GO:0032196	transposition	5/107	103/6480	0.0485437	2.93984	2.57129	0.0273097	0.249076	0.22975	YCL019W/YFL002W-A/YDR261W-B/YGR161W-B/YMR045C	5
GO:0032527	protein exit from endoplasmic reticulum	2/107	16/6480	0.125	7.57009	3.40922	0.0278789	0.249076	0.22975	YDL126C/YGR048W	2
GO:0051125	regulation of actin nucleation	2/107	16/6480	0.125	7.57009	3.40922	0.0278789	0.249076	0.22975	YCR088W/YBR234C	2
GO:1903829	positive regulation of protein localization	2/107	16/6480	0.125	7.57009	3.40922	0.0278789	0.249076	0.22975	YDL126C/YGR048W	2
GO:0051788	response to misfolded protein	2/107	17/6480	0.117647	7.12479	3.27622	0.0312608	0.272129	0.251014	YDL126C/YGR048W	2
GO:0071218	cellular response to misfolded protein	2/107	17/6480	0.117647	7.12479	3.27622	0.0312608	0.272129	0.251014	YDL126C/YGR048W	2
GO:0072593	reactive oxygen species metabolic process	2/107	18/6480	0.111111	6.72897	3.15358	0.0347956	0.296453	0.273451	YHR053C/YHR055C	2
GO:0032880	regulation of protein localization	4/107	75/6480	0.0533333	3.22991	2.5167	0.0349282	0.296453	0.273451	YDL126C/YGR048W/YPL158C/YBR111W-A	4
GO:0051246	regulation of protein metabolic process	9/107	273/6480	0.032967	1.99651	2.17969	0.035874	0.300722	0.277388	YDL007W/YDR394W/YGL048C/YGR231C/YOR117W/YOR187W/YOR259C/YIL075C/YHR027C	9
GO:0010243	response to organonitrogen compound	4/107	76/6480	0.0526316	3.18741	2.48533	0.0364153	0.301537	0.27814	YDL126C/YGR048W/YOR259C/YMR067C	4
GO:0070887	cellular response to chemical stimulus	10/107	334/6480	0.0299401	1.8132	1.97718	0.0483252	0.395335	0.364661	YFL044C/YDL126C/YDR368W/YBL022C/YGR048W/YML007W/YNL155W/YPL075W/YHR053C/YHR055C	10
GO:0006352	DNA-templated transcription initiation	4/107	84/6480	0.047619	2.88385	2.25167	0.0496181	0.397528	0.366683	YDR394W/YGL048C/YOR117W/YOR259C	4
GO:0000001	mitochondrion inheritance	2/107	22/6480	0.0909091	5.50552	2.74272	0.0503496	0.397528	0.366683	YDL029W/YGR231C	2
GO:1900180	regulation of protein localization to nucleus	2/107	22/6480	0.0909091	5.50552	2.74272	0.0503496	0.397528	0.366683	YDL126C/YGR048W	2
GO:0045944	positive regulation of transcription by RNA polymerase II	9/107	295/6480	0.0305085	1.84762	1.9307	0.0541141	0.416282	0.383983	YCR082W/YDR394W/YGL048C/YKL185W/YOR117W/YOR259C/YML007W/YPL075W/YBR111W-A	9
GO:0000917	division septum assembly	2/107	23/6480	0.0869565	5.26615	2.65558	0.0545643	0.416282	0.383983	YDL117W/YPL158C	2
GO:0090529	cell septum assembly	2/107	23/6480	0.0869565	5.26615	2.65558	0.0545643	0.416282	0.383983	YDL117W/YPL158C	2
GO:0044242	cellular lipid catabolic process	3/107	53/6480	0.0566038	3.42797	2.29959	0.0565866	0.421333	0.388641	YLR284C/YNL202W/YPL110C	3
GO:0007015	actin filament organization	4/107	88/6480	0.0454545	2.75276	2.14496	0.0570878	0.421333	0.388641	YCR088W/YFR024C-A/YDL029W/YBR234C	4
GO:1901698	response to nitrogen compound	4/107	88/6480	0.0454545	2.75276	2.14496	0.0570878	0.421333	0.388641	YDL126C/YGR048W/YOR259C/YMR067C	4
GO:0051128	regulation of cellular component organization	11/107	395/6480	0.0278481	1.6865	1.82425	0.060381	0.440846	0.40664	YCR088W/YDL126C/YDR155C/YDR394W/YBR234C/YGL048C/YKL185W/YKL117W/YOR117W/YOR259C/YPL158C	11
GO:0060341	regulation of cellular localization	4/107	90/6480	0.0444444	2.69159	2.09382	0.0610376	0.4409	0.40669	YDL126C/YGR048W/YPL158C/YBR111W-A	4
GO:0051604	protein maturation	7/107	213/6480	0.0328638	1.99026	1.90407	0.0617893	0.441631	0.407364	YLL009C/YDR155C/YDR430C/YGL018C/YGR231C/YJR051W/YKL117W	7
GO:0034599	cellular response to oxidative stress	4/107	91/6480	0.043956	2.66201	2.06877	0.0630659	0.443438	0.409031	YDR368W/YBL022C/YHR053C/YHR055C	4
GO:0048311	mitochondrion distribution	2/107	25/6480	0.08	4.84486	2.49561	0.0633483	0.443438	0.409031	YDL029W/YGR231C	2
GO:0032509	endosome transport via multivesicular body sorting pathway	3/107	57/6480	0.0526316	3.18741	2.14918	0.0674635	0.465751	0.429613	YDL126C/YKL041W/YER143W	3
GO:0009062	fatty acid catabolic process	2/107	26/6480	0.0769231	4.65852	2.42187	0.0679077	0.465751	0.429613	YLR284C/YNL202W	2
GO:0071985	multivesicular body sorting pathway	3/107	58/6480	0.0517241	3.13245	2.11365	0.0703218	0.477485	0.440436	YDL126C/YKL041W/YER143W	3
GO:0043328	protein transport to vacuole involved in ubiquitin-dependent protein catabolic process via the multivesicular body sorting pathway	2/107	27/6480	0.0740741	4.48598	2.3518	0.0725724	0.487888	0.450032	YDL126C/YER143W	2
GO:0072665	protein localization to vacuole	5/107	136/6480	0.0367647	2.2265	1.87296	0.0737953	0.491246	0.453129	YLR262C/YDL126C/YDL029W/YGR048W/YER143W	5
GO:0051054	positive regulation of DNA metabolic process	2/107	28/6480	0.0714286	4.32577	2.28506	0.0773377	0.509828	0.47027	YKL117W/YER143W	2
GO:0042221	response to chemical	12/107	464/6480	0.0258621	1.56623	1.64009	0.0795468	0.512047	0.472317	YFL044C/YDL126C/YDR368W/YBL022C/YGR048W/YOR259C/YML007W/YMR067C/YNL155W/YPL075W/YHR053C/YHR055C	12
GO:0009060	aerobic respiration	4/107	99/6480	0.040404	2.4469	1.87969	0.0805479	0.512047	0.472317	YGL018C/YGR244C/YMR267W/YPL132W	4
GO:0008535	respiratory chain complex IV assembly	2/107	29/6480	0.0689655	4.1766	2.22138	0.082199	0.512047	0.472317	YLL009C/YKL137W	2
GO:0033617	mitochondrial cytochrome c oxidase assembly	2/107	29/6480	0.0689655	4.1766	2.22138	0.082199	0.512047	0.472317	YLL009C/YKL137W	2
GO:1902410	mitotic cytokinetic process	2/107	29/6480	0.0689655	4.1766	2.22138	0.082199	0.512047	0.472317	YDL117W/YPL158C	2
GO:1902905	positive regulation of supramolecular fiber organization	2/107	29/6480	0.0689655	4.1766	2.22138	0.082199	0.512047	0.472317	YCR088W/YBR234C	2
GO:0045935	positive regulation of nucleobase-containing compound metabolic process	11/107	420/6480	0.0261905	1.58611	1.60933	0.0851451	0.52246	0.481922	YCR082W/YDR394W/YGL048C/YKL185W/YKL117W/YOR117W/YOR259C/YML007W/YPL075W/YER143W/YBR111W-A	11
GO:0045324	late endosome to vacuole transport	3/107	63/6480	0.047619	2.88385	1.94681	0.0854095	0.52246	0.481922	YDL126C/YKL041W/YER143W	3
GO:0051646	mitochondrion localization	2/107	30/6480	0.0666667	4.03738	2.1605	0.087152	0.528359	0.487363	YDL029W/YGR231C	2
GO:0030968	endoplasmic reticulum unfolded protein response	2/107	31/6480	0.0645161	3.90715	2.10221	0.0921924	0.544336	0.502101	YFL044C/YML007W	2
GO:0098869	cellular oxidant detoxification	2/107	31/6480	0.0645161	3.90715	2.10221	0.0921924	0.544336	0.502101	YHR053C/YHR055C	2
GO:0170036	import into the mitochondrion	2/107	31/6480	0.0645161	3.90715	2.10221	0.0921924	0.544336	0.502101	YDL119C/YNL121C	2
GO:0016042	lipid catabolic process	3/107	68/6480	0.0441176	2.6718	1.79562	0.101749	0.594959	0.548796	YLR284C/YNL202W/YPL110C	3
GO:0034620	cellular response to unfolded protein	2/107	33/6480	0.0606061	3.67035	1.9926	0.102519	0.594959	0.548796	YFL044C/YML007W	2
GO:0043162	ubiquitin-dependent protein catabolic process via the multivesicular body sorting pathway	2/107	34/6480	0.0588235	3.5624	1.94095	0.107797	0.611209	0.563784	YDL126C/YER143W	2
GO:0045893	positive regulation of DNA-templated transcription	9/107	340/6480	0.0264706	1.60308	1.48014	0.108019	0.611209	0.563784	YCR082W/YDR394W/YGL048C/YKL185W/YOR117W/YOR259C/YML007W/YPL075W/YBR111W-A	9
GO:1902680	positive regulation of RNA biosynthetic process	9/107	340/6480	0.0264706	1.60308	1.48014	0.108019	0.611209	0.563784	YCR082W/YDR394W/YGL048C/YKL185W/YOR117W/YOR259C/YML007W/YPL075W/YBR111W-A	9
GO:0030036	actin cytoskeleton organization	5/107	155/6480	0.0322581	1.95357	1.55691	0.112787	0.618028	0.570074	YCR088W/YFR024C-A/YDL029W/YBR234C/YPL158C	5
GO:0006890	retrograde vesicle-mediated transport, Golgi to endoplasmic reticulum	2/107	35/6480	0.0571429	3.46061	1.89121	0.113146	0.618028	0.570074	YLR262C/YGL098W	2
GO:0097237	cellular response to toxic substance	2/107	35/6480	0.0571429	3.46061	1.89121	0.113146	0.618028	0.570074	YHR053C/YHR055C	2
GO:1990748	cellular detoxification	2/107	35/6480	0.0571429	3.46061	1.89121	0.113146	0.618028	0.570074	YHR053C/YHR055C	2
GO:0051173	positive regulation of nitrogen compound metabolic process	12/107	496/6480	0.0241935	1.46518	1.39682	0.115582	0.618028	0.570074	YCR082W/YDL007W/YDR394W/YGL048C/YKL185W/YKL117W/YOR117W/YOR259C/YML007W/YPL075W/YER143W/YBR111W-A	12
GO:0065004	protein-DNA complex assembly	4/107	113/6480	0.0353982	2.14374	1.58918	0.116231	0.618028	0.570074	YDR394W/YGL048C/YOR117W/YOR259C	4
GO:0030029	actin filament-based process	5/107	157/6480	0.0318471	1.92869	1.52627	0.117382	0.618028	0.570074	YCR088W/YFR024C-A/YDL029W/YBR234C/YPL158C	5
GO:0010604	positive regulation of macromolecule metabolic process	12/107	498/6480	0.0240964	1.4593	1.38216	0.11811	0.618028	0.570074	YCR082W/YDL007W/YDR394W/YGL048C/YKL185W/YKL117W/YOR117W/YOR259C/YML007W/YPL075W/YER143W/YBR111W-A	12
GO:0016197	endosomal transport	4/107	114/6480	0.0350877	2.12494	1.57008	0.119011	0.618028	0.570074	YLR262C/YDL126C/YKL041W/YER143W	4
GO:0045333	cellular respiration	4/107	115/6480	0.0347826	2.10646	1.55117	0.12182	0.618028	0.570074	YGL018C/YGR244C/YMR267W/YPL132W	4
GO:0062197	cellular response to chemical stress	4/107	115/6480	0.0347826	2.10646	1.55117	0.12182	0.618028	0.570074	YDR368W/YBL022C/YHR053C/YHR055C	4
GO:0007007	inner mitochondrial membrane organization	2/107	37/6480	0.0540541	3.27355	1.79695	0.124044	0.618028	0.570074	YFR011C/YNL121C	2
GO:1901700	response to oxygen-containing compound	3/107	75/6480	0.04	2.42243	1.60537	0.126517	0.618028	0.570074	YML007W/YHR053C/YHR055C	3
GO:0010557	positive regulation of macromolecule biosynthetic process	10/107	404/6480	0.0247525	1.49903	1.34209	0.129033	0.618028	0.570074	YCR082W/YDR394W/YGL048C/YKL185W/YKL117W/YOR117W/YOR259C/YML007W/YPL075W/YBR111W-A	10
GO:0072329	monocarboxylic acid catabolic process	2/107	38/6480	0.0526316	3.18741	1.75221	0.129585	0.618028	0.570074	YLR284C/YNL202W	2
GO:0044087	regulation of cellular component biogenesis	5/107	163/6480	0.0306748	1.85769	1.43696	0.131691	0.618028	0.570074	YCR088W/YDR394W/YGL048C/YOR117W/YOR259C	5
GO:0097435	supramolecular fiber organization	4/107	119/6480	0.0336134	2.03566	1.47741	0.133336	0.618028	0.570074	YCR088W/YFR024C-A/YDL029W/YBR234C	4
GO:1990778	protein localization to cell periphery	2/107	39/6480	0.0512821	3.10568	1.70892	0.135184	0.618028	0.570074	YCR088W/YDL126C	2
GO:0006401	RNA catabolic process	5/107	169/6480	0.0295858	1.79174	1.35129	0.146755	0.618028	0.570074	YDL126C/YDL007W/YGL048C/YGR048W/YBR111W-A	5
GO:0031328	positive regulation of cellular biosynthetic process	10/107	416/6480	0.0240385	1.45579	1.2451	0.147709	0.618028	0.570074	YCR082W/YDR394W/YGL048C/YKL185W/YKL117W/YOR117W/YOR259C/YML007W/YPL075W/YBR111W-A	10
GO:0006357	regulation of transcription by RNA polymerase II	11/107	470/6480	0.0234043	1.41738	1.21735	0.151337	0.618028	0.570074	YCR082W/YFL024C/YDR394W/YGL048C/YKL185W/YOR117W/YOR259C/YML007W/YPL075W/YER139C/YBR111W-A	11
GO:0072666	establishment of protein localization to vacuole	4/107	125/6480	0.032	1.93794	1.37198	0.151412	0.618028	0.570074	YLR262C/YDL126C/YDL029W/YER143W	4
GO:0006986	response to unfolded protein	2/107	42/6480	0.047619	2.88385	1.58697	0.152288	0.618028	0.570074	YFL044C/YML007W	2
GO:0017004	cytochrome complex assembly	2/107	42/6480	0.047619	2.88385	1.58697	0.152288	0.618028	0.570074	YLL009C/YKL137W	2
GO:0110053	regulation of actin filament organization	2/107	42/6480	0.047619	2.88385	1.58697	0.152288	0.618028	0.570074	YCR088W/YBR234C	2
GO:0000916	actomyosin contractile ring contraction	1/107	10/6480	0.1	6.05607	2.07317	0.153478	0.618028	0.570074	YPL158C	1
GO:0006222	UMP biosynthetic process	1/107	10/6480	0.1	6.05607	2.07317	0.153478	0.618028	0.570074	YMR271C	1
GO:0009163	nucleoside biosynthetic process	1/107	10/6480	0.1	6.05607	2.07317	0.153478	0.618028	0.570074	YMR271C	1
GO:0009173	pyrimidine ribonucleoside monophosphate metabolic process	1/107	10/6480	0.1	6.05607	2.07317	0.153478	0.618028	0.570074	YMR271C	1
GO:0009174	pyrimidine ribonucleoside monophosphate biosynthetic process	1/107	10/6480	0.1	6.05607	2.07317	0.153478	0.618028	0.570074	YMR271C	1
GO:0030042	actin filament depolymerization	1/107	10/6480	0.1	6.05607	2.07317	0.153478	0.618028	0.570074	YCR088W	1
GO:0030307	positive regulation of cell growth	1/107	10/6480	0.1	6.05607	2.07317	0.153478	0.618028	0.570074	YKL185W	1
GO:0031134	sister chromatid biorientation	1/107	10/6480	0.1	6.05607	2.07317	0.153478	0.618028	0.570074	YDL126C	1
GO:0032210	regulation of telomere maintenance via telomerase	1/107	10/6480	0.1	6.05607	2.07317	0.153478	0.618028	0.570074	YKL117W	1
GO:0034404	nucleobase-containing small molecule biosynthetic process	1/107	10/6480	0.1	6.05607	2.07317	0.153478	0.618028	0.570074	YMR271C	1
GO:0036213	contractile ring contraction	1/107	10/6480	0.1	6.05607	2.07317	0.153478	0.618028	0.570074	YPL158C	1
GO:0042726	flavin-containing compound metabolic process	1/107	10/6480	0.1	6.05607	2.07317	0.153478	0.618028	0.570074	YJR051W	1
GO:0046049	UMP metabolic process	1/107	10/6480	0.1	6.05607	2.07317	0.153478	0.618028	0.570074	YMR271C	1
GO:0051446	positive regulation of meiotic cell cycle	1/107	10/6480	0.1	6.05607	2.07317	0.153478	0.618028	0.570074	YDR155C	1
GO:0072697	protein localization to cell cortex	1/107	10/6480	0.1	6.05607	2.07317	0.153478	0.618028	0.570074	YCR088W	1
GO:0090158	endoplasmic reticulum membrane organization	1/107	10/6480	0.1	6.05607	2.07317	0.153478	0.618028	0.570074	YDL126C	1
GO:1903438	positive regulation of mitotic cytokinetic process	1/107	10/6480	0.1	6.05607	2.07317	0.153478	0.618028	0.570074	YPL158C	1
GO:1903490	positive regulation of mitotic cytokinesis	1/107	10/6480	0.1	6.05607	2.07317	0.153478	0.618028	0.570074	YPL158C	1
GO:1904356	regulation of telomere maintenance via telomere lengthening	1/107	10/6480	0.1	6.05607	2.07317	0.153478	0.618028	0.570074	YKL117W	1
GO:0009891	positive regulation of biosynthetic process	10/107	420/6480	0.0238095	1.44192	1.21341	0.154234	0.618028	0.570074	YCR082W/YDR394W/YGL048C/YKL185W/YKL117W/YOR117W/YOR259C/YML007W/YPL075W/YBR111W-A	10
GO:0006457	protein folding	4/107	127/6480	0.0314961	1.90743	1.33813	0.157639	0.618028	0.570074	YDR155C/YGR231C/YJR051W/YKL117W	4
GO:0007034	vacuolar transport	5/107	175/6480	0.0285714	1.73031	1.26898	0.162527	0.618028	0.570074	YLR262C/YDL126C/YDL029W/YKL041W/YER143W	5
GO:0032968	positive regulation of transcription elongation by RNA polymerase II	2/107	44/6480	0.0454545	2.75276	1.51152	0.163917	0.618028	0.570074	YGL048C/YOR259C	2
GO:0000433	carbon catabolite repression of transcription from RNA polymerase II promoter by glucose	1/107	11/6480	0.0909091	5.50552	1.93775	0.167477	0.618028	0.570074	YPL075W	1
GO:0006470	protein dephosphorylation	1/107	11/6480	0.0909091	5.50552	1.93775	0.167477	0.618028	0.570074	YHR076W	1
GO:0019321	pentose metabolic process	1/107	11/6480	0.0909091	5.50552	1.93775	0.167477	0.618028	0.570074	YDR368W	1
GO:0019856	pyrimidine nucleobase biosynthetic process	1/107	11/6480	0.0909091	5.50552	1.93775	0.167477	0.618028	0.570074	YMR271C	1
GO:0032467	positive regulation of cytokinesis	1/107	11/6480	0.0909091	5.50552	1.93775	0.167477	0.618028	0.570074	YPL158C	1
GO:0033615	mitochondrial proton-transporting ATP synthase complex assembly	1/107	11/6480	0.0909091	5.50552	1.93775	0.167477	0.618028	0.570074	YJL180C	1
GO:0042407	cristae formation	1/107	11/6480	0.0909091	5.50552	1.93775	0.167477	0.618028	0.570074	YFR011C	1
GO:0043461	proton-transporting ATP synthase complex assembly	1/107	11/6480	0.0909091	5.50552	1.93775	0.167477	0.618028	0.570074	YJL180C	1
GO:0045014	carbon catabolite repression of transcription by glucose	1/107	11/6480	0.0909091	5.50552	1.93775	0.167477	0.618028	0.570074	YPL075W	1
GO:0046174	polyol catabolic process	1/107	11/6480	0.0909091	5.50552	1.93775	0.167477	0.618028	0.570074	YJR159W	1
GO:0051781	positive regulation of cell division	1/107	11/6480	0.0909091	5.50552	1.93775	0.167477	0.618028	0.570074	YPL158C	1
GO:0061986	negative regulation of transcription by glucose	1/107	11/6480	0.0909091	5.50552	1.93775	0.167477	0.618028	0.570074	YPL075W	1
GO:0061987	negative regulation of transcription from RNA polymerase II promoter by glucose	1/107	11/6480	0.0909091	5.50552	1.93775	0.167477	0.618028	0.570074	YPL075W	1
GO:0106035	protein maturation by [4Fe-4S] cluster transfer	1/107	11/6480	0.0909091	5.50552	1.93775	0.167477	0.618028	0.570074	YGL018C	1
GO:1900101	regulation of endoplasmic reticulum unfolded protein response	1/107	11/6480	0.0909091	5.50552	1.93775	0.167477	0.618028	0.570074	YML007W	1
GO:1901880	negative regulation of protein depolymerization	1/107	11/6480	0.0909091	5.50552	1.93775	0.167477	0.618028	0.570074	YCR088W	1
GO:0098754	detoxification	2/107	46/6480	0.0434783	2.63308	1.44019	0.175699	0.625865	0.577304	YHR053C/YHR055C	2
GO:0051493	regulation of cytoskeleton organization	3/107	88/6480	0.0340909	2.06457	1.30278	0.177374	0.625865	0.577304	YCR088W/YBR234C/YPL158C	3
GO:0000430	regulation of transcription from RNA polymerase II promoter by glucose	1/107	12/6480	0.0833333	5.04673	1.81796	0.181248	0.625865	0.577304	YPL075W	1
GO:0009395	phospholipid catabolic process	1/107	12/6480	0.0833333	5.04673	1.81796	0.181248	0.625865	0.577304	YPL110C	1
GO:0030837	negative regulation of actin filament polymerization	1/107	12/6480	0.0833333	5.04673	1.81796	0.181248	0.625865	0.577304	YCR088W	1
GO:0032456	endocytic recycling	1/107	12/6480	0.0833333	5.04673	1.81796	0.181248	0.625865	0.577304	YDL126C	1
GO:0044092	negative regulation of molecular function	1/107	12/6480	0.0833333	5.04673	1.81796	0.181248	0.625865	0.577304	YKL117W	1
GO:0051785	positive regulation of nuclear division	1/107	12/6480	0.0833333	5.04673	1.81796	0.181248	0.625865	0.577304	YDR155C	1
GO:1901879	regulation of protein depolymerization	1/107	12/6480	0.0833333	5.04673	1.81796	0.181248	0.625865	0.577304	YCR088W	1
GO:1905897	regulation of response to endoplasmic reticulum stress	1/107	12/6480	0.0833333	5.04673	1.81796	0.181248	0.625865	0.577304	YML007W	1
GO:2001252	positive regulation of chromosome organization	1/107	12/6480	0.0833333	5.04673	1.81796	0.181248	0.625865	0.577304	YKL117W	1
GO:0034243	regulation of transcription elongation by RNA polymerase II	2/107	47/6480	0.0425532	2.57705	1.40593	0.18164	0.625865	0.577304	YGL048C/YOR259C	2
GO:1901701	cellular response to oxygen-containing compound	2/107	47/6480	0.0425532	2.57705	1.40593	0.18164	0.625865	0.577304	YHR053C/YHR055C	2
GO:0071824	protein-DNA complex organization	9/107	388/6480	0.0231959	1.40476	1.06539	0.19003	0.625865	0.577304	YFL024C/YDR334W/YDR394W/YGL048C/YKL185W/YOR117W/YOR259C/YPL075W/YBR111W-A	9
GO:0006098	pentose-phosphate shunt	1/107	13/6480	0.0769231	4.65852	1.7108	0.194792	0.625865	0.577304	YHR163W	1
GO:0009129	pyrimidine nucleoside monophosphate metabolic process	1/107	13/6480	0.0769231	4.65852	1.7108	0.194792	0.625865	0.577304	YMR271C	1
GO:0009130	pyrimidine nucleoside monophosphate biosynthetic process	1/107	13/6480	0.0769231	4.65852	1.7108	0.194792	0.625865	0.577304	YMR271C	1
GO:0032042	mitochondrial DNA metabolic process	1/107	13/6480	0.0769231	4.65852	1.7108	0.194792	0.625865	0.577304	YBL022C	1
GO:0034982	mitochondrial protein processing	1/107	13/6480	0.0769231	4.65852	1.7108	0.194792	0.625865	0.577304	YDR430C	1
GO:0045013	carbon catabolite repression of transcription	1/107	13/6480	0.0769231	4.65852	1.7108	0.194792	0.625865	0.577304	YPL075W	1
GO:0045740	positive regulation of DNA replication	1/107	13/6480	0.0769231	4.65852	1.7108	0.194792	0.625865	0.577304	YER143W	1
GO:0046015	regulation of transcription by glucose	1/107	13/6480	0.0769231	4.65852	1.7108	0.194792	0.625865	0.577304	YPL075W	1
GO:0051101	regulation of DNA binding	1/107	13/6480	0.0769231	4.65852	1.7108	0.194792	0.625865	0.577304	YKL117W	1
GO:0060962	regulation of ribosomal protein gene transcription by RNA polymerase II	1/107	13/6480	0.0769231	4.65852	1.7108	0.194792	0.625865	0.577304	YPL075W	1
GO:0061985	carbon catabolite repression	1/107	13/6480	0.0769231	4.65852	1.7108	0.194792	0.625865	0.577304	YPL075W	1
GO:1903436	regulation of mitotic cytokinetic process	1/107	13/6480	0.0769231	4.65852	1.7108	0.194792	0.625865	0.577304	YPL158C	1
GO:2000278	regulation of DNA biosynthetic process	1/107	13/6480	0.0769231	4.65852	1.7108	0.194792	0.625865	0.577304	YKL117W	1
GO:0051254	positive regulation of RNA metabolic process	9/107	395/6480	0.0227848	1.37987	1.00942	0.203873	0.625865	0.577304	YCR082W/YDR394W/YGL048C/YKL185W/YOR117W/YOR259C/YML007W/YPL075W/YBR111W-A	9
GO:0000002	mitochondrial genome maintenance	2/107	51/6480	0.0392157	2.37493	1.27723	0.205682	0.625865	0.577304	YBL022C/YJL102W	2
GO:0009636	response to toxic substance	2/107	51/6480	0.0392157	2.37493	1.27723	0.205682	0.625865	0.577304	YHR053C/YHR055C	2
GO:0032258	cytoplasm to vacuole targeting by the Cvt pathway	2/107	51/6480	0.0392157	2.37493	1.27723	0.205682	0.625865	0.577304	YLR262C/YDL029W	2
GO:0032506	cytokinetic process	2/107	51/6480	0.0392157	2.37493	1.27723	0.205682	0.625865	0.577304	YDL117W/YPL158C	2
GO:0032511	late endosome to vacuole transport via multivesicular body sorting pathway	2/107	51/6480	0.0392157	2.37493	1.27723	0.205682	0.625865	0.577304	YDL126C/YER143W	2
GO:0006368	transcription elongation by RNA polymerase II	3/107	95/6480	0.0315789	1.91244	1.16081	0.206786	0.625865	0.577304	YGL048C/YOR259C/YBR111W-A	3
GO:0032272	negative regulation of protein polymerization	1/107	14/6480	0.0714286	4.32577	1.61403	0.208115	0.625865	0.577304	YCR088W	1
GO:0044273	sulfur compound catabolic process	1/107	14/6480	0.0714286	4.32577	1.61403	0.208115	0.625865	0.577304	YER163C	1
GO:0045039	protein insertion into mitochondrial inner membrane	1/107	14/6480	0.0714286	4.32577	1.61403	0.208115	0.625865	0.577304	YNL121C	1
GO:0051094	positive regulation of developmental process	1/107	14/6480	0.0714286	4.32577	1.61403	0.208115	0.625865	0.577304	YDL126C	1
GO:1901659	glycosyl compound biosynthetic process	1/107	14/6480	0.0714286	4.32577	1.61403	0.208115	0.625865	0.577304	YMR271C	1
GO:2000243	positive regulation of reproductive process	1/107	14/6480	0.0714286	4.32577	1.61403	0.208115	0.625865	0.577304	YDR155C	1
GO:0032786	positive regulation of DNA-templated transcription, elongation	2/107	52/6480	0.0384615	2.32926	1.24695	0.211749	0.625865	0.577304	YGL048C/YOR259C	2
GO:0010033	response to organic substance	6/107	244/6480	0.0245902	1.4892	1.00926	0.215096	0.625865	0.577304	YFL044C/YDL126C/YGR048W/YOR259C/YML007W/YMR067C	6
GO:0032879	regulation of localization	4/107	146/6480	0.0273973	1.6592	1.04382	0.221028	0.625865	0.577304	YDL126C/YGR048W/YPL158C/YBR111W-A	4
GO:0000147	actin cortical patch assembly	1/107	15/6480	0.0666667	4.03738	1.52593	0.221219	0.625865	0.577304	YCR088W	1
GO:0006206	pyrimidine nucleobase metabolic process	1/107	15/6480	0.0666667	4.03738	1.52593	0.221219	0.625865	0.577304	YMR271C	1
GO:0006835	dicarboxylic acid transport	1/107	15/6480	0.0666667	4.03738	1.52593	0.221219	0.625865	0.577304	YJR095W	1
GO:0009119	ribonucleoside metabolic process	1/107	15/6480	0.0666667	4.03738	1.52593	0.221219	0.625865	0.577304	YMR271C	1
GO:0009220	pyrimidine ribonucleotide biosynthetic process	1/107	15/6480	0.0666667	4.03738	1.52593	0.221219	0.625865	0.577304	YMR271C	1
GO:0032204	regulation of telomere maintenance	1/107	15/6480	0.0666667	4.03738	1.52593	0.221219	0.625865	0.577304	YKL117W	1
GO:0032790	ribosome disassembly	1/107	15/6480	0.0666667	4.03738	1.52593	0.221219	0.625865	0.577304	YJL102W	1
GO:0034975	protein folding in endoplasmic reticulum	1/107	15/6480	0.0666667	4.03738	1.52593	0.221219	0.625865	0.577304	YJR051W	1
GO:0046164	alcohol catabolic process	1/107	15/6480	0.0666667	4.03738	1.52593	0.221219	0.625865	0.577304	YJR159W	1
GO:0070786	positive regulation of growth of unicellular organism as a thread of attached cells	1/107	15/6480	0.0666667	4.03738	1.52593	0.221219	0.625865	0.577304	YKL185W	1
GO:0072741	protein localization to cell division site	1/107	15/6480	0.0666667	4.03738	1.52593	0.221219	0.625865	0.577304	YPL158C	1
GO:0097428	protein maturation by iron-sulfur cluster transfer	1/107	15/6480	0.0666667	4.03738	1.52593	0.221219	0.625865	0.577304	YGL018C	1
GO:1902412	regulation of mitotic cytokinesis	1/107	15/6480	0.0666667	4.03738	1.52593	0.221219	0.625865	0.577304	YPL158C	1
GO:0007006	mitochondrial membrane organization	2/107	55/6480	0.0363636	2.20221	1.16011	0.230048	0.629907	0.581032	YFR011C/YNL121C	2
GO:0032784	regulation of DNA-templated transcription elongation	2/107	55/6480	0.0363636	2.20221	1.16011	0.230048	0.629907	0.581032	YGL048C/YOR259C	2
GO:0006635	fatty acid beta-oxidation	1/107	16/6480	0.0625	3.78505	1.44516	0.234108	0.629907	0.581032	YLR284C	1
GO:0006740	NADPH regeneration	1/107	16/6480	0.0625	3.78505	1.44516	0.234108	0.629907	0.581032	YHR163W	1
GO:0009218	pyrimidine ribonucleotide metabolic process	1/107	16/6480	0.0625	3.78505	1.44516	0.234108	0.629907	0.581032	YMR271C	1
GO:0015804	neutral amino acid transport	1/107	16/6480	0.0625	3.78505	1.44516	0.234108	0.629907	0.581032	YDL119C	1
GO:0016579	protein deubiquitination	1/107	16/6480	0.0625	3.78505	1.44516	0.234108	0.629907	0.581032	YFL044C	1
GO:0043242	negative regulation of protein-containing complex disassembly	1/107	16/6480	0.0625	3.78505	1.44516	0.234108	0.629907	0.581032	YCR088W	1
GO:0051666	actin cortical patch localization	1/107	16/6480	0.0625	3.78505	1.44516	0.234108	0.629907	0.581032	YFR024C-A	1
GO:0061951	establishment of protein localization to plasma membrane	1/107	16/6480	0.0625	3.78505	1.44516	0.234108	0.629907	0.581032	YDL126C	1
GO:0061984	catabolite repression	1/107	16/6480	0.0625	3.78505	1.44516	0.234108	0.629907	0.581032	YPL075W	1
GO:0009653	anatomical structure morphogenesis	5/107	200/6480	0.025	1.51402	0.956727	0.234708	0.629907	0.581032	YDL126C/YDL029W/YDR155C/YMR067C/YNL202W	5
GO:0048856	anatomical structure development	5/107	200/6480	0.025	1.51402	0.956727	0.234708	0.629907	0.581032	YDL126C/YDL029W/YDR155C/YMR067C/YNL202W	5
GO:0048308	organelle inheritance	2/107	56/6480	0.0357143	2.16288	1.1324	0.236174	0.629942	0.581064	YDL029W/YGR231C	2
GO:0033043	regulation of organelle organization	6/107	252/6480	0.0238095	1.44192	0.927142	0.236576	0.629942	0.581064	YCR088W/YDL126C/YDR155C/YBR234C/YKL117W/YPL158C	6
GO:0044282	small molecule catabolic process	4/107	151/6480	0.0264901	1.60426	0.973458	0.238753	0.631328	0.582342	YLR284C/YDR368W/YJR159W/YNL202W	4
GO:0006779	porphyrin-containing compound biosynthetic process	1/107	17/6480	0.0588235	3.5624	1.37065	0.246786	0.631328	0.582342	YDL119C	1
GO:0006783	heme biosynthetic process	1/107	17/6480	0.0588235	3.5624	1.37065	0.246786	0.631328	0.582342	YDL119C	1
GO:0033014	tetrapyrrole biosynthetic process	1/107	17/6480	0.0588235	3.5624	1.37065	0.246786	0.631328	0.582342	YDL119C	1
GO:0046503	glycerolipid catabolic process	1/107	17/6480	0.0588235	3.5624	1.37065	0.246786	0.631328	0.582342	YPL110C	1
GO:0070071	proton-transporting two-sector ATPase complex assembly	1/107	17/6480	0.0588235	3.5624	1.37065	0.246786	0.631328	0.582342	YJL180C	1
GO:1904669	ATP export	1/107	17/6480	0.0588235	3.5624	1.37065	0.246786	0.631328	0.582342	YKL041W	1
GO:0071310	cellular response to organic substance	4/107	154/6480	0.025974	1.57301	0.932458	0.249549	0.631328	0.582342	YFL044C/YDL126C/YGR048W/YML007W	4
GO:0006354	DNA-templated transcription elongation	3/107	106/6480	0.0283019	1.71398	0.960304	0.254953	0.631328	0.582342	YGL048C/YOR259C/YBR111W-A	3
GO:0000973	post-transcriptional tethering of RNA polymerase II gene DNA at nuclear periphery	1/107	18/6480	0.0555556	3.36449	1.30156	0.259256	0.631328	0.582342	YBR111W-A	1
GO:0006778	porphyrin-containing compound metabolic process	1/107	18/6480	0.0555556	3.36449	1.30156	0.259256	0.631328	0.582342	YDL119C	1
GO:0016925	protein sumoylation	1/107	18/6480	0.0555556	3.36449	1.30156	0.259256	0.631328	0.582342	YPR180W	1
GO:0033013	tetrapyrrole metabolic process	1/107	18/6480	0.0555556	3.36449	1.30156	0.259256	0.631328	0.582342	YDL119C	1
GO:0042168	heme metabolic process	1/107	18/6480	0.0555556	3.36449	1.30156	0.259256	0.631328	0.582342	YDL119C	1
GO:0046148	pigment biosynthetic process	1/107	18/6480	0.0555556	3.36449	1.30156	0.259256	0.631328	0.582342	YDL119C	1
GO:1901616	organic hydroxy compound catabolic process	1/107	18/6480	0.0555556	3.36449	1.30156	0.259256	0.631328	0.582342	YJR159W	1
GO:1902903	regulation of supramolecular fiber organization	2/107	60/6480	0.0333333	2.01869	1.02713	0.260751	0.631328	0.582342	YCR088W/YBR234C	2
GO:0006284	base-excision repair	1/107	19/6480	0.0526316	3.18741	1.23717	0.271522	0.631328	0.582342	YER142C	1
GO:0006749	glutathione metabolic process	1/107	19/6480	0.0526316	3.18741	1.23717	0.271522	0.631328	0.582342	YER163C	1
GO:0008064	regulation of actin polymerization or depolymerization	1/107	19/6480	0.0526316	3.18741	1.23717	0.271522	0.631328	0.582342	YCR088W	1
GO:0010821	regulation of mitochondrion organization	1/107	19/6480	0.0526316	3.18741	1.23717	0.271522	0.631328	0.582342	YDL126C	1
GO:0019400	alditol metabolic process	1/107	19/6480	0.0526316	3.18741	1.23717	0.271522	0.631328	0.582342	YJR159W	1
GO:0030832	regulation of actin filament length	1/107	19/6480	0.0526316	3.18741	1.23717	0.271522	0.631328	0.582342	YCR088W	1
GO:0030833	regulation of actin filament polymerization	1/107	19/6480	0.0526316	3.18741	1.23717	0.271522	0.631328	0.582342	YCR088W	1
GO:0042440	pigment metabolic process	1/107	19/6480	0.0526316	3.18741	1.23717	0.271522	0.631328	0.582342	YDL119C	1
GO:0046365	monosaccharide catabolic process	1/107	19/6480	0.0526316	3.18741	1.23717	0.271522	0.631328	0.582342	YDR368W	1
GO:1900430	positive regulation of filamentous growth of a population of unicellular organisms	1/107	19/6480	0.0526316	3.18741	1.23717	0.271522	0.631328	0.582342	YKL185W	1
GO:0009117	nucleotide metabolic process	5/107	212/6480	0.0235849	1.42832	0.821571	0.272215	0.631328	0.582342	YBL099W/YGR244C/YJR051W/YMR271C/YHR163W	5
GO:0006289	nucleotide-excision repair	2/107	62/6480	0.0322581	1.95357	0.977515	0.273058	0.631328	0.582342	YGL048C/YOR259C	2
GO:0032956	regulation of actin cytoskeleton organization	2/107	62/6480	0.0322581	1.95357	0.977515	0.273058	0.631328	0.582342	YCR088W/YBR234C	2
GO:0032970	regulation of actin filament-based process	2/107	62/6480	0.0322581	1.95357	0.977515	0.273058	0.631328	0.582342	YCR088W/YBR234C	2
GO:0006310	DNA recombination	6/107	267/6480	0.0224719	1.36092	0.780341	0.278511	0.631328	0.582342	YCL019W/YFL002W-A/YDR261W-B/YDR334W/YGR161W-B/YMR045C	6
GO:0006406	mRNA export from nucleus	2/107	63/6480	0.031746	1.92256	0.953398	0.279211	0.631328	0.582342	YNL253W/YBR111W-A	2
GO:0006221	pyrimidine nucleotide biosynthetic process	1/107	20/6480	0.05	3.02804	1.17692	0.283586	0.631328	0.582342	YMR271C	1
GO:0006479	protein methylation	1/107	20/6480	0.05	3.02804	1.17692	0.283586	0.631328	0.582342	YLR137W	1
GO:0006754	ATP biosynthetic process	1/107	20/6480	0.05	3.02804	1.17692	0.283586	0.631328	0.582342	YBL099W	1
GO:0008213	protein alkylation	1/107	20/6480	0.05	3.02804	1.17692	0.283586	0.631328	0.582342	YLR137W	1
GO:0009116	nucleoside metabolic process	1/107	20/6480	0.05	3.02804	1.17692	0.283586	0.631328	0.582342	YMR271C	1
GO:0009306	protein secretion	1/107	20/6480	0.05	3.02804	1.17692	0.283586	0.631328	0.582342	YER143W	1
GO:0015986	proton motive force-driven ATP synthesis	1/107	20/6480	0.05	3.02804	1.17692	0.283586	0.631328	0.582342	YBL099W	1
GO:0019395	fatty acid oxidation	1/107	20/6480	0.05	3.02804	1.17692	0.283586	0.631328	0.582342	YLR284C	1
GO:0031333	negative regulation of protein-containing complex assembly	1/107	20/6480	0.05	3.02804	1.17692	0.283586	0.631328	0.582342	YCR088W	1
GO:0032954	regulation of cytokinetic process	1/107	20/6480	0.05	3.02804	1.17692	0.283586	0.631328	0.582342	YPL158C	1
GO:0034440	lipid oxidation	1/107	20/6480	0.05	3.02804	1.17692	0.283586	0.631328	0.582342	YLR284C	1
GO:0034497	protein localization to phagophore assembly site	1/107	20/6480	0.05	3.02804	1.17692	0.283586	0.631328	0.582342	YLR262C	1
GO:0035592	establishment of protein localization to extracellular region	1/107	20/6480	0.05	3.02804	1.17692	0.283586	0.631328	0.582342	YER143W	1
GO:0051098	regulation of binding	1/107	20/6480	0.05	3.02804	1.17692	0.283586	0.631328	0.582342	YKL117W	1
GO:0071692	protein localization to extracellular region	1/107	20/6480	0.05	3.02804	1.17692	0.283586	0.631328	0.582342	YER143W	1
GO:0090033	positive regulation of filamentous growth	1/107	20/6480	0.05	3.02804	1.17692	0.283586	0.631328	0.582342	YKL185W	1
GO:1902475	L-alpha-amino acid transmembrane transport	1/107	20/6480	0.05	3.02804	1.17692	0.283586	0.631328	0.582342	YDL119C	1
GO:1990542	mitochondrial transmembrane transport	2/107	64/6480	0.03125	1.89252	0.929718	0.28536	0.633201	0.58407	YDL119C/YNL121C	2
GO:0015980	energy derivation by oxidation of organic compounds	4/107	165/6480	0.0242424	1.46814	0.789231	0.289953	0.636129	0.586771	YGL018C/YGR244C/YMR267W/YPL132W	4
GO:0030437	ascospore formation	3/107	114/6480	0.0263158	1.5937	0.828634	0.290928	0.636129	0.586771	YDL029W/YDR155C/YNL202W	3
GO:0006091	generation of precursor metabolites and energy	5/107	218/6480	0.0229358	1.38901	0.757014	0.291453	0.636129	0.586771	YGL018C/YGR244C/YMR267W/YPL132W/YHR163W	5
GO:0006220	pyrimidine nucleotide metabolic process	1/107	21/6480	0.047619	2.88385	1.12033	0.295452	0.636129	0.586771	YMR271C	1
GO:0007032	endosome organization	1/107	21/6480	0.047619	2.88385	1.12033	0.295452	0.636129	0.586771	YKL041W	1
GO:0030041	actin filament polymerization	1/107	21/6480	0.047619	2.88385	1.12033	0.295452	0.636129	0.586771	YCR088W	1
GO:0044380	protein localization to cytoskeleton	1/107	21/6480	0.047619	2.88385	1.12033	0.295452	0.636129	0.586771	YCR088W	1
GO:0046112	nucleobase biosynthetic process	1/107	21/6480	0.047619	2.88385	1.12033	0.295452	0.636129	0.586771	YMR271C	1
GO:0048468	cell development	3/107	115/6480	0.026087	1.57985	0.812898	0.295458	0.636129	0.586771	YDL029W/YDR155C/YNL202W	3
GO:0030435	sporulation resulting in formation of a cellular spore	4/107	167/6480	0.0239521	1.45056	0.7643	0.297408	0.636129	0.586771	YDL029W/YDR155C/YMR067C/YNL202W	4
GO:0048646	anatomical structure formation involved in morphogenesis	4/107	167/6480	0.0239521	1.45056	0.7643	0.297408	0.636129	0.586771	YDL029W/YDR155C/YMR067C/YNL202W	4
GO:0006753	nucleoside phosphate metabolic process	5/107	220/6480	0.0227273	1.37638	0.735911	0.297922	0.636129	0.586771	YBL099W/YGR244C/YJR051W/YMR271C/YHR163W	5
GO:0000972	transcription-dependent tethering of RNA polymerase II gene DNA at nuclear periphery	1/107	22/6480	0.0454545	2.75276	1.06699	0.307124	0.636271	0.586902	YBR111W-A	1
GO:0008154	actin polymerization or depolymerization	1/107	22/6480	0.0454545	2.75276	1.06699	0.307124	0.636271	0.586902	YCR088W	1
GO:0015807	L-amino acid transport	1/107	22/6480	0.0454545	2.75276	1.06699	0.307124	0.636271	0.586902	YDL119C	1
GO:0016239	positive regulation of macroautophagy	1/107	22/6480	0.0454545	2.75276	1.06699	0.307124	0.636271	0.586902	YFL024C	1
GO:0022603	regulation of anatomical structure morphogenesis	1/107	22/6480	0.0454545	2.75276	1.06699	0.307124	0.636271	0.586902	YDL126C	1
GO:0045332	phospholipid translocation	1/107	22/6480	0.0454545	2.75276	1.06699	0.307124	0.636271	0.586902	YKL053C-A	1
GO:0045927	positive regulation of growth	1/107	22/6480	0.0454545	2.75276	1.06699	0.307124	0.636271	0.586902	YKL185W	1
GO:0051261	protein depolymerization	1/107	22/6480	0.0454545	2.75276	1.06699	0.307124	0.636271	0.586902	YCR088W	1
GO:0090150	establishment of protein localization to membrane	3/107	118/6480	0.0254237	1.53968	0.766575	0.309074	0.636271	0.586902	YLR301W/YDL126C/YNL121C	3
GO:0006631	fatty acid metabolic process	2/107	68/6480	0.0294118	1.7812	0.83906	0.309896	0.636271	0.586902	YLR284C/YNL202W	2
GO:0043934	sporulation	4/107	171/6480	0.0233918	1.41663	0.715382	0.312389	0.636271	0.586902	YDL029W/YDR155C/YMR067C/YNL202W	4
GO:0030154	cell differentiation	3/107	119/6480	0.0252101	1.52674	0.751419	0.313619	0.636271	0.586902	YDL029W/YDR155C/YNL202W	3
GO:0034293	sexual sporulation	3/107	119/6480	0.0252101	1.52674	0.751419	0.313619	0.636271	0.586902	YDL029W/YDR155C/YNL202W	3
GO:0043935	sexual sporulation resulting in formation of a cellular spore	3/107	119/6480	0.0252101	1.52674	0.751419	0.313619	0.636271	0.586902	YDL029W/YDR155C/YNL202W	3
GO:0007010	cytoskeleton organization	6/107	280/6480	0.0214286	1.29773	0.659903	0.316185	0.636271	0.586902	YCR088W/YFR024C-A/YDL126C/YDL029W/YBR234C/YPL158C	6
GO:0051052	regulation of DNA metabolic process	3/107	120/6480	0.025	1.51402	0.736402	0.318166	0.636271	0.586902	YBL022C/YKL117W/YER143W	3
GO:0006637	acyl-CoA metabolic process	1/107	23/6480	0.0434783	2.63308	1.01655	0.318604	0.636271	0.586902	YGR244C	1
GO:0006739	NADP metabolic process	1/107	23/6480	0.0434783	2.63308	1.01655	0.318604	0.636271	0.586902	YHR163W	1
GO:0034204	lipid translocation	1/107	23/6480	0.0434783	2.63308	1.01655	0.318604	0.636271	0.586902	YKL053C-A	1
GO:0035383	thioester metabolic process	1/107	23/6480	0.0434783	2.63308	1.01655	0.318604	0.636271	0.586902	YGR244C	1
GO:0045454	cell redox homeostasis	1/107	23/6480	0.0434783	2.63308	1.01655	0.318604	0.636271	0.586902	YPL132W	1
GO:2000220	regulation of pseudohyphal growth	1/107	23/6480	0.0434783	2.63308	1.01655	0.318604	0.636271	0.586902	YKL185W	1
GO:0034655	nucleobase-containing compound catabolic process	5/107	227/6480	0.0220264	1.33394	0.663602	0.320748	0.638673	0.589118	YDL126C/YDL007W/YGL048C/YGR048W/YBR111W-A	5
GO:1905039	carboxylic acid transmembrane transport	2/107	70/6480	0.0285714	1.73031	0.795975	0.322108	0.639506	0.589886	YDL119C/YJR095W	2
GO:1903825	organic acid transmembrane transport	2/107	71/6480	0.028169	1.70594	0.77495	0.328195	0.641831	0.592031	YDL119C/YJR095W	2
GO:0006895	Golgi to endosome transport	1/107	24/6480	0.0416667	2.52336	0.968727	0.329895	0.641831	0.592031	YLR262C	1
GO:0007004	telomere maintenance via telomerase	1/107	24/6480	0.0416667	2.52336	0.968727	0.329895	0.641831	0.592031	YKL117W	1
GO:0009145	purine nucleoside triphosphate biosynthetic process	1/107	24/6480	0.0416667	2.52336	0.968727	0.329895	0.641831	0.592031	YBL099W	1
GO:0009206	purine ribonucleoside triphosphate biosynthetic process	1/107	24/6480	0.0416667	2.52336	0.968727	0.329895	0.641831	0.592031	YBL099W	1
GO:0097035	regulation of membrane lipid distribution	1/107	24/6480	0.0416667	2.52336	0.968727	0.329895	0.641831	0.592031	YKL053C-A	1
GO:0120009	intermembrane lipid transfer	1/107	24/6480	0.0416667	2.52336	0.968727	0.329895	0.641831	0.592031	YKL053C-A	1
GO:0009259	ribonucleotide metabolic process	3/107	125/6480	0.024	1.45346	0.663297	0.34091	0.652226	0.601619	YBL099W/YGR244C/YMR271C	3
GO:0010833	telomere maintenance via telomere lengthening	1/107	25/6480	0.04	2.42243	0.923266	0.341002	0.652226	0.601619	YKL117W	1
GO:0016226	iron-sulfur cluster assembly	1/107	25/6480	0.04	2.42243	0.923266	0.341002	0.652226	0.601619	YGL018C	1
GO:0030150	protein import into mitochondrial matrix	1/107	25/6480	0.04	2.42243	0.923266	0.341002	0.652226	0.601619	YNL121C	1
GO:0031163	metallo-sulfur cluster assembly	1/107	25/6480	0.04	2.42243	0.923266	0.341002	0.652226	0.601619	YGL018C	1
GO:1901657	glycosyl compound metabolic process	1/107	25/6480	0.04	2.42243	0.923266	0.341002	0.652226	0.601619	YMR271C	1
GO:0061024	membrane organization	5/107	234/6480	0.0213675	1.29403	0.593577	0.343787	0.655706	0.60483	YFR011C/YDL126C/YKL053C-A/YKL041W/YNL121C	5
GO:0048869	cellular developmental process	3/107	126/6480	0.0238095	1.44192	0.649055	0.345456	0.657044	0.606063	YDL029W/YDR155C/YNL202W	3
GO:0032502	developmental process	5/107	235/6480	0.0212766	1.28853	0.583751	0.347091	0.658309	0.60723	YDL126C/YDL029W/YDR155C/YMR067C/YNL202W	5
GO:0051156	glucose 6-phosphate metabolic process	1/107	26/6480	0.0384615	2.32926	0.879946	0.351925	0.661932	0.610572	YHR163W	1
GO:0070125	mitochondrial translational elongation	1/107	26/6480	0.0384615	2.32926	0.879946	0.351925	0.661932	0.610572	YOR187W	1
GO:0071028	nuclear mRNA surveillance	1/107	26/6480	0.0384615	2.32926	0.879946	0.351925	0.661932	0.610572	YBR111W-A	1
GO:0009260	ribonucleotide biosynthetic process	2/107	76/6480	0.0263158	1.5937	0.674567	0.358394	0.672235	0.620076	YBL099W/YMR271C	2
GO:0015867	ATP transport	1/107	27/6480	0.037037	2.24299	0.838577	0.36267	0.678382	0.625746	YKL041W	1
GO:0006974	DNA damage response	7/107	354/6480	0.019774	1.19753	0.495242	0.367836	0.683252	0.630238	YFL024C/YDR334W/YGL048C/YKL210W/YOR259C/YPR180W/YER142C	7
GO:0006405	RNA export from nucleus	2/107	78/6480	0.025641	1.55284	0.636448	0.370343	0.683252	0.630238	YNL253W/YBR111W-A	2
GO:0032465	regulation of cytokinesis	1/107	28/6480	0.0357143	2.16288	0.798991	0.373238	0.683252	0.630238	YPL158C	1
GO:0043244	regulation of protein-containing complex disassembly	1/107	28/6480	0.0357143	2.16288	0.798991	0.373238	0.683252	0.630238	YCR088W	1
GO:0051302	regulation of cell division	1/107	28/6480	0.0357143	2.16288	0.798991	0.373238	0.683252	0.630238	YPL158C	1
GO:0070646	protein modification by small protein removal	1/107	28/6480	0.0357143	2.16288	0.798991	0.373238	0.683252	0.630238	YFL044C	1
GO:1902904	negative regulation of supramolecular fiber organization	1/107	28/6480	0.0357143	2.16288	0.798991	0.373238	0.683252	0.630238	YCR088W	1
GO:0006886	intracellular protein transport	7/107	356/6480	0.0196629	1.1908	0.479802	0.373323	0.683252	0.630238	YLR262C/YDL126C/YDL029W/YGR048W/YMR067C/YNL121C/YER143W	7
GO:0090068	positive regulation of cell cycle process	2/107	80/6480	0.025	1.51402	0.599388	0.382205	0.692782	0.639028	YDR155C/YPL158C	2
GO:0031032	actomyosin structure organization	1/107	29/6480	0.0344828	2.0883	0.761042	0.383632	0.692782	0.639028	YPL158C	1
GO:0044837	actomyosin contractile ring organization	1/107	29/6480	0.0344828	2.0883	0.761042	0.383632	0.692782	0.639028	YPL158C	1
GO:0051494	negative regulation of cytoskeleton organization	1/107	29/6480	0.0344828	2.0883	0.761042	0.383632	0.692782	0.639028	YCR088W	1
GO:0072659	protein localization to plasma membrane	1/107	29/6480	0.0344828	2.0883	0.761042	0.383632	0.692782	0.639028	YDL126C	1
GO:0044270	cellular nitrogen compound catabolic process	5/107	247/6480	0.0202429	1.22593	0.469073	0.386845	0.693782	0.639951	YDL126C/YDL007W/YGL048C/YGR048W/YBR111W-A	5
GO:0015711	organic anion transport	3/107	136/6480	0.0220588	1.3359	0.512944	0.390699	0.693782	0.639951	YDL119C/YJR095W/YKL041W	3
GO:0019693	ribose phosphate metabolic process	3/107	136/6480	0.0220588	1.3359	0.512944	0.390699	0.693782	0.639951	YBL099W/YGR244C/YMR271C	3
GO:0009201	ribonucleoside triphosphate biosynthetic process	1/107	30/6480	0.0333333	2.01869	0.724598	0.393855	0.693782	0.639951	YBL099W	1
GO:0010508	positive regulation of autophagy	1/107	30/6480	0.0333333	2.01869	0.724598	0.393855	0.693782	0.639951	YFL024C	1
GO:0040020	regulation of meiotic nuclear division	1/107	30/6480	0.0333333	2.01869	0.724598	0.393855	0.693782	0.639951	YDR155C	1
GO:0000281	mitotic cytokinesis	2/107	82/6480	0.0243902	1.47709	0.563327	0.393974	0.693782	0.639951	YDL117W/YPL158C	2
GO:0045787	positive regulation of cell cycle	2/107	82/6480	0.0243902	1.47709	0.563327	0.393974	0.693782	0.639951	YDR155C/YPL158C	2
GO:0046390	ribose phosphate biosynthetic process	2/107	82/6480	0.0243902	1.47709	0.563327	0.393974	0.693782	0.639951	YBL099W/YMR271C	2
GO:0019439	aromatic compound catabolic process	5/107	250/6480	0.02	1.21121	0.44129	0.396787	0.693782	0.639951	YDL126C/YDL007W/YGL048C/YGR048W/YBR111W-A	5
GO:0015748	organophosphate ester transport	2/107	83/6480	0.0240964	1.4593	0.545653	0.399821	0.693782	0.639951	YKL053C-A/YKL041W	2
GO:0046700	heterocycle catabolic process	5/107	251/6480	0.0199203	1.20639	0.432105	0.400098	0.693782	0.639951	YDL126C/YDL007W/YGL048C/YGR048W/YBR111W-A	5
GO:0055086	nucleobase-containing small molecule metabolic process	5/107	251/6480	0.0199203	1.20639	0.432105	0.400098	0.693782	0.639951	YBL099W/YGR244C/YJR051W/YMR271C/YHR163W	5
GO:0006099	tricarboxylic acid cycle	1/107	31/6480	0.0322581	1.95357	0.689544	0.403911	0.693782	0.639951	YGR244C	1
GO:0006900	vesicle budding from membrane	1/107	31/6480	0.0322581	1.95357	0.689544	0.403911	0.693782	0.639951	YKL041W	1
GO:0015868	purine ribonucleotide transport	1/107	31/6480	0.0322581	1.95357	0.689544	0.403911	0.693782	0.639951	YKL041W	1
GO:0051017	actin filament bundle assembly	1/107	31/6480	0.0322581	1.95357	0.689544	0.403911	0.693782	0.639951	YFR024C-A	1
GO:0061572	actin filament bundle organization	1/107	31/6480	0.0322581	1.95357	0.689544	0.403911	0.693782	0.639951	YFR024C-A	1
GO:0071027	nuclear RNA surveillance	1/107	31/6480	0.0322581	1.95357	0.689544	0.403911	0.693782	0.639951	YBR111W-A	1
GO:0006325	chromatin organization	6/107	310/6480	0.0193548	1.17214	0.402442	0.405465	0.693782	0.639951	YFL024C/YDR334W/YGL048C/YKL185W/YPL075W/YBR111W-A	6
GO:0061640	cytoskeleton-dependent cytokinesis	2/107	84/6480	0.0238095	1.44192	0.528209	0.405643	0.693782	0.639951	YDL117W/YPL158C	2
GO:0006839	mitochondrial transport	2/107	85/6480	0.0235294	1.42496	0.510987	0.411438	0.701925	0.647462	YDL119C/YNL121C	2
GO:0006891	intra-Golgi vesicle-mediated transport	1/107	32/6480	0.03125	1.89252	0.655777	0.413801	0.702427	0.647925	YLR262C	1
GO:0070784	regulation of growth of unicellular organism as a thread of attached cells	1/107	32/6480	0.03125	1.89252	0.655777	0.413801	0.702427	0.647925	YKL185W	1
GO:0033865	nucleoside bisphosphate metabolic process	1/107	33/6480	0.030303	1.83517	0.623202	0.423528	0.708315	0.653356	YGR244C	1
GO:0033875	ribonucleoside bisphosphate metabolic process	1/107	33/6480	0.030303	1.83517	0.623202	0.423528	0.708315	0.653356	YGR244C	1
GO:0034032	purine nucleoside bisphosphate metabolic process	1/107	33/6480	0.030303	1.83517	0.623202	0.423528	0.708315	0.653356	YGR244C	1
GO:0051503	adenine nucleotide transport	1/107	33/6480	0.030303	1.83517	0.623202	0.423528	0.708315	0.653356	YKL041W	1
GO:0071025	RNA surveillance	1/107	33/6480	0.030303	1.83517	0.623202	0.423528	0.708315	0.653356	YBR111W-A	1
GO:0090151	establishment of protein localization to mitochondrial membrane	1/107	33/6480	0.030303	1.83517	0.623202	0.423528	0.708315	0.653356	YNL121C	1
GO:0005996	monosaccharide metabolic process	2/107	88/6480	0.0227273	1.37638	0.4606	0.428656	0.712039	0.656791	YDR368W/YJR159W	2
GO:1901361	organic cyclic compound catabolic process	5/107	260/6480	0.0192308	1.16463	0.351054	0.42981	0.712039	0.656791	YDL126C/YDL007W/YGL048C/YGR048W/YBR111W-A	5
GO:0000429	carbon catabolite regulation of transcription from RNA polymerase II promoter	1/107	34/6480	0.0294118	1.7812	0.591738	0.433096	0.712039	0.656791	YPL075W	1
GO:0001558	regulation of cell growth	1/107	34/6480	0.0294118	1.7812	0.591738	0.433096	0.712039	0.656791	YKL185W	1
GO:0009142	nucleoside triphosphate biosynthetic process	1/107	34/6480	0.0294118	1.7812	0.591738	0.433096	0.712039	0.656791	YBL099W	1
GO:0015865	purine nucleotide transport	1/107	34/6480	0.0294118	1.7812	0.591738	0.433096	0.712039	0.656791	YKL041W	1
GO:0032271	regulation of protein polymerization	1/107	34/6480	0.0294118	1.7812	0.591738	0.433096	0.712039	0.656791	YCR088W	1
GO:0008608	attachment of spindle microtubules to kinetochore	1/107	35/6480	0.0285714	1.73031	0.561309	0.442506	0.724004	0.667828	YDL126C	1
GO:0051310	metaphase chromosome alignment	1/107	35/6480	0.0285714	1.73031	0.561309	0.442506	0.724004	0.667828	YDL126C	1
GO:1903008	organelle disassembly	2/107	91/6480	0.021978	1.33101	0.412015	0.445611	0.725168	0.668902	YDL126C/YJL102W	2
GO:0022413	reproductive process in single-celled organism	3/107	149/6480	0.0201342	1.21934	0.350959	0.448307	0.725168	0.668902	YDL029W/YDR155C/YNL202W	3
GO:0072657	protein localization to membrane	3/107	149/6480	0.0201342	1.21934	0.350959	0.448307	0.725168	0.668902	YLR301W/YDL126C/YNL121C	3
GO:0032984	protein-containing complex disassembly	2/107	92/6480	0.0217391	1.31654	0.396197	0.451201	0.725168	0.668902	YCR088W/YDL126C	2
GO:0009112	nucleobase metabolic process	1/107	36/6480	0.0277778	1.68224	0.531847	0.451762	0.725168	0.668902	YMR271C	1
GO:0016973	poly(A)+ mRNA export from nucleus	1/107	36/6480	0.0277778	1.68224	0.531847	0.451762	0.725168	0.668902	YBR111W-A	1
GO:0034728	nucleosome organization	1/107	36/6480	0.0277778	1.68224	0.531847	0.451762	0.725168	0.668902	YPL075W	1
GO:1900428	regulation of filamentous growth of a population of unicellular organisms	1/107	36/6480	0.0277778	1.68224	0.531847	0.451762	0.725168	0.668902	YKL185W	1
GO:0006260	DNA replication	3/107	152/6480	0.0197368	1.19528	0.315657	0.461314	0.736736	0.679572	YDL126C/YGR048W/YER143W	3
GO:0003006	developmental process involved in reproduction	3/107	153/6480	0.0196078	1.18747	0.304048	0.465622	0.736736	0.679572	YDL029W/YDR155C/YNL202W	3
GO:0046942	carboxylic acid transport	2/107	95/6480	0.0210526	1.27496	0.349808	0.467782	0.736736	0.679572	YDL119C/YJR095W	2
GO:0051028	mRNA transport	2/107	95/6480	0.0210526	1.27496	0.349808	0.467782	0.736736	0.679572	YNL253W/YBR111W-A	2
GO:0007029	endoplasmic reticulum organization	1/107	38/6480	0.0263158	1.5937	0.475582	0.469819	0.736736	0.679572	YDL126C	1
GO:0009156	ribonucleoside monophosphate biosynthetic process	1/107	38/6480	0.0263158	1.5937	0.475582	0.469819	0.736736	0.679572	YMR271C	1
GO:0015914	phospholipid transport	1/107	38/6480	0.0263158	1.5937	0.475582	0.469819	0.736736	0.679572	YKL053C-A	1
GO:0045990	carbon catabolite regulation of transcription	1/107	38/6480	0.0263158	1.5937	0.475582	0.469819	0.736736	0.679572	YPL075W	1
GO:0050793	regulation of developmental process	1/107	38/6480	0.0263158	1.5937	0.475582	0.469819	0.736736	0.679572	YDL126C	1
GO:0072528	pyrimidine-containing compound biosynthetic process	1/107	38/6480	0.0263158	1.5937	0.475582	0.469819	0.736736	0.679572	YMR271C	1
GO:0015849	organic acid transport	2/107	96/6480	0.0208333	1.26168	0.334686	0.473244	0.738695	0.681379	YDL119C/YJR095W	2
GO:0034504	protein localization to nucleus	2/107	96/6480	0.0208333	1.26168	0.334686	0.473244	0.738695	0.681379	YDL126C/YGR048W	2
GO:0006862	nucleotide transport	1/107	39/6480	0.025641	1.55284	0.448672	0.478625	0.745196	0.687376	YKL041W	1
GO:0010570	regulation of filamentous growth	1/107	40/6480	0.025	1.51402	0.422513	0.487286	0.745196	0.687376	YKL185W	1
GO:0016241	regulation of macroautophagy	1/107	40/6480	0.025	1.51402	0.422513	0.487286	0.745196	0.687376	YFL024C	1
GO:0018205	peptidyl-lysine modification	1/107	40/6480	0.025	1.51402	0.422513	0.487286	0.745196	0.687376	YPR180W	1
GO:0019751	polyol metabolic process	1/107	40/6480	0.025	1.51402	0.422513	0.487286	0.745196	0.687376	YJR159W	1
GO:0030258	lipid modification	1/107	40/6480	0.025	1.51402	0.422513	0.487286	0.745196	0.687376	YLR284C	1
GO:0045185	maintenance of protein location	1/107	40/6480	0.025	1.51402	0.422513	0.487286	0.745196	0.687376	YPL158C	1
GO:0051303	establishment of chromosome localization	1/107	40/6480	0.025	1.51402	0.422513	0.487286	0.745196	0.687376	YDL126C	1
GO:0065009	regulation of molecular function	1/107	40/6480	0.025	1.51402	0.422513	0.487286	0.745196	0.687376	YKL117W	1
GO:0046395	carboxylic acid catabolic process	2/107	100/6480	0.02	1.21121	0.275796	0.494754	0.74978	0.691604	YLR284C/YNL202W	2
GO:0009124	nucleoside monophosphate biosynthetic process	1/107	41/6480	0.0243902	1.47709	0.397062	0.495805	0.74978	0.691604	YMR271C	1
GO:0009161	ribonucleoside monophosphate metabolic process	1/107	41/6480	0.0243902	1.47709	0.397062	0.495805	0.74978	0.691604	YMR271C	1
GO:0009408	response to heat	1/107	41/6480	0.0243902	1.47709	0.397062	0.495805	0.74978	0.691604	YML007W	1
GO:0051445	regulation of meiotic cell cycle	1/107	41/6480	0.0243902	1.47709	0.397062	0.495805	0.74978	0.691604	YDR155C	1
GO:0016054	organic acid catabolic process	2/107	101/6480	0.019802	1.19922	0.261455	0.500046	0.754513	0.69597	YLR284C/YNL202W	2
GO:0000045	autophagosome assembly	1/107	42/6480	0.0238095	1.44192	0.37228	0.504183	0.75739	0.698624	YLR262C	1
GO:0034727	piecemeal microautophagy of the nucleus	1/107	42/6480	0.0238095	1.44192	0.37228	0.504183	0.75739	0.698624	YDL126C	1
GO:0007052	mitotic spindle organization	1/107	43/6480	0.0232558	1.40839	0.34813	0.512424	0.764694	0.70536	YDL126C	1
GO:0009266	response to temperature stimulus	1/107	43/6480	0.0232558	1.40839	0.34813	0.512424	0.764694	0.70536	YML007W	1
GO:1905037	autophagosome organization	1/107	43/6480	0.0232558	1.40839	0.34813	0.512424	0.764694	0.70536	YLR262C	1
GO:0006623	protein targeting to vacuole	2/107	104/6480	0.0192308	1.16463	0.219293	0.515709	0.765019	0.705661	YLR262C/YDL029W	2
GO:0006163	purine nucleotide metabolic process	3/107	166/6480	0.0180723	1.09447	0.159763	0.520172	0.765019	0.705661	YBL099W/YGR244C/YHR163W	3
GO:0015931	nucleobase-containing compound transport	3/107	166/6480	0.0180723	1.09447	0.159763	0.520172	0.765019	0.705661	YKL041W/YNL253W/YBR111W-A	3
GO:0009303	rRNA transcription	1/107	44/6480	0.0227273	1.37638	0.324578	0.520528	0.765019	0.705661	YOR110W	1
GO:0016485	protein processing	1/107	44/6480	0.0227273	1.37638	0.324578	0.520528	0.765019	0.705661	YDR430C	1
GO:0042147	retrograde transport, endosome to Golgi	1/107	44/6480	0.0227273	1.37638	0.324578	0.520528	0.765019	0.705661	YLR262C	1
GO:0098876	vesicle-mediated transport to the plasma membrane	1/107	44/6480	0.0227273	1.37638	0.324578	0.520528	0.765019	0.705661	YDL126C	1
GO:0000910	cytokinesis	2/107	106/6480	0.0188679	1.14266	0.191871	0.525972	0.77135	0.711501	YDL117W/YPL158C	2
GO:0072527	pyrimidine-containing compound metabolic process	1/107	45/6480	0.0222222	1.34579	0.301595	0.5285	0.773387	0.713379	YMR271C	1
GO:0006605	protein targeting	4/107	230/6480	0.0173913	1.05323	0.106502	0.530351	0.774427	0.714338	YLR262C/YLR301W/YDL029W/YNL121C	4
GO:1901264	carbohydrate derivative transport	1/107	46/6480	0.0217391	1.31654	0.27915	0.53634	0.779817	0.719311	YKL041W	1
GO:1902652	secondary alcohol metabolic process	1/107	46/6480	0.0217391	1.31654	0.27915	0.53634	0.779817	0.719311	YDR368W	1
GO:0009150	purine ribonucleotide metabolic process	2/107	109/6480	0.0183486	1.11121	0.15171	0.541094	0.785049	0.724136	YBL099W/YGR244C	2
GO:0006383	transcription by RNA polymerase III	1/107	47/6480	0.0212766	1.28853	0.257218	0.544051	0.785291	0.72436	YOR110W	1
GO:0016311	dephosphorylation	1/107	47/6480	0.0212766	1.28853	0.257218	0.544051	0.785291	0.72436	YHR076W	1
GO:0030476	ascospore wall assembly	1/107	48/6480	0.0208333	1.26168	0.235774	0.551634	0.785291	0.72436	YDL029W	1
GO:0042244	spore wall assembly	1/107	48/6480	0.0208333	1.26168	0.235774	0.551634	0.785291	0.72436	YDL029W	1
GO:0044804	nucleophagy	1/107	48/6480	0.0208333	1.26168	0.235774	0.551634	0.785291	0.72436	YDL126C	1
GO:0070590	spore wall biogenesis	1/107	48/6480	0.0208333	1.26168	0.235774	0.551634	0.785291	0.72436	YDL029W	1
GO:0070591	ascospore wall biogenesis	1/107	48/6480	0.0208333	1.26168	0.235774	0.551634	0.785291	0.72436	YDL029W	1
GO:0010256	endomembrane system organization	2/107	112/6480	0.0178571	1.08144	0.11265	0.555884	0.785291	0.72436	YDL126C/YKL041W	2
GO:0016052	carbohydrate catabolic process	2/107	112/6480	0.0178571	1.08144	0.11265	0.555884	0.785291	0.72436	YDR368W/YJR159W	2
GO:0061919	process utilizing autophagic mechanism	4/107	238/6480	0.0168067	1.01783	0.0363074	0.557694	0.785291	0.72436	YFL024C/YLR262C/YDL126C/YDL029W	4
GO:0003333	amino acid transmembrane transport	1/107	49/6480	0.0204082	1.23593	0.214794	0.559093	0.785291	0.72436	YDL119C	1
GO:0032535	regulation of cellular component size	1/107	49/6480	0.0204082	1.23593	0.214794	0.559093	0.785291	0.72436	YCR088W	1
GO:0071940	fungal-type cell wall assembly	1/107	49/6480	0.0204082	1.23593	0.214794	0.559093	0.785291	0.72436	YDL029W	1
GO:0090066	regulation of anatomical structure size	1/107	49/6480	0.0204082	1.23593	0.214794	0.559093	0.785291	0.72436	YCR088W	1
GO:0016236	macroautophagy	3/107	177/6480	0.0169492	1.02645	0.0462347	0.563942	0.785291	0.72436	YFL024C/YLR262C/YDL126C	3
GO:0031503	protein-containing complex localization	2/107	114/6480	0.0175439	1.06247	0.0871885	0.565558	0.785291	0.72436	YLR262C/YDL007W	2
GO:0051258	protein polymerization	1/107	50/6480	0.02	1.21121	0.194258	0.566429	0.785291	0.72436	YCR088W	1
GO:0070726	cell wall assembly	1/107	50/6480	0.02	1.21121	0.194258	0.566429	0.785291	0.72436	YDL029W	1
GO:0050658	RNA transport	2/107	115/6480	0.0173913	1.05323	0.0746248	0.570338	0.785291	0.72436	YNL253W/YBR111W-A	2
GO:0051236	establishment of RNA localization	2/107	115/6480	0.0173913	1.05323	0.0746248	0.570338	0.785291	0.72436	YNL253W/YBR111W-A	2
GO:0022411	cellular component disassembly	3/107	179/6480	0.0167598	1.01498	0.0263415	0.571642	0.785291	0.72436	YCR088W/YDL126C/YJL102W	3
GO:0070647	protein modification by small protein conjugation or removal	3/107	179/6480	0.0167598	1.01498	0.0263415	0.571642	0.785291	0.72436	YFL044C/YKL210W/YPR180W	3
GO:0006275	regulation of DNA replication	1/107	51/6480	0.0196078	1.18747	0.174144	0.573644	0.785291	0.72436	YER143W	1
GO:0007584	response to nutrient	1/107	51/6480	0.0196078	1.18747	0.174144	0.573644	0.785291	0.72436	YPL075W	1
GO:0009123	nucleoside monophosphate metabolic process	1/107	51/6480	0.0196078	1.18747	0.174144	0.573644	0.785291	0.72436	YMR271C	1
GO:0031670	cellular response to nutrient	1/107	51/6480	0.0196078	1.18747	0.174144	0.573644	0.785291	0.72436	YPL075W	1
GO:0040008	regulation of growth	1/107	51/6480	0.0196078	1.18747	0.174144	0.573644	0.785291	0.72436	YKL185W	1
GO:0046034	ATP metabolic process	1/107	51/6480	0.0196078	1.18747	0.174144	0.573644	0.785291	0.72436	YBL099W	1
GO:0072521	purine-containing compound metabolic process	3/107	180/6480	0.0166667	1.00935	0.0164762	0.575461	0.786193	0.725191	YBL099W/YGR244C/YHR163W	3
GO:0050657	nucleic acid transport	2/107	117/6480	0.017094	1.03523	0.0498201	0.579786	0.790225	0.728911	YNL253W/YBR111W-A	2
GO:0090174	organelle membrane fusion	1/107	52/6480	0.0192308	1.16463	0.154435	0.58074	0.790225	0.728911	YDL126C	1
GO:0009165	nucleotide biosynthetic process	2/107	118/6480	0.0169492	1.02645	0.037575	0.584454	0.793362	0.731805	YBL099W/YMR271C	2
GO:0006281	DNA repair	5/107	310/6480	0.016129	0.976786	-0.0542697	0.586374	0.793362	0.731805	YFL024C/YDR334W/YGL048C/YOR259C/YER142C	5
GO:0006879	intracellular iron ion homeostasis	1/107	53/6480	0.0188679	1.14266	0.135113	0.587719	0.793362	0.731805	YGL018C	1
GO:0007051	spindle organization	1/107	53/6480	0.0188679	1.14266	0.135113	0.587719	0.793362	0.731805	YDL126C	1
GO:1901293	nucleoside phosphate biosynthetic process	2/107	120/6480	0.0166667	1.00935	0.0133891	0.593675	0.796295	0.73451	YBL099W/YMR271C	2
GO:0006338	chromatin remodeling	4/107	249/6480	0.0160643	0.972863	-0.0565783	0.593888	0.796295	0.73451	YFL024C/YDR334W/YGL048C/YPL075W	4
GO:0051668	localization within membrane	3/107	185/6480	0.0162162	0.982066	-0.0320653	0.59424	0.796295	0.73451	YLR301W/YDL126C/YNL121C	3
GO:0080135	regulation of cellular response to stress	1/107	54/6480	0.0185185	1.1215	0.116161	0.594583	0.796295	0.73451	YML007W	1
GO:1902850	microtubule cytoskeleton organization involved in mitosis	1/107	55/6480	0.0181818	1.1011	0.0975639	0.601334	0.803751	0.741387	YDL126C	1
GO:0043687	post-translational protein modification	3/107	188/6480	0.0159574	0.966395	-0.0605848	0.605251	0.806276	0.743717	YFL044C/YKL210W/YPR180W	3
GO:0009205	purine ribonucleoside triphosphate metabolic process	1/107	56/6480	0.0178571	1.08144	0.0793073	0.607973	0.806276	0.743717	YBL099W	1
GO:0044743	protein transmembrane import into intracellular organelle	1/107	56/6480	0.0178571	1.08144	0.0793073	0.607973	0.806276	0.743717	YNL121C	1
GO:0051235	maintenance of location	1/107	56/6480	0.0178571	1.08144	0.0793073	0.607973	0.806276	0.743717	YPL158C	1
GO:0016237	microautophagy	1/107	57/6480	0.0175439	1.06247	0.0613774	0.614503	0.811765	0.748779	YDL126C	1
GO:0061025	membrane fusion	1/107	57/6480	0.0175439	1.06247	0.0613774	0.614503	0.811765	0.748779	YDL126C	1
GO:0006790	sulfur compound metabolic process	2/107	125/6480	0.016	0.968972	-0.0453864	0.616066	0.812251	0.749227	YGR244C/YER163C	2
GO:0009144	purine nucleoside triphosphate metabolic process	1/107	58/6480	0.0172414	1.04415	0.0437614	0.620924	0.815489	0.752214	YBL099W	1
GO:0042180	cellular ketone metabolic process	1/107	58/6480	0.0172414	1.04415	0.0437614	0.620924	0.815489	0.752214	YDR368W	1
GO:0006575	cellular modified amino acid metabolic process	1/107	59/6480	0.0169492	1.02645	0.0264472	0.62724	0.820609	0.756938	YER163C	1
GO:0006865	amino acid transport	1/107	59/6480	0.0169492	1.02645	0.0264472	0.62724	0.820609	0.756938	YDL119C	1
GO:0032505	reproduction of a single-celled organism	3/107	195/6480	0.0153846	0.931704	-0.125469	0.630179	0.822869	0.759022	YDL029W/YDR155C/YNL202W	3
GO:0010506	regulation of autophagy	1/107	60/6480	0.0166667	1.00935	0.0094232	0.633452	0.823973	0.76004	YFL024C	1
GO:0080134	regulation of response to stress	1/107	60/6480	0.0166667	1.00935	0.0094232	0.633452	0.823973	0.76004	YML007W	1
GO:0009152	purine ribonucleotide biosynthetic process	1/107	61/6480	0.0163934	0.992799	-0.00732132	0.639561	0.830329	0.765903	YBL099W	1
GO:0006403	RNA localization	2/107	131/6480	0.0152672	0.924592	-0.112974	0.641689	0.831501	0.766984	YNL253W/YBR111W-A	2
GO:0006612	protein targeting to membrane	1/107	62/6480	0.016129	0.976786	-0.0237966	0.64557	0.831768	0.76723	YLR301W	1
GO:0009199	ribonucleoside triphosphate metabolic process	1/107	62/6480	0.016129	0.976786	-0.0237966	0.64557	0.831768	0.76723	YBL099W	1
GO:0046434	organophosphate catabolic process	1/107	62/6480	0.016129	0.976786	-0.0237966	0.64557	0.831768	0.76723	YPL110C	1
GO:0006261	DNA-templated DNA replication	2/107	133/6480	0.0150376	0.910688	-0.134842	0.649929	0.835799	0.770949	YDL126C/YGR048W	2
GO:0006066	alcohol metabolic process	2/107	134/6480	0.0149254	0.903892	-0.145659	0.653993	0.839435	0.774303	YDR368W/YJR159W	2
GO:0016482	cytosolic transport	1/107	64/6480	0.015625	0.946262	-0.0559778	0.65729	0.842075	0.776738	YLR262C	1
GO:0051168	nuclear export	2/107	136/6480	0.0147059	0.890599	-0.167064	0.66201	0.843035	0.777623	YNL253W/YBR111W-A	2
GO:0018193	peptidyl-amino acid modification	1/107	65/6480	0.0153846	0.931704	-0.0717016	0.663005	0.843035	0.777623	YPR180W	1
GO:0051783	regulation of nuclear division	1/107	65/6480	0.0153846	0.931704	-0.0717016	0.663005	0.843035	0.777623	YDR155C	1
GO:2000241	regulation of reproductive process	1/107	65/6480	0.0153846	0.931704	-0.0717016	0.663005	0.843035	0.777623	YDR155C	1
GO:0033365	protein localization to organelle	7/107	469/6480	0.0149254	0.903892	-0.279993	0.664815	0.843756	0.778289	YCR088W/YLR262C/YDL126C/YDL029W/YGR048W/YNL121C/YER143W	7
GO:0006626	protein targeting to mitochondrion	1/107	66/6480	0.0151515	0.917587	-0.087192	0.668626	0.845433	0.779835	YNL121C	1
GO:0050000	chromosome localization	1/107	66/6480	0.0151515	0.917587	-0.087192	0.668626	0.845433	0.779835	YDL126C	1
GO:0032940	secretion by cell	1/107	67/6480	0.0149254	0.903892	-0.102457	0.674154	0.847733	0.781956	YER143W	1
GO:0046903	secretion	1/107	67/6480	0.0149254	0.903892	-0.102457	0.674154	0.847733	0.781956	YER143W	1
GO:0019637	organophosphate metabolic process	6/107	408/6480	0.0147059	0.890599	-0.295773	0.674191	0.847733	0.781956	YBL099W/YGR244C/YJR051W/YMR271C/YPL110C/YHR163W	6
GO:0005975	carbohydrate metabolic process	4/107	277/6480	0.0144404	0.874523	-0.276551	0.677818	0.849802	0.783865	YDR368W/YJR159W/YMR099C/YHR163W	4
GO:0010927	cellular component assembly involved in morphogenesis	1/107	68/6480	0.0147059	0.890599	-0.117504	0.679591	0.849802	0.783865	YDL029W	1
GO:0032989	cellular anatomical entity morphogenesis	1/107	68/6480	0.0147059	0.890599	-0.117504	0.679591	0.849802	0.783865	YDL029W	1
GO:0009141	nucleoside triphosphate metabolic process	1/107	70/6480	0.0142857	0.865154	-0.146972	0.690196	0.859896	0.793176	YBL099W	1
GO:0033044	regulation of chromosome organization	1/107	70/6480	0.0142857	0.865154	-0.146972	0.690196	0.859896	0.793176	YKL117W	1
GO:0098781	ncRNA transcription	1/107	73/6480	0.0136986	0.829599	-0.189705	0.705455	0.875786	0.807833	YOR110W	1
GO:0072594	establishment of protein localization to organelle	5/107	355/6480	0.0140845	0.852968	-0.369187	0.70553	0.875786	0.807833	YLR262C/YDL126C/YDL029W/YNL121C/YER143W	5
GO:0007124	pseudohyphal growth	1/107	74/6480	0.0135135	0.818388	-0.203582	0.710374	0.87699	0.808943	YKL185W	1
GO:0070585	protein localization to mitochondrion	1/107	74/6480	0.0135135	0.818388	-0.203582	0.710374	0.87699	0.808943	YNL121C	1
GO:0072655	establishment of protein localization to mitochondrion	1/107	74/6480	0.0135135	0.818388	-0.203582	0.710374	0.87699	0.808943	YNL121C	1
GO:0032446	protein modification by small protein conjugation	2/107	152/6480	0.0131579	0.796852	-0.328379	0.720915	0.888387	0.819456	YKL210W/YPR180W	2
GO:0019318	hexose metabolic process	1/107	77/6480	0.012987	0.786503	-0.244185	0.724649	0.89137	0.822208	YJR159W	1
GO:0006869	lipid transport	1/107	79/6480	0.0126582	0.766592	-0.270446	0.733775	0.900964	0.831058	YKL053C-A	1
GO:0006914	autophagy	3/107	229/6480	0.0131004	0.793372	-0.412483	0.73568	0.901673	0.831711	YFL024C/YLR262C/YDL126C	3
GO:0006892	post-Golgi vesicle-mediated transport	1/107	80/6480	0.0125	0.757009	-0.283347	0.738225	0.903162	0.833085	YLR262C	1
GO:0046496	nicotinamide nucleotide metabolic process	1/107	81/6480	0.0123457	0.747664	-0.296101	0.742602	0.906883	0.836517	YHR163W	1
GO:0019362	pyridine nucleotide metabolic process	1/107	82/6480	0.0121951	0.738546	-0.308713	0.746906	0.910501	0.839855	YHR163W	1
GO:0140352	export from cell	1/107	84/6480	0.0119048	0.720961	-0.333521	0.755301	0.91749	0.846301	YER143W	1
GO:0006164	purine nucleotide biosynthetic process	1/107	85/6480	0.0117647	0.712479	-0.345726	0.759395	0.91749	0.846301	YBL099W	1
GO:0009272	fungal-type cell wall biogenesis	1/107	85/6480	0.0117647	0.712479	-0.345726	0.759395	0.91749	0.846301	YDL029W	1
GO:0016049	cell growth	1/107	85/6480	0.0117647	0.712479	-0.345726	0.759395	0.91749	0.846301	YKL185W	1
GO:0071806	protein transmembrane transport	1/107	85/6480	0.0117647	0.712479	-0.345726	0.759395	0.91749	0.846301	YNL121C	1
GO:0051656	establishment of organelle localization	2/107	166/6480	0.0120482	0.729648	-0.4572	0.765212	0.922876	0.851269	YDL126C/YDL029W	2
GO:0010876	lipid localization	1/107	88/6480	0.0113636	0.68819	-0.381581	0.771273	0.927426	0.855466	YKL053C-A	1
GO:0065008	regulation of biological quality	3/107	243/6480	0.0123457	0.747664	-0.51948	0.771717	0.927426	0.855466	YCR088W/YJL102W/YKL053C-A	3
GO:0032787	monocarboxylic acid metabolic process	2/107	170/6480	0.0117647	0.712479	-0.492213	0.776709	0.931776	0.859478	YLR284C/YNL202W	2
GO:0072522	purine-containing compound biosynthetic process	1/107	90/6480	0.0111111	0.672897	-0.404883	0.778867	0.931839	0.859536	YBL099W	1
GO:1901615	organic hydroxy compound metabolic process	2/107	171/6480	0.0116959	0.708313	-0.500852	0.779506	0.931839	0.859536	YDR368W/YJR159W	2
GO:0051640	organelle localization	3/107	248/6480	0.0120968	0.73259	-0.556371	0.78359	0.934917	0.862376	YDL126C/YDL029W/YGR231C	3
GO:0000723	telomere maintenance	1/107	92/6480	0.0108696	0.658269	-0.42773	0.786211	0.934917	0.862376	YKL117W	1
GO:0042546	cell wall biogenesis	1/107	92/6480	0.0108696	0.658269	-0.42773	0.786211	0.934917	0.862376	YDL029W	1
GO:0031331	positive regulation of cellular catabolic process	1/107	93/6480	0.0107527	0.651191	-0.43899	0.789792	0.937533	0.864789	YFL024C	1
GO:0000725	recombinational repair	1/107	94/6480	0.0106383	0.644263	-0.450145	0.793314	0.938432	0.865619	YDR334W	1
GO:0010639	negative regulation of organelle organization	1/107	94/6480	0.0106383	0.644263	-0.450145	0.793314	0.938432	0.865619	YCR088W	1
GO:0045892	negative regulation of DNA-templated transcription	2/107	178/6480	0.011236	0.680458	-0.560109	0.798247	0.940989	0.867977	YKL185W/YPL075W	2
GO:1902679	negative regulation of RNA biosynthetic process	2/107	178/6480	0.011236	0.680458	-0.560109	0.798247	0.940989	0.867977	YKL185W/YPL075W	2
GO:0072524	pyridine-containing compound metabolic process	1/107	96/6480	0.0104167	0.630841	-0.472146	0.800183	0.941636	0.868574	YHR163W	1
GO:0000819	sister chromatid segregation	1/107	98/6480	0.0102041	0.617967	-0.493753	0.806825	0.94781	0.874269	YDL126C	1
GO:0016050	vesicle organization	1/107	99/6480	0.010101	0.611725	-0.504414	0.810064	0.949971	0.876262	YKL041W	1
GO:0070783	growth of unicellular organism as a thread of attached cells	1/107	100/6480	0.01	0.605607	-0.514982	0.813249	0.952062	0.878191	YKL185W	1
GO:0006913	nucleocytoplasmic transport	2/107	186/6480	0.0107527	0.651191	-0.625396	0.817946	0.95427	0.880227	YNL253W/YBR111W-A	2
GO:0051169	nuclear transport	2/107	186/6480	0.0107527	0.651191	-0.625396	0.817946	0.95427	0.880227	YNL253W/YBR111W-A	2
GO:0044182	filamentous growth of a population of unicellular organisms	1/107	103/6480	0.00970874	0.587968	-0.546154	0.82249	0.95641	0.882201	YKL185W	1
GO:0051253	negative regulation of RNA metabolic process	2/107	188/6480	0.0106383	0.644263	-0.641338	0.822597	0.95641	0.882201	YKL185W/YPL075W	2
GO:1902600	proton transmembrane transport	1/107	105/6480	0.00952381	0.576769	-0.566508	0.828397	0.961507	0.886903	YBL099W	1
GO:1903046	meiotic cell cycle process	3/107	270/6480	0.0111111	0.672897	-0.711368	0.829977	0.961563	0.886954	YDL029W/YDR155C/YNL202W	3
GO:0000226	microtubule cytoskeleton organization	1/107	106/6480	0.00943396	0.571328	-0.576562	0.831277	0.961563	0.886954	YDL126C	1
GO:1901135	carbohydrate derivative metabolic process	4/107	347/6480	0.0115274	0.698107	-0.748955	0.832865	0.961761	0.887137	YBL099W/YGR244C/YMR271C/YHR163W	4
GO:0043414	macromolecule methylation	1/107	108/6480	0.00925926	0.560748	-0.596433	0.836895	0.964774	0.889916	YLR137W	1
GO:0051248	negative regulation of protein metabolic process	1/107	109/6480	0.00917431	0.555603	-0.606254	0.839634	0.96629	0.891315	YGR231C	1
GO:0016072	rRNA metabolic process	5/107	427/6480	0.0117096	0.709142	-0.805718	0.842994	0.968516	0.893368	YDL126C/YDL007W/YGL048C/YGR048W/YOR110W	5
GO:0048284	organelle fusion	1/107	111/6480	0.00900901	0.545592	-0.62567	0.844976	0.969153	0.893955	YDL126C	1
GO:0007033	vacuole organization	1/107	112/6480	0.00892857	0.540721	-0.63527	0.84758	0.970501	0.895199	YLR262C	1
GO:0098771	inorganic ion homeostasis	1/107	113/6480	0.00884956	0.535936	-0.644798	0.850141	0.971794	0.896392	YGL018C	1
GO:0007017	microtubule-based process	1/107	114/6480	0.00877193	0.531235	-0.654257	0.85266	0.973035	0.897536	YDL126C	1
GO:0031669	cellular response to nutrient levels	1/107	116/6480	0.00862069	0.522075	-0.672972	0.857571	0.976998	0.901192	YPL075W	1
GO:0036211	protein modification process	5/107	439/6480	0.0113895	0.689758	-0.872273	0.859887	0.977995	0.902112	YFL044C/YLR137W/YKL210W/YPR180W/YHR076W	5
GO:0048193	Golgi vesicle transport	2/107	208/6480	0.00961538	0.582315	-0.793326	0.863596	0.979514	0.903513	YLR262C/YGL098W	2
GO:0030447	filamentous growth	1/107	119/6480	0.00840336	0.508914	-0.700555	0.864636	0.979514	0.903513	YKL185W	1
GO:0000956	nuclear-transcribed mRNA catabolic process	1/107	120/6480	0.00833333	0.504673	-0.709624	0.866913	0.979514	0.903513	YBR111W-A	1
GO:0051129	negative regulation of cellular component organization	1/107	122/6480	0.00819672	0.4964	-0.727578	0.871354	0.979514	0.903513	YCR088W	1
GO:0006650	glycerophospholipid metabolic process	1/107	123/6480	0.00813008	0.492364	-0.736466	0.873519	0.979514	0.903513	YPL110C	1
GO:0009628	response to abiotic stimulus	1/107	123/6480	0.00813008	0.492364	-0.736466	0.873519	0.979514	0.903513	YML007W	1
GO:0016192	vesicle-mediated transport	5/107	450/6480	0.0111111	0.672897	-0.931978	0.874033	0.979514	0.903513	YLR262C/YDL126C/YGL098W/YKL041W/YER143W	5
GO:0016567	protein ubiquitination	1/107	124/6480	0.00806452	0.488393	-0.745297	0.875648	0.979514	0.903513	YKL210W	1
GO:0031668	cellular response to extracellular stimulus	1/107	124/6480	0.00806452	0.488393	-0.745297	0.875648	0.979514	0.903513	YPL075W	1
GO:0071496	cellular response to external stimulus	1/107	124/6480	0.00806452	0.488393	-0.745297	0.875648	0.979514	0.903513	YPL075W	1
GO:0140013	meiotic nuclear division	1/107	126/6480	0.00793651	0.480641	-0.762787	0.8798	0.98254	0.906304	YDR155C	1
GO:0009966	regulation of signal transduction	1/107	129/6480	0.00775194	0.469463	-0.788612	0.885772	0.987584	0.910957	YML007W	1
GO:0023051	regulation of signaling	1/107	130/6480	0.00769231	0.465852	-0.797114	0.887696	0.988108	0.91144	YML007W	1
GO:0045934	negative regulation of nucleobase-containing compound metabolic process	2/107	224/6480	0.00892857	0.540721	-0.906413	0.889995	0.989045	0.912304	YKL185W/YPL075W	2
GO:0010646	regulation of cell communication	1/107	136/6480	0.00735294	0.4453	-0.847072	0.898587	0.993006	0.915958	YML007W	1
GO:0031329	regulation of cellular catabolic process	1/107	136/6480	0.00735294	0.4453	-0.847072	0.898587	0.993006	0.915958	YFL024C	1
GO:0031667	response to nutrient levels	1/107	137/6480	0.00729927	0.442049	-0.85523	0.900297	0.993006	0.915958	YPL075W	1
GO:0006402	mRNA catabolic process	1/107	138/6480	0.00724638	0.438846	-0.863341	0.901979	0.993006	0.915958	YBR111W-A	1
GO:0046486	glycerolipid metabolic process	1/107	138/6480	0.00724638	0.438846	-0.863341	0.901979	0.993006	0.915958	YPL110C	1
GO:1903047	mitotic cell cycle process	3/107	319/6480	0.00940439	0.569537	-1.0216	0.903827	0.993006	0.915958	YDL126C/YDL117W/YPL158C	3
GO:0051321	meiotic cell cycle	3/107	320/6480	0.009375	0.567757	-1.02751	0.904979	0.993006	0.915958	YDL029W/YDR155C/YNL202W	3
GO:0032259	methylation	1/107	140/6480	0.00714286	0.432577	-0.879428	0.905259	0.993006	0.915958	YLR137W	1
GO:0098813	nuclear chromosome segregation	1/107	141/6480	0.0070922	0.429509	-0.887405	0.906858	0.993156	0.916096	YDL126C	1
GO:1901137	carbohydrate derivative biosynthetic process	2/107	238/6480	0.00840336	0.508914	-1.00013	0.909157	0.993366	0.91629	YBL099W/YMR271C	2
GO:0032200	telomere organization	1/107	143/6480	0.00699301	0.423502	-0.903229	0.909976	0.993366	0.91629	YKL117W	1
GO:0009991	response to extracellular stimulus	1/107	145/6480	0.00689655	0.41766	-0.918885	0.912991	0.993727	0.916623	YPL075W	1
GO:0040007	growth	1/107	147/6480	0.00680272	0.411978	-0.934376	0.915905	0.993727	0.916623	YKL185W	1
GO:0044255	cellular lipid metabolic process	3/107	331/6480	0.00906344	0.548889	-1.09161	0.916858	0.993727	0.916623	YLR284C/YNL202W/YPL110C	3
GO:0000122	negative regulation of transcription by RNA polymerase II	1/107	148/6480	0.00675676	0.409194	-0.942061	0.917326	0.993727	0.916623	YKL185W	1
GO:0010564	regulation of cell cycle process	2/107	246/6480	0.00813008	0.492364	-1.05175	0.91867	0.993727	0.916623	YDR155C/YPL158C	2
GO:0030003	intracellular monoatomic cation homeostasis	1/107	150/6480	0.00666667	0.403738	-0.957314	0.920097	0.993727	0.916623	YGL018C	1
GO:0051172	negative regulation of nitrogen compound metabolic process	3/107	335/6480	0.00895522	0.542335	-1.11451	0.920836	0.993727	0.916623	YGR231C/YKL185W/YPL075W	3
GO:0000278	mitotic cell cycle	3/107	337/6480	0.00890208	0.539116	-1.12587	0.922759	0.993727	0.916623	YDL126C/YDL117W/YPL158C	3
GO:0019725	cellular homeostasis	2/107	251/6480	0.00796813	0.482556	-1.08334	0.924136	0.993727	0.916623	YGL018C/YPL132W	2
GO:0009605	response to external stimulus	1/107	155/6480	0.00645161	0.390715	-0.994788	0.926628	0.993727	0.916623	YPL075W	1
GO:0055080	monoatomic cation homeostasis	1/107	155/6480	0.00645161	0.390715	-0.994788	0.926628	0.993727	0.916623	YGL018C	1
GO:0006644	phospholipid metabolic process	1/107	156/6480	0.00641026	0.38821	-1.00217	0.927869	0.993727	0.916623	YPL110C	1
GO:0006873	intracellular monoatomic ion homeostasis	1/107	162/6480	0.00617284	0.373832	-1.04576	0.934891	0.998552	0.921074	YGL018C	1
GO:0006629	lipid metabolic process	3/107	353/6480	0.00849858	0.514681	-1.21497	0.936689	0.998552	0.921074	YLR284C/YNL202W/YPL110C	3
GO:0090407	organophosphate biosynthetic process	2/107	264/6480	0.00757576	0.458794	-1.16328	0.936786	0.998552	0.921074	YBL099W/YMR271C	2
GO:0050801	monoatomic ion homeostasis	1/107	169/6480	0.00591716	0.358348	-1.09514	0.942232	0.999016	0.921501	YGL018C	1
GO:0098662	inorganic cation transmembrane transport	1/107	173/6480	0.00578035	0.350062	-1.12268	0.946052	0.999016	0.921501	YBL099W	1
GO:0098655	monoatomic cation transmembrane transport	1/107	176/6480	0.00568182	0.344095	-1.14304	0.948752	0.999016	0.921501	YBL099W	1
GO:0051726	regulation of cell cycle	2/107	279/6480	0.00716846	0.434127	-1.25188	0.948916	0.999016	0.921501	YDR155C/YPL158C	2
GO:0042592	homeostatic process	2/107	284/6480	0.00704225	0.426484	-1.28063	0.952446	0.999016	0.921501	YGL018C/YPL132W	2
GO:0051276	chromosome organization	3/107	376/6480	0.00797872	0.483197	-1.33778	0.952722	0.999016	0.921501	YDL126C/YKL117W/YBR111W-A	3
GO:0006417	regulation of translation	1/107	182/6480	0.00549451	0.332751	-1.18303	0.953756	0.999016	0.921501	YOR187W	1
GO:0048583	regulation of response to stimulus	1/107	183/6480	0.00546448	0.330933	-1.1896	0.954542	0.999016	0.921501	YML007W	1
GO:0007059	chromosome segregation	1/107	184/6480	0.00543478	0.329134	-1.19615	0.955314	0.999016	0.921501	YDL126C	1
GO:0034220	monoatomic ion transmembrane transport	1/107	184/6480	0.00543478	0.329134	-1.19615	0.955314	0.999016	0.921501	YBL099W	1
GO:0034248	regulation of amide metabolic process	1/107	184/6480	0.00543478	0.329134	-1.19615	0.955314	0.999016	0.921501	YOR187W	1
GO:0051301	cell division	2/107	296/6480	0.00675676	0.409194	-1.34812	0.959999	0.999016	0.921501	YDL117W/YPL158C	2
GO:0055085	transmembrane transport	4/107	479/6480	0.00835073	0.505726	-1.45646	0.961551	0.999016	0.921501	YDL119C/YBL099W/YJR095W/YNL121C	4
GO:0031505	fungal-type cell wall organization	1/107	194/6480	0.00515464	0.312169	-1.26029	0.962358	0.999016	0.921501	YDL029W	1
GO:0098660	inorganic ion transmembrane transport	1/107	194/6480	0.00515464	0.312169	-1.26029	0.962358	0.999016	0.921501	YBL099W	1
GO:0070925	organelle assembly	1/107	207/6480	0.00483092	0.292564	-1.34032	0.969894	0.999016	0.921501	YLR262C	1
GO:0019953	sexual reproduction	3/107	413/6480	0.00726392	0.439909	-1.52413	0.970856	0.999016	0.921501	YDL029W/YDR155C/YNL202W	3
GO:0022414	reproductive process	3/107	413/6480	0.00726392	0.439909	-1.52413	0.970856	0.999016	0.921501	YDL029W/YDR155C/YNL202W	3
GO:0006812	monoatomic cation transport	1/107	209/6480	0.00478469	0.289764	-1.35233	0.970913	0.999016	0.921501	YBL099W	1
GO:0055082	intracellular chemical homeostasis	1/107	216/6480	0.00462963	0.280374	-1.39374	0.974216	0.999016	0.921501	YGL018C	1
GO:0071852	fungal-type cell wall organization or biogenesis	1/107	226/6480	0.00442478	0.267968	-1.45137	0.978299	0.999016	0.921501	YDL029W	1
GO:0006811	monoatomic ion transport	1/107	227/6480	0.00440529	0.266787	-1.45704	0.97867	0.999016	0.921501	YBL099W	1
GO:0000280	nuclear division	1/107	228/6480	0.00438596	0.265617	-1.4627	0.979035	0.999016	0.921501	YDR155C	1
GO:0010608	post-transcriptional regulation of gene expression	1/107	228/6480	0.00438596	0.265617	-1.4627	0.979035	0.999016	0.921501	YOR187W	1
GO:0048285	organelle fission	1/107	243/6480	0.00411523	0.249221	-1.54561	0.983823	0.999016	0.921501	YDR155C	1
GO:0045229	external encapsulating structure organization	1/107	247/6480	0.00404858	0.245185	-1.56716	0.984905	0.999016	0.921501	YDL029W	1
GO:0071555	cell wall organization	1/107	247/6480	0.00404858	0.245185	-1.56716	0.984905	0.999016	0.921501	YDL029W	1
GO:0048878	chemical homeostasis	1/107	250/6480	0.004	0.242243	-1.58318	0.985669	0.999016	0.921501	YGL018C	1
GO:0019752	carboxylic acid metabolic process	2/107	375/6480	0.00533333	0.322991	-1.75001	0.987638	0.999016	0.921501	YLR284C/YNL202W	2
GO:0010558	negative regulation of macromolecule biosynthetic process	3/107	476/6480	0.00630252	0.381685	-1.81579	0.987655	0.999016	0.921501	YKL185W/YPL075W/YBR111W-A	3
GO:0000003	reproduction	3/107	478/6480	0.00627615	0.380088	-1.82461	0.987995	0.999016	0.921501	YDL029W/YDR155C/YNL202W	3
GO:0043436	oxoacid metabolic process	2/107	393/6480	0.00508906	0.308197	-1.83337	0.990612	0.999016	0.921501	YLR284C/YNL202W	2
GO:0006082	organic acid metabolic process	2/107	395/6480	0.00506329	0.306637	-1.84248	0.990896	0.999016	0.921501	YLR284C/YNL202W	2
GO:0031327	negative regulation of cellular biosynthetic process	3/107	499/6480	0.00601202	0.364093	-1.91572	0.991067	0.999016	0.921501	YKL185W/YPL075W/YBR111W-A	3
GO:0071554	cell wall organization or biogenesis	1/107	297/6480	0.003367	0.203908	-1.81977	0.993671	0.999016	0.921501	YDL029W	1
GO:0007165	signal transduction	2/107	420/6480	0.0047619	0.288385	-1.95392	0.993816	0.999016	0.921501	YFL044C/YML007W	2
GO:0023052	signaling	2/107	420/6480	0.0047619	0.288385	-1.95392	0.993816	0.999016	0.921501	YFL044C/YML007W	2
GO:0010629	negative regulation of gene expression	1/107	331/6480	0.00302115	0.182963	-1.97709	0.99651	0.999016	0.921501	YBR111W-A	1
GO:0006414	translational elongation	1/107	341/6480	0.00293255	0.177598	-2.02156	0.997072	0.999016	0.921501	YOR187W	1
GO:0044283	small molecule biosynthetic process	1/107	346/6480	0.00289017	0.175031	-2.04351	0.997319	0.999016	0.921501	YMR271C	1
GO:0016071	mRNA metabolic process	1/107	351/6480	0.002849	0.172538	-2.06529	0.997544	0.999016	0.921501	YBR111W-A	1
GO:0042254	ribosome biogenesis	1/107	480/6480	0.00208333	0.126168	-2.57779	0.999753	0.999753	0.922181	YPL183W-A	1

## Sheet: repression_dampened
ID	Description	GeneRatio	BgRatio	RichFactor	FoldEnrichment	zScore	pvalue	p.adjust	qvalue	geneID	Count
GO:0044283	small molecule biosynthetic process	111/985	346/6480	0.320809	2.1105	8.98822	3.66251e-16	4.91773e-13	4.15644e-13	YCL030C/YCL009C/YCR034W/YCR053W/YFR055W/YLR017W/YLR027C/YLR044C/YLR056W/YLR355C/YLR372W/YLR410W/YLR451W/YAL012W/YDL131W/YDR035W/YDR050C/YDR062W/YDR127W/YDR158W/YDR234W/YDR300C/YDR354W/YDR399W/YDR441C/YDR487C/YBL098W/YBR115C/YBR159W/YBR196C/YBR248C/YBR249C/YBR263W/YGL256W/YGL202W/YGL148W/YGL055W/YGL026C/YGL012W/YGL001C/YGR060W/YGR124W/YGR155W/YGR175C/YGR204W/YGR208W/YGR267C/YGR286C/YJL167W/YJL130C…	111
GO:0016053	organic acid biosynthetic process	75/985	196/6480	0.382653	2.51735	9.13239	9.40893e-16	4.91773e-13	4.15644e-13	YCL030C/YCL009C/YCR034W/YCR053W/YFR055W/YLR017W/YLR027C/YLR355C/YLR372W/YLR451W/YAL012W/YDL131W/YDR035W/YDR127W/YDR158W/YDR234W/YDR300C/YDR354W/YBL098W/YBR115C/YBR159W/YBR248C/YBR249C/YBR263W/YGL202W/YGL148W/YGL055W/YGL026C/YGR124W/YGR155W/YGR204W/YGR208W/YGR267C/YGR286C/YJL130C/YJR016C/YJR024C/YJR137C/YJR139C/YKL184W/YKL182W/YKL055C/YOL052C/YOR108W/YOR184W/YOR202W/YOR323C/YOR375C/YIL145C/YIL116W…	75
GO:0046394	carboxylic acid biosynthetic process	75/985	196/6480	0.382653	2.51735	9.13239	9.40893e-16	4.91773e-13	4.15644e-13	YCL030C/YCL009C/YCR034W/YCR053W/YFR055W/YLR017W/YLR027C/YLR355C/YLR372W/YLR451W/YAL012W/YDL131W/YDR035W/YDR127W/YDR158W/YDR234W/YDR300C/YDR354W/YBL098W/YBR115C/YBR159W/YBR248C/YBR249C/YBR263W/YGL202W/YGL148W/YGL055W/YGL026C/YGR124W/YGR155W/YGR204W/YGR208W/YGR267C/YGR286C/YJL130C/YJR016C/YJR024C/YJR137C/YJR139C/YKL184W/YKL182W/YKL055C/YOL052C/YOR108W/YOR184W/YOR202W/YOR323C/YOR375C/YIL145C/YIL116W…	75
GO:0008652	amino acid biosynthetic process	56/985	125/6480	0.448	2.94725	9.30694	1.50413e-15	5.8962e-13	4.98343e-13	YCL030C/YCL009C/YCR053W/YFR055W/YLR017W/YLR027C/YLR355C/YLR451W/YAL012W/YDL131W/YDR035W/YDR127W/YDR158W/YDR234W/YDR300C/YDR354W/YBR115C/YBR248C/YBR249C/YBR263W/YGL202W/YGL148W/YGL026C/YGR124W/YGR155W/YGR204W/YGR208W/YJR016C/YJR024C/YJR139C/YOR108W/YOR184W/YOR202W/YOR323C/YOR375C/YIL116W/YIL094C/YIL074C/YIL020C/YML096W/YML082W/YMR108W/YNL316C/YNL135C/YNL104C/YNL037C/YNL010W/YNR050C/YPR145W/YHR025W…	56
GO:0006399	tRNA metabolic process	75/985	210/6480	0.357143	2.34953	8.41679	6.87756e-14	1.82785e-11	1.54488e-11	YFL022C/YFL001W/YLL018C/YLR060W/YLR105C/YLR316C/YLR401C/YLR405W/YLR430W/YAL020C/YDL219W/YDL201W/YDL150W/YDL112W/YDR037W/YDR267C/YDR378C/YBL076C/YBL026W/YBL024W/YBR121C/YBR154C/YGL236C/YGL169W/YGL105W/YGR024C/YGR094W/YGR158C/YGR169C/YGR185C/YGR195W/YGR200C/YGR262C/YGR264C/YJL098W/YJL087C/YKL027W/YKR028W/YKR079C/YOL125W/YOL115W/YOL097C/YOL093W/YOL066C/YOL021C/YOR116C/YOR168W/YOR207C/YOR224C/YOR243C…	75
GO:0042254	ribosome biogenesis	134/985	480/6480	0.279167	1.83655	8.06351	6.99431e-14	1.82785e-11	1.54488e-11	YCL054W/YCR031C/YCR057C/YCR072C/YFL009W/YFR002W/YFR031C-A/YLL034C/YLL011W/YLL045C/YLR002C/YLR009W/YLR022C/YLR048W/YLR051C/YLR055C/YLR129W/YLR167W/YLR175W/YLR186W/YLR222C/YLR264W/YLR293C/YLR340W/YLR409C/YLR430W/YLR435W/YAL035W/YDL229W/YDL166C/YDL083C/YDL060W/YDL014W/YDR091C/YDR101C/YDR312W/YDR324C/YDR339C/YDR370C/YDR378C/YDR398W/YDR418W/YDR449C/YDR450W/YDR496C/YDR500C/YBL026W/YBR048W/YBR154C/YBR18…	134
GO:0006520	amino acid metabolic process	80/985	233/6480	0.343348	2.25877	8.28473	1.15138e-13	2.57909e-11	2.17983e-11	YCL009C/YCR053W/YFL022C/YFR055W/YLL018C/YLR017W/YLR027C/YLR044C/YLR060W/YLR351C/YLR355C/YLR451W/YAL012W/YDL219W/YDL131W/YDR035W/YDR037W/YDR127W/YDR158W/YDR234W/YDR300C/YDR354W/YDR428C/YDR502C/YBL098W/YBL076C/YBR115C/YBR121C/YBR248C/YBR249C/YBR263W/YGL202W/YGL148W/YGL105W/YGL026C/YGR061C/YGR094W/YGR124W/YGR155W/YGR185C/YGR204W/YGR208W/YGR264C/YJL130C/YJR016C/YJR024C/YJR139C/YKL184W/YOL097C/YOR108W…	80
GO:0002181	cytoplasmic translation	67/985	181/6480	0.370166	2.4352	8.29096	2.2452e-13	4.4006e-11	3.71936e-11	YCR031C/YFL034C-A/YFR031C-A/YFR032C-A/YLL045C/YLR048W/YLR061W/YLR212C/YLR264W/YLR287C-A/YLR340W/YLR367W/YAL036C/YAL035W/YDL229W/YDL130W/YDL081C/YDL061C/YDR012W/YDR283C/YDR382W/YDR418W/YDR429C/YDR450W/YDR500C/YBL087C/YBR079C/YBR143C/YGR027C/YGR162W/YJL189W/YJL138C/YJR007W/YJR014W/YKL056C/YKL006W/YKR059W/YOL139C/YOL120C/YOL040C/YOL039W/YOR091W/YOR260W/YOR361C/YIL148W/YIL018W/YML026C/YMR146C/YMR309C…	67
GO:0034470	ncRNA processing	133/985	489/6480	0.271984	1.78929	7.68478	7.57054e-13	1.31896e-10	1.11477e-10	YCL054W/YCR031C/YCR057C/YFL009W/YFL001W/YLL011W/YLL045C/YLR002C/YLR048W/YLR051C/YLR105C/YLR129W/YLR167W/YLR175W/YLR186W/YLR222C/YLR264W/YLR277C/YLR293C/YLR316C/YLR401C/YLR405W/YLR409C/YLR430W/YLR435W/YAL035W/YAL020C/YDL201W/YDL229W/YDL166C/YDL112W/YDL083C/YDL060W/YDL014W/YDR091C/YDR267C/YDR312W/YDR324C/YDR339C/YDR370C/YDR378C/YDR398W/YDR449C/YDR450W/YDR500C/YBL026W/YBL024W/YBR048W/YBR189W/YBR247C…	133
GO:0030490	maturation of SSU-rRNA	50/985	121/6480	0.413223	2.71846	8.07842	2.31785e-12	3.63438e-10	3.07176e-10	YCR031C/YCR057C/YFL009W/YLL011W/YLR048W/YLR051C/YLR129W/YLR167W/YLR186W/YLR222C/YLR264W/YLR435W/YAL035W/YDL166C/YDL083C/YDL060W/YDR324C/YDR339C/YDR378C/YDR398W/YDR449C/YDR450W/YBR048W/YBR189W/YBR247C/YGR081C/YGR128C/YJL069C/YJR123W/YKL156W/YKR057W/YOL010W/YOR056C/YOR167C/YOR205C/YOR310C/YOR369C/YIL091C/YML026C/YMR093W/YMR143W/YPL217C/YPL081W/YPR132W/YPR137W/YPR144C/YHR021C/YHR065C/YHR196W/YER082C	50
GO:1901607	alpha-amino acid biosynthetic process	47/985	114/6480	0.412281	2.71226	7.80868	1.18415e-11	1.68796e-09	1.42665e-09	YCL009C/YCR053W/YFR055W/YLR017W/YLR027C/YLR355C/YLR451W/YAL012W/YDL131W/YDR158W/YDR234W/YDR300C/YDR354W/YBR115C/YBR263W/YGL202W/YGL026C/YGR124W/YGR155W/YGR204W/YGR208W/YJL130C/YJR016C/YJR024C/YJR139C/YOR108W/YOR184W/YOR323C/YOR375C/YIL094C/YIL074C/YIL020C/YML096W/YML082W/YMR108W/YNL316C/YNL135C/YNL104C/YNL037C/YNL010W/YNR050C/YPR145W/YHR025W/YEL046C/YER023W/YER052C/YER086W	47
GO:0043436	oxoacid metabolic process	109/985	393/6480	0.277354	1.82462	7.14064	3.15253e-11	3.74271e-09	3.16331e-09	YCL030C/YCL009C/YCR034W/YCR053W/YFL004W/YFR055W/YLR017W/YLR027C/YLR044C/YLR153C/YLR351C/YLR355C/YLR372W/YLR451W/YAL038W/YAL012W/YDL219W/YDL192W/YDL178W/YDL131W/YDR035W/YDR050C/YDR127W/YDR158W/YDR234W/YDR300C/YDR354W/YDR428C/YDR502C/YBL098W/YBR041W/YBR115C/YBR159W/YBR196C/YBR221C/YBR248C/YBR249C/YBR263W/YGL256W/YGL253W/YGL202W/YGL148W/YGL055W/YGL026C/YGR061C/YGR124W/YGR155W/YGR204W/YGR208W/YGR240C…	109
GO:0006913	nucleocytoplasmic transport	64/985	186/6480	0.344086	2.26363	7.4029	3.34171e-11	3.74271e-09	3.16331e-09	YFR002W/YLL034C/YLR048W/YLR208W/YLR243W/YLR264W/YLR293C/YLR335W/YAR002W/YDL229W/YDL084W/YDR091C/YDR101C/YDR138W/YDR395W/YDR450W/YBL016W/YBR017C/YBR118W/YBR247C/YBR267W/YGL241W/YGL123W/YGL097W/YGL092W/YGR081C/YGR090W/YGR119C/YGR128C/YGR285C/YJL041W/YJR042W/YJR072C/YJR123W/YJR132W/YKL068W/YKR082W/YKR092C/YOL040C/YOR098C/YOR112W/YOR167C/YIL148W/YIL115C/YML026C/YMR235C/YMR308C/YNL302C/YNL209W/YNL189W…	64
GO:0051169	nuclear transport	64/985	186/6480	0.344086	2.26363	7.4029	3.34171e-11	3.74271e-09	3.16331e-09	YFR002W/YLL034C/YLR048W/YLR208W/YLR243W/YLR264W/YLR293C/YLR335W/YAR002W/YDL229W/YDL084W/YDR091C/YDR101C/YDR138W/YDR395W/YDR450W/YBL016W/YBR017C/YBR118W/YBR247C/YBR267W/YGL241W/YGL123W/YGL097W/YGL092W/YGR081C/YGR090W/YGR119C/YGR128C/YGR285C/YJL041W/YJR042W/YJR072C/YJR123W/YJR132W/YKL068W/YKR082W/YKR092C/YOL040C/YOR098C/YOR112W/YOR167C/YIL148W/YIL115C/YML026C/YMR235C/YMR308C/YNL302C/YNL209W/YNL189W…	64
GO:0006082	organic acid metabolic process	109/985	395/6480	0.275949	1.81538	7.07975	4.43573e-11	4.63681e-09	3.91901e-09	YCL030C/YCL009C/YCR034W/YCR053W/YFL004W/YFR055W/YLR017W/YLR027C/YLR044C/YLR153C/YLR351C/YLR355C/YLR372W/YLR451W/YAL038W/YAL012W/YDL219W/YDL192W/YDL178W/YDL131W/YDR035W/YDR050C/YDR127W/YDR158W/YDR234W/YDR300C/YDR354W/YDR428C/YDR502C/YBL098W/YBR041W/YBR115C/YBR159W/YBR196C/YBR221C/YBR248C/YBR249C/YBR263W/YGL256W/YGL253W/YGL202W/YGL148W/YGL055W/YGL026C/YGR061C/YGR124W/YGR155W/YGR204W/YGR208W/YGR240C…	109
GO:0051168	nuclear export	51/985	136/6480	0.375	2.46701	7.31994	1.04021e-10	1.01941e-08	8.61597e-09	YFR002W/YLL034C/YLR048W/YLR264W/YLR293C/YLR335W/YAR002W/YDL229W/YDL084W/YDR091C/YDR101C/YDR138W/YDR395W/YDR450W/YBL016W/YBR118W/YBR247C/YGL123W/YGL097W/YGL092W/YGR081C/YGR090W/YGR128C/YGR285C/YJL041W/YJR042W/YJR123W/YKL068W/YKR082W/YOL040C/YOR098C/YOR112W/YOR167C/YIL148W/YIL115C/YML026C/YMR235C/YMR308C/YNL302C/YNL209W/YNL004W/YNR053C/YPL226W/YPL220W/YPL093W/YPR016C/YPR080W/YHR005C/YHR196W/YER036C…	51
GO:0042274	ribosomal small subunit biogenesis	53/985	145/6480	0.365517	2.40462	7.24199	1.35928e-10	1.25373e-08	1.05965e-08	YCR031C/YCR057C/YFL009W/YLL011W/YLR048W/YLR051C/YLR129W/YLR167W/YLR186W/YLR222C/YLR264W/YLR435W/YAL035W/YDL166C/YDL083C/YDL060W/YDR324C/YDR339C/YDR378C/YDR398W/YDR449C/YDR450W/YBR048W/YBR189W/YBR247C/YGR081C/YGR128C/YJL069C/YJR123W/YKL156W/YKR057W/YOL040C/YOL010W/YOR056C/YOR167C/YOR205C/YOR310C/YOR369C/YIL091C/YML026C/YMR093W/YMR143W/YNL302C/YPL226W/YPL217C/YPL081W/YPR132W/YPR137W/YPR144C/YHR021C…	53
GO:0000462	maturation of SSU-rRNA from tricistronic rRNA transcript (SSU-rRNA, 5.8S rRNA, LSU-rRNA)	43/985	107/6480	0.401869	2.64377	7.25853	2.4206e-10	2.10861e-08	1.78219e-08	YCR031C/YCR057C/YFL009W/YLL011W/YLR048W/YLR051C/YLR129W/YLR186W/YLR222C/YLR435W/YAL035W/YDL166C/YDL083C/YDL060W/YDR324C/YDR339C/YDR398W/YDR449C/YDR450W/YBR048W/YBR189W/YBR247C/YGR081C/YGR128C/YJL069C/YKL156W/YKR057W/YOL010W/YOR056C/YOR310C/YIL091C/YML026C/YMR093W/YMR143W/YPL217C/YPL081W/YPR132W/YPR137W/YPR144C/YHR021C/YHR065C/YHR196W/YER082C	43
GO:0019752	carboxylic acid metabolic process	102/985	375/6480	0.272	1.7894	6.66743	4.87576e-10	4.02378e-08	3.40087e-08	YCL030C/YCL009C/YCR034W/YCR053W/YFR055W/YLR017W/YLR027C/YLR044C/YLR153C/YLR351C/YLR355C/YLR372W/YLR451W/YAL038W/YAL012W/YDL219W/YDL192W/YDL178W/YDL131W/YDR035W/YDR050C/YDR127W/YDR158W/YDR234W/YDR300C/YDR354W/YDR428C/YDR502C/YBL098W/YBR041W/YBR115C/YBR159W/YBR196C/YBR221C/YBR248C/YBR249C/YBR263W/YGL256W/YGL253W/YGL202W/YGL148W/YGL055W/YGL026C/YGR061C/YGR124W/YGR155W/YGR204W/YGR208W/YGR240C/YGR267C…	102
GO:0006413	translational initiation	35/985	80/6480	0.4375	2.87817	7.15614	7.57444e-10	5.93836e-08	5.01907e-08	YCR059C/YLR027C/YLR291C/YAL035W/YDL083C/YDR091C/YDR211W/YDR283C/YDR404C/YDR429C/YBR079C/YGR054W/YGR083C/YGR162W/YJL138C/YJR007W/YJR014W/YKR026C/YKR059W/YOL139C/YOR260W/YOR276W/YOR361C/YMR143W/YMR146C/YMR309C/YNL244C/YPL237W/YPR016C/YPR041W/YPR163C/YEL034W/YER007C-A/YER025W/YER165W	35
GO:0002183	cytoplasmic translational initiation	20/985	32/6480	0.625	4.11168	7.47042	1.32056e-09	9.86019e-08	8.33376e-08	YAL035W/YDR283C/YDR429C/YBR079C/YGR162W/YJL138C/YJR007W/YJR014W/YKR059W/YOL139C/YOR260W/YOR361C/YMR146C/YMR309C/YNL244C/YPL237W/YPR041W/YPR163C/YER007C-A/YER025W	20
GO:1901605	alpha-amino acid metabolic process	57/985	175/6480	0.325714	2.14277	6.48819	4.32723e-09	3.08413e-07	2.60669e-07	YCL009C/YCR053W/YFR055W/YLR017W/YLR027C/YLR044C/YLR351C/YLR355C/YLR451W/YAL012W/YDL219W/YDL131W/YDR158W/YDR234W/YDR300C/YDR354W/YDR428C/YDR502C/YBL098W/YBR115C/YBR248C/YBR263W/YGL202W/YGL026C/YGR061C/YGR124W/YGR155W/YGR204W/YGR208W/YJL130C/YJR016C/YJR024C/YJR139C/YKL184W/YOR108W/YOR184W/YOR323C/YOR375C/YIL094C/YIL074C/YIL020C/YML096W/YML082W/YMR108W/YNL316C/YNL135C/YNL104C/YNL037C/YNL010W/YNR050C…	57
GO:0000054	ribosomal subunit export from nucleus	30/985	69/6480	0.434783	2.8603	6.57706	1.49515e-08	1.0193e-06	8.61508e-07	YFR002W/YLL034C/YLR048W/YLR264W/YLR293C/YDL229W/YDR091C/YDR101C/YDR450W/YGL123W/YGL097W/YGR081C/YGR285C/YJL041W/YJR042W/YJR123W/YOL040C/YOR098C/YOR167C/YIL148W/YIL115C/YML026C/YMR235C/YNL302C/YNL209W/YNR053C/YPL220W/YPL093W/YPR016C/YER036C	30
GO:0033750	ribosome localization	30/985	70/6480	0.428571	2.81943	6.47955	2.24258e-08	1.46515e-06	1.23834e-06	YFR002W/YLL034C/YLR048W/YLR264W/YLR293C/YDL229W/YDR091C/YDR101C/YDR450W/YGL123W/YGL097W/YGR081C/YGR285C/YJL041W/YJR042W/YJR123W/YOL040C/YOR098C/YOR167C/YIL148W/YIL115C/YML026C/YMR235C/YNL302C/YNL209W/YNR053C/YPL220W/YPL093W/YPR016C/YER036C	30
GO:0022618	protein-RNA complex assembly	56/985	179/6480	0.312849	2.05813	6.07786	2.98533e-08	1.8724e-06	1.58254e-06	YCR031C/YCR057C/YCR060W/YCR072C/YLR009W/YLR048W/YLR167W/YLR264W/YLR340W/YAL035W/YDL043C/YDR190C/YDR312W/YDR364C/YDR418W/YDR429C/YBR048W/YBR055C/YBR079C/YGR091W/YGR162W/YJL138C/YJR007W/YJR014W/YJR123W/YKL183W/YKL173W/YKL156W/YKL006W/YKR059W/YOL139C/YOL040C/YOR063W/YOR159C/YOR167C/YOR361C/YOR369C/YIL148W/YIL104C/YIR012W/YML010W/YMR146C/YMR309C/YNL302C/YNL244C/YNL182C/YPL237W/YPL143W/YPL093W/YPR016C…	56
GO:0006364	rRNA processing	95/985	368/6480	0.258152	1.6983	5.83933	3.61116e-08	2.1778e-06	1.84067e-06	YCL054W/YCR031C/YCR057C/YFL009W/YLL011W/YLL045C/YLR002C/YLR048W/YLR051C/YLR129W/YLR167W/YLR175W/YLR186W/YLR222C/YLR264W/YLR293C/YLR409C/YLR430W/YLR435W/YAL035W/YDL229W/YDL166C/YDL083C/YDL060W/YDL014W/YDR091C/YDR312W/YDR324C/YDR339C/YDR370C/YDR378C/YDR398W/YDR449C/YDR450W/YDR500C/YBL026W/YBR048W/YBR189W/YBR247C/YGL123W/YGR081C/YGR090W/YGR128C/YGR158C/YGR169C/YGR195W/YGR285C/YJL069C/YJR123W/YKL156W…	95
GO:0016072	rRNA metabolic process	106/985	427/6480	0.248244	1.63311	5.73059	5.17583e-08	3.00582e-06	2.5405e-06	YCL054W/YCR031C/YCR057C/YFL009W/YLL011W/YLL045C/YLR002C/YLR048W/YLR051C/YLR129W/YLR167W/YLR175W/YLR186W/YLR222C/YLR264W/YLR293C/YLR409C/YLR430W/YLR435W/YAL035W/YDL229W/YDL166C/YDL083C/YDL060W/YDL014W/YDR091C/YDR138W/YDR312W/YDR324C/YDR339C/YDR370C/YDR378C/YDR398W/YDR449C/YDR450W/YDR500C/YBL026W/YBR048W/YBR189W/YBR247C/YGL123W/YGR081C/YGR090W/YGR128C/YGR158C/YGR169C/YGR195W/YGR285C/YJL148W/YJL069C…	106
GO:0006400	tRNA modification	32/985	80/6480	0.4	2.63147	6.21617	5.62792e-08	3.15164e-06	2.66374e-06	YFL001W/YLR316C/YLR401C/YLR405W/YAL020C/YDL201W/YDL112W/YDR267C/YBL024W/YGL236C/YGL169W/YGR024C/YGR169C/YGR200C/YJL098W/YKL027W/YKR028W/YOL125W/YOL115W/YOL093W/YOL066C/YOR243C/YIL043C/YML080W/YML036W/YMR312W/YNL292W/YPL212C/YPL183C/YPL030W/YHR003C/YHR070W	32
GO:0170034	L-amino acid biosynthetic process	35/985	92/6480	0.380435	2.50276	6.14595	6.08222e-08	3.17898e-06	2.68685e-06	YCR053W/YFR055W/YLR017W/YLR027C/YAL012W/YDL131W/YDR158W/YDR234W/YDR300C/YBR115C/YBR263W/YGL202W/YGR124W/YGR155W/YGR204W/YGR208W/YJR024C/YJR139C/YOR184W/YOR323C/YOR375C/YIL094C/YIL074C/YML096W/YML082W/YNL316C/YNL135C/YNL037C/YNL010W/YNR050C/YPR145W/YHR025W/YEL046C/YER023W/YER052C	35
GO:0170038	proteinogenic amino acid biosynthetic process	35/985	92/6480	0.380435	2.50276	6.14595	6.08222e-08	3.17898e-06	2.68685e-06	YCR053W/YFR055W/YLR017W/YLR027C/YAL012W/YDL131W/YDR158W/YDR234W/YDR300C/YBR115C/YBR263W/YGL202W/YGR124W/YGR155W/YGR204W/YGR208W/YJR024C/YJR139C/YOR184W/YOR323C/YOR375C/YIL094C/YIL074C/YML096W/YML082W/YNL316C/YNL135C/YNL037C/YNL010W/YNR050C/YPR145W/YHR025W/YEL046C/YER023W/YER052C	35
GO:0016126	sterol biosynthetic process	20/985	38/6480	0.526316	3.46246	6.44525	7.85075e-08	3.97096e-06	3.35623e-06	YLR056W/YGL012W/YGL001C/YGR060W/YGR175C/YJL167W/YML075C/YML126C/YML008C/YMR202W/YMR208W/YNL280C/YNL231C/YNL111C/YNR043W/YPL117C/YPL028W/YHR007C/YHR072W/YHR133C	20
GO:0006446	regulation of translational initiation	17/985	29/6480	0.586207	3.85647	6.52684	9.17514e-08	4.49582e-06	3.79984e-06	YCR059C/YLR027C/YLR291C/YAL035W/YDR211W/YDR283C/YDR404C/YGR083C/YGR162W/YJL138C/YKR026C/YKR059W/YOL139C/YOR260W/YPR041W/YEL034W/YER165W	17
GO:0071826	protein-RNA complex organization	56/985	186/6480	0.301075	1.98068	5.74523	1.30385e-07	6.19526e-06	5.2362e-06	YCR031C/YCR057C/YCR060W/YCR072C/YLR009W/YLR048W/YLR167W/YLR264W/YLR340W/YAL035W/YDL043C/YDR190C/YDR312W/YDR364C/YDR418W/YDR429C/YBR048W/YBR055C/YBR079C/YGR091W/YGR162W/YJL138C/YJR007W/YJR014W/YJR123W/YKL183W/YKL173W/YKL156W/YKL006W/YKR059W/YOL139C/YOL040C/YOR063W/YOR159C/YOR167C/YOR361C/YOR369C/YIL148W/YIL104C/YIR012W/YML010W/YMR146C/YMR309C/YNL302C/YNL244C/YNL182C/YPL237W/YPL143W/YPL093W/YPR016C…	56
GO:1901137	carbohydrate derivative biosynthetic process	67/985	238/6480	0.281513	1.85198	5.6695	1.35506e-07	6.19751e-06	5.23809e-06	YCR017C/YFL045C/YLR017W/YLR020C/YLR043C/YLR153C/YLR432W/YAR015W/YDL055C/YDR050C/YDR226W/YDR399W/YDR414C/YDR441C/YDR454C/YDR483W/YBL082C/YBR023C/YBR205W/YBR221C/YBR243C/YBR252W/YGL257C/YGL027C/YGL022W/YGR061C/YGR199W/YJL186W/YJL183W/YJL139C/YJL130C/YJL002C/YJR013W/YJR057W/YJR105W/YJR143C/YKL181W/YKR043C/YKR072C/YOL061W/YOR320C/YIL085C/YIL083C/YIL039W/YML106W/YML115C/YML022W/YNL220W/YNL048W/YNL029C…	67
GO:0006694	steroid biosynthetic process	20/985	39/6480	0.512821	3.37368	6.29458	1.38337e-07	6.19751e-06	5.23809e-06	YLR056W/YGL012W/YGL001C/YGR060W/YGR175C/YJL167W/YML075C/YML126C/YML008C/YMR202W/YMR208W/YNL280C/YNL231C/YNL111C/YNR043W/YPL117C/YPL028W/YHR007C/YHR072W/YHR133C	20
GO:0006418	tRNA aminoacylation for protein translation	19/985	37/6480	0.513514	3.37824	6.14187	2.78002e-07	1.21085e-05	1.0234e-05	YFL022C/YLL018C/YLR060W/YDR037W/YBL076C/YBR121C/YGL105W/YGR094W/YGR185C/YGR264C/YOL097C/YOR168W/YOR335C/YIL078W/YNL247W/YPL160W/YPR033C/YHR019C/YHR020W	19
GO:0042255	ribosome assembly	31/985	81/6480	0.382716	2.51777	5.81942	2.96611e-07	1.23065e-05	1.04014e-05	YCR031C/YCR057C/YCR072C/YLR009W/YLR022C/YLR048W/YLR167W/YLR264W/YLR340W/YAL035W/YDR312W/YDR418W/YBR048W/YJR123W/YKL156W/YKL006W/YOL040C/YOR063W/YOR167C/YOR369C/YIL148W/YIR012W/YNL302C/YNL182C/YNL163C/YPL143W/YPL093W/YPR016C/YPR041W/YHR021C/YEL055C	31
GO:0031503	protein-containing complex localization	39/985	114/6480	0.342105	2.2506	5.7033	2.98244e-07	1.23065e-05	1.04014e-05	YFR002W/YLL034C/YLR048W/YLR208W/YLR229C/YLR264W/YLR293C/YDL229W/YDR091C/YDR101C/YDR450W/YBR164C/YGL123W/YGL097W/YGL092W/YGR081C/YGR285C/YJL041W/YJR042W/YJR123W/YKR082W/YOL040C/YOR098C/YOR167C/YOR229W/YIL148W/YIL115C/YML026C/YMR106C/YMR235C/YNL302C/YNL209W/YNL189W/YNR053C/YPL220W/YPL093W/YPR016C/YER036C/YER107C	39
GO:0009123	nucleoside monophosphate metabolic process	23/985	51/6480	0.45098	2.96686	5.97	3.25745e-07	1.26233e-05	1.06691e-05	YLR432W/YAR015W/YDL166C/YDR226W/YDR399W/YDR441C/YDR454C/YBR252W/YGL101W/YGR061C/YJL130C/YJR057W/YJR105W/YKL181W/YOL061W/YML106W/YML022W/YNL220W/YHL011C/YHR128W/YHR144C/YHR216W/YER099C	23
GO:0006450	regulation of translational fidelity	17/985	31/6480	0.548387	3.60766	6.16133	3.46174e-07	1.26233e-05	1.06691e-05	YFL022C/YDL219W/YDL229W/YBL076C/YBR189W/YGL169W/YGL123W/YGR094W/YGR285C/YJR123W/YOR335C/YNL244C/YNL209W/YPL160W/YPR132W/YHR020W/YER025W	17
GO:0006696	ergosterol biosynthetic process	17/985	31/6480	0.548387	3.60766	6.16133	3.46174e-07	1.26233e-05	1.06691e-05	YLR056W/YGL012W/YGL001C/YGR060W/YGR175C/YJL167W/YML075C/YML126C/YML008C/YMR202W/YMR208W/YNL280C/YNR043W/YPL117C/YPL028W/YHR007C/YHR072W	17
GO:0016129	phytosteroid biosynthetic process	17/985	31/6480	0.548387	3.60766	6.16133	3.46174e-07	1.26233e-05	1.06691e-05	YLR056W/YGL012W/YGL001C/YGR060W/YGR175C/YJL167W/YML075C/YML126C/YML008C/YMR202W/YMR208W/YNL280C/YNR043W/YPL117C/YPL028W/YHR007C/YHR072W	17
GO:0097384	cellular lipid biosynthetic process	17/985	31/6480	0.548387	3.60766	6.16133	3.46174e-07	1.26233e-05	1.06691e-05	YLR056W/YGL012W/YGL001C/YGR060W/YGR175C/YJL167W/YML075C/YML126C/YML008C/YMR202W/YMR208W/YNL280C/YNR043W/YPL117C/YPL028W/YHR007C/YHR072W	17
GO:0008202	steroid metabolic process	23/985	52/6480	0.442308	2.9098	5.85383	5.01169e-07	1.78598e-05	1.5095e-05	YLL012W/YLR020C/YLR056W/YGL012W/YGL001C/YGR060W/YGR175C/YGR177C/YJL167W/YML075C/YML126C/YML008C/YMR202W/YMR208W/YNL280C/YNL231C/YNL111C/YNR043W/YPL117C/YPL028W/YHR007C/YHR072W/YHR133C	23
GO:1901135	carbohydrate derivative metabolic process	87/985	347/6480	0.25072	1.64941	5.26424	5.67029e-07	1.97578e-05	1.66992e-05	YCR017C/YFL045C/YLR017W/YLR020C/YLR043C/YLR153C/YLR209C/YLR286C/YLR432W/YAL038W/YAR015W/YDL055C/YDR050C/YDR226W/YDR399W/YDR414C/YDR441C/YDR454C/YDR483W/YBL082C/YBR023C/YBR127C/YBR196C/YBR205W/YBR221C/YBR243C/YBR252W/YGL257C/YGL253W/YGL027C/YGL022W/YGR061C/YGR199W/YGR240C/YJL186W/YJL183W/YJL139C/YJL130C/YJL121C/YJL002C/YJR013W/YJR057W/YJR105W/YJR143C/YKL181W/YKR043C/YKR072C/YOL061W/YOR095C/YOR320C…	87
GO:0016125	sterol metabolic process	22/985	50/6480	0.44	2.89462	5.69364	9.91684e-07	3.38035e-05	2.85705e-05	YLL012W/YLR020C/YLR056W/YGL012W/YGL001C/YGR060W/YGR175C/YJL167W/YML075C/YML126C/YML008C/YMR202W/YMR208W/YNL280C/YNL231C/YNL111C/YNR043W/YPL117C/YPL028W/YHR007C/YHR072W/YHR133C	22
GO:1902653	secondary alcohol biosynthetic process	17/985	33/6480	0.515152	3.38902	5.82486	1.12501e-06	3.75323e-05	3.17221e-05	YLR056W/YGL012W/YGL001C/YGR060W/YGR175C/YJL167W/YML075C/YML126C/YML008C/YMR202W/YMR208W/YNL280C/YNR043W/YPL117C/YPL028W/YHR007C/YHR072W	17
GO:0008033	tRNA processing	42/985	134/6480	0.313433	2.06197	5.25902	1.54544e-06	5.04844e-05	4.26691e-05	YFL001W/YLR105C/YLR316C/YLR401C/YLR405W/YLR430W/YAL020C/YDL201W/YDL112W/YDR267C/YDR378C/YBL026W/YBL024W/YGL236C/YGL169W/YGR024C/YGR169C/YGR200C/YGR262C/YJL098W/YJL087C/YKL027W/YKR028W/YKR079C/YOL125W/YOL115W/YOL093W/YOL066C/YOR243C/YIL043C/YML080W/YML036W/YML017W/YMR312W/YNL292W/YPL212C/YPL183C/YPL083C/YPL030W/YHR003C/YHR070W/YER146W	42
GO:0043038	amino acid activation	19/985	41/6480	0.463415	3.04866	5.57109	2.09439e-06	6.56802e-05	5.55125e-05	YFL022C/YLL018C/YLR060W/YDR037W/YBL076C/YBR121C/YGL105W/YGR094W/YGR185C/YGR264C/YOL097C/YOR168W/YOR335C/YIL078W/YNL247W/YPL160W/YPR033C/YHR019C/YHR020W	19
GO:0043039	tRNA aminoacylation	19/985	41/6480	0.463415	3.04866	5.57109	2.09439e-06	6.56802e-05	5.55125e-05	YFL022C/YLL018C/YLR060W/YDR037W/YBL076C/YBR121C/YGL105W/YGR094W/YGR185C/YGR264C/YOL097C/YOR168W/YOR335C/YIL078W/YNL247W/YPL160W/YPR033C/YHR019C/YHR020W	19
GO:0008204	ergosterol metabolic process	17/985	35/6480	0.485714	3.19536	5.51336	3.23249e-06	9.42574e-05	7.96657e-05	YLR056W/YGL012W/YGL001C/YGR060W/YGR175C/YJL167W/YML075C/YML126C/YML008C/YMR202W/YMR208W/YNL280C/YNR043W/YPL117C/YPL028W/YHR007C/YHR072W	17
GO:0016128	phytosteroid metabolic process	17/985	35/6480	0.485714	3.19536	5.51336	3.23249e-06	9.42574e-05	7.96657e-05	YLR056W/YGL012W/YGL001C/YGR060W/YGR175C/YJL167W/YML075C/YML126C/YML008C/YMR202W/YMR208W/YNL280C/YNR043W/YPL117C/YPL028W/YHR007C/YHR072W	17
GO:0050658	RNA transport	37/985	115/6480	0.321739	2.11662	5.11497	3.24611e-06	9.42574e-05	7.96657e-05	YFR002W/YLR208W/YLR293C/YLR335W/YAL029C/YAR002W/YDL084W/YDR138W/YDR395W/YBL032W/YBR017C/YBR118W/YBR247C/YGL241W/YGL100W/YGL097W/YGL092W/YGR082W/YGR090W/YGR119C/YGR128C/YJL041W/YJR042W/YKL068W/YKR082W/YOR098C/YOR112W/YIL115C/YML031W/YMR235C/YMR308C/YNL004W/YPL226W/YPR080W/YHR196W/YER107C/YER165W	37
GO:0051236	establishment of RNA localization	37/985	115/6480	0.321739	2.11662	5.11497	3.24611e-06	9.42574e-05	7.96657e-05	YFR002W/YLR208W/YLR293C/YLR335W/YAL029C/YAR002W/YDL084W/YDR138W/YDR395W/YBL032W/YBR017C/YBR118W/YBR247C/YGL241W/YGL100W/YGL097W/YGL092W/YGR082W/YGR090W/YGR119C/YGR128C/YJL041W/YJR042W/YKL068W/YKR082W/YOR098C/YOR112W/YIL115C/YML031W/YMR235C/YMR308C/YNL004W/YPL226W/YPR080W/YHR196W/YER107C/YER165W	37
GO:0170033	L-amino acid metabolic process	43/985	143/6480	0.300699	1.9782	5.00777	3.94322e-06	0.000112418	9.50147e-05	YCR053W/YFR055W/YLR017W/YLR027C/YLR044C/YLR351C/YAL012W/YDL131W/YDR158W/YDR234W/YDR300C/YDR502C/YBR115C/YBR248C/YBR263W/YGL202W/YGR061C/YGR124W/YGR155W/YGR204W/YGR208W/YJL130C/YJR024C/YJR139C/YOR184W/YOR323C/YOR375C/YIL094C/YIL074C/YML096W/YML082W/YNL316C/YNL135C/YNL037C/YNL010W/YNR050C/YPR145W/YHR025W/YEL046C/YER023W/YER043C/YER052C/YER086W	43
GO:0050657	nucleic acid transport	37/985	117/6480	0.316239	2.08044	4.99286	5.11952e-06	0.000139193	0.000117645	YFR002W/YLR208W/YLR293C/YLR335W/YAL029C/YAR002W/YDL084W/YDR138W/YDR395W/YBL032W/YBR017C/YBR118W/YBR247C/YGL241W/YGL100W/YGL097W/YGL092W/YGR082W/YGR090W/YGR119C/YGR128C/YJL041W/YJR042W/YKL068W/YKR082W/YOR098C/YOR112W/YIL115C/YML031W/YMR235C/YMR308C/YNL004W/YPL226W/YPR080W/YHR196W/YER107C/YER165W	37
GO:0000479	endonucleolytic cleavage of tricistronic rRNA transcript (SSU-rRNA, 5.8S rRNA, LSU-rRNA)	24/985	62/6480	0.387097	2.54659	5.18034	5.13871e-06	0.000139193	0.000117645	YCR057C/YFL009W/YLR048W/YLR051C/YLR129W/YLR186W/YLR222C/YDL060W/YDR339C/YDR449C/YDR450W/YDR500C/YBR247C/YJL069C/YKR057W/YKR063C/YOL010W/YOR310C/YML026C/YPL217C/YPR137W/YPR144C/YHR021C/YER082C	24
GO:0006606	protein import into nucleus	26/985	70/6480	0.371429	2.44351	5.14077	5.14873e-06	0.000139193	0.000117645	YFR002W/YLR208W/YLR243W/YLR293C/YLR335W/YAR002W/YDR395W/YBR017C/YGL241W/YGL097W/YGL092W/YGR119C/YJL041W/YJR042W/YJR072C/YJR132W/YKL068W/YKR082W/YOR098C/YIL115C/YMR235C/YMR308C/YNL189W/YNR016C/YER009W/YER120W	26
GO:0170039	proteinogenic amino acid metabolic process	42/985	140/6480	0.3	1.9736	4.93049	5.44831e-06	0.000144796	0.00012238	YCR053W/YFR055W/YLR017W/YLR027C/YLR044C/YLR351C/YAL012W/YDL131W/YDR158W/YDR234W/YDR300C/YDR502C/YBR115C/YBR248C/YBR263W/YGL202W/YGR061C/YGR124W/YGR155W/YGR204W/YGR208W/YJL130C/YJR024C/YJR139C/YOR184W/YOR323C/YOR375C/YIL094C/YIL074C/YML096W/YML082W/YNL316C/YNL135C/YNL037C/YNL010W/YNR050C/YPR145W/YHR025W/YEL046C/YER023W/YER052C/YER086W	42
GO:0006403	RNA localization	40/985	131/6480	0.305344	2.00876	4.93808	5.64502e-06	0.000147523	0.000124686	YFR002W/YLR208W/YLR293C/YLR335W/YAL029C/YAR002W/YDL145C/YDL084W/YDR138W/YDR395W/YBL032W/YBR017C/YBR118W/YBR247C/YGL241W/YGL137W/YGL100W/YGL097W/YGL092W/YGR082W/YGR090W/YGR119C/YGR128C/YJL041W/YJR042W/YKL068W/YKR082W/YOR098C/YOR112W/YIL115C/YML031W/YML010W/YMR235C/YMR308C/YNL004W/YPL226W/YPR080W/YHR196W/YER107C/YER165W	40
GO:0009101	glycoprotein biosynthetic process	29/985	83/6480	0.349398	2.29858	5.04088	6.15135e-06	0.00015812	0.000133642	YFL045C/YLR020C/YDL055C/YDR414C/YDR483W/YBL082C/YBR205W/YBR243C/YGL257C/YGL027C/YGL022W/YGR199W/YJL186W/YJL183W/YJL139C/YJL002C/YJR143C/YOR320C/YIL085C/YML115C/YNL048W/YNL029C/YPL227C/YPL050C/YPR183W/YEL042W/YEL036C/YEL002C/YCL005W-A	29
GO:0001732	formation of cytoplasmic translation initiation complex	8/985	10/6480	0.8	5.26294	5.71144	9.38803e-06	0.000237426	0.000200671	YAL035W/YDR429C/YBR079C/YOR361C/YMR146C/YMR309C/YPL237W/YPR041W	8
GO:0009066	aspartate family amino acid metabolic process	24/985	64/6480	0.375	2.46701	4.99319	9.78171e-06	0.000241837	0.000204399	YCR053W/YFR055W/YLR017W/YLR027C/YLR351C/YDL131W/YDR158W/YDR234W/YDR502C/YBR115C/YGL202W/YGR124W/YGR204W/YJR024C/YJR139C/YIL094C/YML096W/YML082W/YNR050C/YPR145W/YHR025W/YEL046C/YER052C/YER086W	24
GO:0009124	nucleoside monophosphate biosynthetic process	18/985	41/6480	0.439024	2.8882	5.13475	1.00251e-05	0.000241837	0.000204399	YLR432W/YAR015W/YDR399W/YDR441C/YBR252W/YGR061C/YJL130C/YJR105W/YKL181W/YOL061W/YML106W/YML022W/YNL220W/YHL011C/YHR128W/YHR144C/YHR216W/YER099C	18
GO:0009161	ribonucleoside monophosphate metabolic process	18/985	41/6480	0.439024	2.8882	5.13475	1.00251e-05	0.000241837	0.000204399	YLR432W/YAR015W/YDR226W/YDR399W/YDR441C/YDR454C/YGR061C/YJL130C/YJR105W/YKL181W/YOL061W/YML106W/YML022W/YNL220W/YHL011C/YHR128W/YHR216W/YER099C	18
GO:0001731	formation of translation preinitiation complex	12/985	21/6480	0.571429	3.75925	5.36174	1.10568e-05	0.000262683	0.000222018	YGR162W/YJL138C/YJR007W/YJR014W/YKR059W/YOL139C/YNL244C/YPL237W/YPR041W/YPR163C/YER007C-A/YER025W	12
GO:0006405	RNA export from nucleus	27/985	78/6480	0.346154	2.27724	4.80451	1.55776e-05	0.000364563	0.000308126	YFR002W/YLR293C/YLR335W/YAR002W/YDL084W/YDR138W/YDR395W/YBR118W/YBR247C/YGL097W/YGL092W/YGR090W/YGR128C/YJL041W/YJR042W/YKL068W/YKR082W/YOR098C/YOR112W/YIL115C/YMR235C/YMR308C/YNL004W/YPL226W/YPR080W/YHR196W/YER107C	27
GO:1902652	secondary alcohol metabolic process	19/985	46/6480	0.413043	2.71728	4.94844	1.6648e-05	0.000383883	0.000324455	YLR056W/YGL012W/YGL001C/YGR060W/YGR175C/YJL167W/YIL094C/YML075C/YML126C/YML008C/YMR202W/YMR208W/YNL280C/YNL037C/YNR043W/YPL117C/YPL028W/YHR007C/YHR072W	19
GO:0009067	aspartate family amino acid biosynthetic process	20/985	50/6480	0.4	2.63147	4.90284	1.77222e-05	0.000402731	0.000340385	YCR053W/YFR055W/YLR017W/YLR027C/YDL131W/YDR158W/YDR234W/YBR115C/YGL202W/YGR124W/YGR204W/YJR024C/YJR139C/YIL094C/YML096W/YML082W/YNR050C/YPR145W/YHR025W/YER052C	20
GO:0000028	ribosomal small subunit assembly	13/985	25/6480	0.52	3.42091	5.1344	1.86636e-05	0.000418065	0.000353346	YCR031C/YCR057C/YLR048W/YLR167W/YLR264W/YBR048W/YJR123W/YKL156W/YOL040C/YOR167C/YOR369C/YNL302C/YHR021C	13
GO:0015931	nucleobase-containing compound transport	46/985	166/6480	0.277108	1.82301	4.54772	2.01301e-05	0.000444562	0.000375741	YFR002W/YLR208W/YLR293C/YLR335W/YAL029C/YAR002W/YDL198C/YDL084W/YDR138W/YDR395W/YBL032W/YBR017C/YBR085W/YBR118W/YBR192W/YBR220C/YBR247C/YGL241W/YGL225W/YGL100W/YGL097W/YGL092W/YGR082W/YGR090W/YGR119C/YGR128C/YJL041W/YJR042W/YKL068W/YKR082W/YOR071C/YOR098C/YOR112W/YOR222W/YIL115C/YML031W/YMR235C/YMR308C/YNL004W/YPL244C/YPL226W/YPR080W/YHR196W/YER056C/YER107C/YER165W	46
GO:0009082	branched-chain amino acid biosynthetic process	10/985	16/6480	0.625	4.11168	5.27584	2.1018e-05	0.000449872	0.000380229	YCL009C/YLR355C/YLR451W/YDR158W/YJR016C/YJR139C/YOR108W/YMR108W/YNL104C/YER086W	10
GO:0000032	cell wall mannoprotein biosynthetic process	11/985	19/6480	0.578947	3.80871	5.19065	2.20919e-05	0.000449872	0.000380229	YLR020C/YDL055C/YDR483W/YBR205W/YJL139C/YIL085C/YML115C/YNL029C/YPL050C/YEL036C/YCL005W-A	11
GO:0006056	mannoprotein metabolic process	11/985	19/6480	0.578947	3.80871	5.19065	2.20919e-05	0.000449872	0.000380229	YLR020C/YDL055C/YDR483W/YBR205W/YJL139C/YIL085C/YML115C/YNL029C/YPL050C/YEL036C/YCL005W-A	11
GO:0006057	mannoprotein biosynthetic process	11/985	19/6480	0.578947	3.80871	5.19065	2.20919e-05	0.000449872	0.000380229	YLR020C/YDL055C/YDR483W/YBR205W/YJL139C/YIL085C/YML115C/YNL029C/YPL050C/YEL036C/YCL005W-A	11
GO:0031506	cell wall glycoprotein biosynthetic process	11/985	19/6480	0.578947	3.80871	5.19065	2.20919e-05	0.000449872	0.000380229	YLR020C/YDL055C/YDR483W/YBR205W/YJL139C/YIL085C/YML115C/YNL029C/YPL050C/YEL036C/YCL005W-A	11
GO:0098739	import across plasma membrane	11/985	19/6480	0.578947	3.80871	5.19065	2.20919e-05	0.000449872	0.000380229	YCL025C/YCR028C/YLR130C/YDR497C/YDR508C/YGL253W/YGR217W/YJL129C/YOL103W/YIL121W/YNL291C	11
GO:0006486	protein glycosylation	27/985	80/6480	0.3375	2.2203	4.64956	2.62927e-05	0.00052186	0.000441073	YFL045C/YDL055C/YDR414C/YDR483W/YBL082C/YBR205W/YBR243C/YGL257C/YGL027C/YGL022W/YGR199W/YJL186W/YJL183W/YJL139C/YJL002C/YJR143C/YOR320C/YIL085C/YML115C/YNL048W/YNL029C/YPL227C/YPL050C/YPR183W/YEL042W/YEL036C/YEL002C	27
GO:0043413	macromolecule glycosylation	27/985	80/6480	0.3375	2.2203	4.64956	2.62927e-05	0.00052186	0.000441073	YFL045C/YDL055C/YDR414C/YDR483W/YBL082C/YBR205W/YBR243C/YGL257C/YGL027C/YGL022W/YGR199W/YJL186W/YJL183W/YJL139C/YJL002C/YJR143C/YOR320C/YIL085C/YML115C/YNL048W/YNL029C/YPL227C/YPL050C/YPR183W/YEL042W/YEL036C/YEL002C	27
GO:0009100	glycoprotein metabolic process	29/985	89/6480	0.325843	2.14361	4.59916	2.84162e-05	0.000556958	0.000470737	YFL045C/YLR020C/YDL055C/YDR414C/YDR483W/YBL082C/YBR205W/YBR243C/YGL257C/YGL027C/YGL022W/YGR199W/YJL186W/YJL183W/YJL139C/YJL002C/YJR143C/YOR320C/YIL085C/YML115C/YNL048W/YNL029C/YPL227C/YPL050C/YPR183W/YEL042W/YEL036C/YEL002C/YCL005W-A	29
GO:0070085	glycosylation	27/985	81/6480	0.333333	2.19289	4.57379	3.38379e-05	0.000655034	0.000553631	YFL045C/YDL055C/YDR414C/YDR483W/YBL082C/YBR205W/YBR243C/YGL257C/YGL027C/YGL022W/YGR199W/YJL186W/YJL183W/YJL139C/YJL002C/YJR143C/YOR320C/YIL085C/YML115C/YNL048W/YNL029C/YPL227C/YPL050C/YPR183W/YEL042W/YEL036C/YEL002C	27
GO:0006487	protein N-linked glycosylation	20/985	52/6480	0.384615	2.53026	4.69048	3.4972e-05	0.000668733	0.000565209	YFL045C/YDR483W/YBR205W/YBR243C/YGL027C/YGL022W/YJL183W/YJL139C/YJL002C/YOR320C/YIL085C/YML115C/YNL048W/YNL029C/YPL227C/YPL050C/YPR183W/YEL042W/YEL036C/YEL002C	20
GO:0051170	import into nucleus	26/985	77/6480	0.337662	2.22137	4.56447	3.66085e-05	0.000691592	0.000584529	YFR002W/YLR208W/YLR243W/YLR293C/YLR335W/YAR002W/YDR395W/YBR017C/YGL241W/YGL097W/YGL092W/YGR119C/YJL041W/YJR042W/YJR072C/YJR132W/YKL068W/YKR082W/YOR098C/YIL115C/YMR235C/YMR308C/YNL189W/YNR016C/YER009W/YER120W	26
GO:0006753	nucleoside phosphate metabolic process	56/985	220/6480	0.254545	1.67457	4.30964	3.9556e-05	0.000738379	0.000624073	YLR014C/YLR043C/YLR153C/YLR209C/YLR432W/YAL038W/YAR015W/YDL166C/YDR050C/YDR226W/YDR399W/YDR428C/YDR441C/YDR454C/YDR481C/YBL098W/YBR127C/YBR196C/YBR221C/YBR252W/YGL253W/YGL101W/YGR061C/YGR204W/YGR240C/YJL130C/YJL121C/YJR057W/YJR069C/YJR105W/YKL181W/YKR072C/YOL061W/YOR095C/YOR209C/YIL083C/YIL009W/YML106W/YML075C/YML126C/YML022W/YMR208W/YMR246W/YNL220W/YNR016C/YNR043W/YPR074C/YHL011C/YHR128W/YHR144C…	56
GO:0055086	nucleobase-containing small molecule metabolic process	62/985	251/6480	0.247012	1.62501	4.27568	4.11533e-05	0.000759157	0.000641635	YFL045C/YLR014C/YLR017W/YLR043C/YLR153C/YLR209C/YLR432W/YAL038W/YAR015W/YDL166C/YDL055C/YDR050C/YDR226W/YDR399W/YDR428C/YDR441C/YDR454C/YDR481C/YBL098W/YBR127C/YBR196C/YBR221C/YBR252W/YGL253W/YGL101W/YGR061C/YGR204W/YGR240C/YJL130C/YJL121C/YJR057W/YJR069C/YJR105W/YKL181W/YKR072C/YOL061W/YOR095C/YOR184W/YOR209C/YIL083C/YIL009W/YML106W/YML075C/YML126C/YML022W/YMR208W/YMR246W/YNL220W/YNR016C/YNR043W…	62
GO:0009165	nucleotide biosynthetic process	35/985	118/6480	0.29661	1.9513	4.41521	4.2643e-05	0.000777491	0.00065713	YLR014C/YLR043C/YLR153C/YLR209C/YLR432W/YAR015W/YDL166C/YDR226W/YDR399W/YDR428C/YDR441C/YDR454C/YBL098W/YBR221C/YBR252W/YGR061C/YGR204W/YJL130C/YJR057W/YJR105W/YKL181W/YKR072C/YOL061W/YOR209C/YIL083C/YML106W/YML022W/YNL220W/YNR016C/YHL011C/YHR128W/YHR144C/YHR216W/YER070W/YER099C	35
GO:0034504	protein localization to nucleus	30/985	96/6480	0.3125	2.05584	4.4124	5.09302e-05	0.000917914	0.000775815	YFR002W/YLR208W/YLR243W/YLR293C/YLR335W/YAR002W/YDR395W/YBR017C/YGL241W/YGL097W/YGL092W/YGR119C/YJL157C/YJL076W/YJL041W/YJR042W/YJR072C/YJR132W/YKL068W/YKR082W/YOR098C/YIL115C/YMR235C/YMR308C/YNL189W/YNR016C/YEL009C/YER009W/YER120W/YER129W	30
GO:0009069	serine family amino acid metabolic process	16/985	38/6480	0.421053	2.76997	4.63272	5.84544e-05	0.00102985	0.000870422	YFR055W/YAL012W/YDR158W/YBR263W/YGR155W/YGR208W/YJR139C/YOR184W/YIL074C/YML082W/YNL135C/YNL010W/YHR025W/YEL046C/YER052C/YER086W	16
GO:0009156	ribonucleoside monophosphate biosynthetic process	16/985	38/6480	0.421053	2.76997	4.63272	5.84544e-05	0.00102985	0.000870422	YLR432W/YAR015W/YDR399W/YDR441C/YGR061C/YJL130C/YJR105W/YKL181W/YOL061W/YML106W/YML022W/YNL220W/YHL011C/YHR128W/YHR216W/YER099C	16
GO:1901293	nucleoside phosphate biosynthetic process	35/985	120/6480	0.291667	1.91878	4.30093	6.2685e-05	0.00109211	0.000923045	YLR014C/YLR043C/YLR153C/YLR209C/YLR432W/YAR015W/YDL166C/YDR226W/YDR399W/YDR428C/YDR441C/YDR454C/YBL098W/YBR221C/YBR252W/YGR061C/YGR204W/YJL130C/YJR057W/YJR105W/YKL181W/YKR072C/YOL061W/YOR209C/YIL083C/YML106W/YML022W/YNL220W/YNR016C/YHL011C/YHR128W/YHR144C/YHR216W/YER070W/YER099C	35
GO:0097064	ncRNA export from nucleus	12/985	24/6480	0.5	3.28934	4.75688	6.52458e-05	0.00112424	0.000950196	YBR118W/YGL092W/YGR090W/YGR128C/YJL041W/YKL068W/YKR082W/YOR112W/YIL115C/YMR235C/YPR080W/YHR196W	12
GO:0000480	endonucleolytic cleavage in 5'-ETS of tricistronic rRNA transcript (SSU-rRNA, 5.8S rRNA, LSU-rRNA)	15/985	35/6480	0.428571	2.81943	4.56927	7.78148e-05	0.00132623	0.00112092	YCR057C/YFL009W/YLR051C/YLR129W/YLR186W/YLR222C/YDR339C/YDR449C/YJL069C/YOL010W/YOR310C/YPL217C/YPR137W/YPR144C/YER082C	15
GO:0006607	NLS-bearing protein import into nucleus	10/985	18/6480	0.555556	3.65482	4.77503	8.57603e-05	0.00143717	0.00121469	YLR335W/YAR002W/YGL241W/YGL092W/YGR119C/YJL041W/YKL068W/YOR098C/YIL115C/YNL189W	10
GO:0019693	ribose phosphate metabolic process	38/985	136/6480	0.279412	1.83816	4.18219	8.6157e-05	0.00143717	0.00121469	YLR153C/YLR432W/YAL038W/YAR015W/YDR050C/YDR226W/YDR399W/YDR441C/YDR454C/YBR127C/YBR196C/YBR221C/YGL253W/YGR061C/YGR240C/YJL130C/YJL121C/YJR105W/YKL181W/YKR043C/YKR072C/YOL061W/YOR095C/YIL083C/YIL009W/YML106W/YML075C/YML126C/YML022W/YMR208W/YMR246W/YNL220W/YNR016C/YNR043W/YHL011C/YHR128W/YHR216W/YER099C	38
GO:0009092	homoserine metabolic process	9/985	15/6480	0.6	3.94721	4.83794	8.79099e-05	0.00145098	0.00122636	YFR055W/YAL012W/YDR158W/YGR155W/YJR139C/YML082W/YNL135C/YHR025W/YER052C	9
GO:0000447	endonucleolytic cleavage in ITS1 to separate SSU-rRNA from 5.8S rRNA and LSU-rRNA from tricistronic rRNA transcript (SSU-rRNA, 5.8S rRNA, LSU-rRNA)	18/985	47/6480	0.382979	2.51949	4.42618	9.15134e-05	0.00149472	0.00126333	YCR057C/YLR048W/YLR051C/YLR129W/YLR186W/YLR222C/YDR339C/YDR449C/YDR450W/YBR247C/YJL069C/YKR057W/YOL010W/YOR310C/YML026C/YPR137W/YPR144C/YER082C	18
GO:0042273	ribosomal large subunit biogenesis	37/985	132/6480	0.280303	1.84402	4.14774	9.89149e-05	0.00159895	0.00135143	YCL054W/YCR072C/YFR031C-A/YLL034C/YLL045C/YLR002C/YLR009W/YLR055C/YLR340W/YLR435W/YDR091C/YDR312W/YDR370C/YDR418W/YDR496C/YDR500C/YBR267W/YGR162W/YKL006W/YKR063C/YOL041C/YOR063W/YIL148W/YIR012W/YNL182C/YNL069C/YPL220W/YPL198W/YPL143W/YPL093W/YPL043W/YPR016C/YPR169W/YHL033C/YHR052W/YEL055C/YER126C	37
GO:0030641	regulation of cellular pH	14/985	32/6480	0.4375	2.87817	4.50906	0.000102796	0.00162812	0.00137607	YLR447C/YBR127C/YGL008C/YGR020C/YGR240C/YKL080W/YOR270C/YPL234C/YHR026W/YHR039C-A/YHR060W/YEL051W/YEL027W/YCL005W-A	14
GO:0051453	regulation of intracellular pH	14/985	32/6480	0.4375	2.87817	4.50906	0.000102796	0.00162812	0.00137607	YLR447C/YBR127C/YGL008C/YGR020C/YGR240C/YKL080W/YOR270C/YPL234C/YHR026W/YHR039C-A/YHR060W/YEL051W/YEL027W/YCL005W-A	14
GO:0009117	nucleotide metabolic process	53/985	212/6480	0.25	1.64467	4.04044	0.000105966	0.00163323	0.0013804	YLR014C/YLR043C/YLR153C/YLR209C/YLR432W/YAL038W/YAR015W/YDL166C/YDR050C/YDR226W/YDR399W/YDR428C/YDR441C/YDR454C/YDR481C/YBL098W/YBR127C/YBR196C/YBR221C/YBR252W/YGL253W/YGR061C/YGR204W/YGR240C/YJL130C/YJL121C/YJR057W/YJR069C/YJR105W/YKL181W/YKR072C/YOL061W/YOR095C/YOR209C/YIL083C/YIL009W/YML106W/YML075C/YML126C/YML022W/YMR208W/YMR246W/YNL220W/YNR016C/YNR043W/YPR074C/YHL011C/YHR128W/YHR144C/YHR183W…	53
GO:0009070	serine family amino acid biosynthetic process	12/985	25/6480	0.48	3.15777	4.5763	0.000108245	0.00163323	0.0013804	YAL012W/YDR158W/YBR263W/YGR155W/YGR208W/YJR139C/YOR184W/YIL074C/YNL135C/YNL010W/YEL046C/YER052C	12
GO:0000460	maturation of 5.8S rRNA	29/985	95/6480	0.305263	2.00823	4.19111	0.000108327	0.00163323	0.0013804	YCL054W/YCR057C/YLR048W/YLR051C/YLR129W/YLR186W/YLR222C/YLR293C/YDR339C/YDR449C/YDR450W/YDR500C/YBR247C/YGR158C/YGR195W/YJL069C/YKR057W/YKR063C/YOL021C/YOL010W/YOR310C/YML026C/YPR016C/YPR137W/YPR144C/YHR052W/YHR069C/YER082C/YER126C	29
GO:0000466	maturation of 5.8S rRNA from tricistronic rRNA transcript (SSU-rRNA, 5.8S rRNA, LSU-rRNA)	29/985	95/6480	0.305263	2.00823	4.19111	0.000108327	0.00163323	0.0013804	YCL054W/YCR057C/YLR048W/YLR051C/YLR129W/YLR186W/YLR222C/YLR293C/YDR339C/YDR449C/YDR450W/YDR500C/YBR247C/YGR158C/YGR195W/YJL069C/YKR057W/YKR063C/YOL021C/YOL010W/YOR310C/YML026C/YPR016C/YPR137W/YPR144C/YHR052W/YHR069C/YER082C/YER126C	29
GO:0051028	mRNA transport	29/985	95/6480	0.305263	2.00823	4.19111	0.000108327	0.00163323	0.0013804	YFR002W/YLR208W/YLR293C/YLR335W/YAL029C/YAR002W/YDL084W/YDR138W/YDR395W/YBL032W/YBR017C/YBR247C/YGL241W/YGL100W/YGL097W/YGL092W/YGR119C/YJL041W/YJR042W/YKL068W/YKR082W/YOR098C/YIL115C/YML031W/YMR308C/YNL004W/YPL226W/YER107C/YER165W	29
GO:0009072	aromatic amino acid metabolic process	13/985	29/6480	0.448276	2.94906	4.45348	0.000134437	0.00200759	0.0016968	YLR044C/YDL219W/YDR035W/YDR127W/YDR354W/YDR428C/YBL098W/YBR249C/YGL202W/YGL148W/YGL026C/YIL020C/YNL316C	13
GO:0046128	purine ribonucleoside metabolic process	7/985	10/6480	0.7	4.60508	4.83004	0.000144561	0.00211842	0.00179048	YLR017W/YLR209C/YDR399W/YDR441C/YJR105W/YML022W/YER043C	7
GO:0106074	aminoacyl-tRNA metabolism involved in translational fidelity	7/985	10/6480	0.7	4.60508	4.83004	0.000144561	0.00211842	0.00179048	YFL022C/YDL219W/YBL076C/YGR094W/YOR335C/YPL160W/YHR020W	7
GO:0006885	regulation of pH	14/985	33/6480	0.424242	2.79096	4.36668	0.000153837	0.00223349	0.00188773	YLR447C/YBR127C/YGL008C/YGR020C/YGR240C/YKL080W/YOR270C/YPL234C/YHR026W/YHR039C-A/YHR060W/YEL051W/YEL027W/YCL005W-A	14
GO:0000472	endonucleolytic cleavage to generate mature 5'-end of SSU-rRNA from (SSU-rRNA, 5.8S rRNA, LSU-rRNA)	15/985	37/6480	0.405405	2.66703	4.30516	0.000166369	0.00239327	0.00202278	YCR057C/YFL009W/YLR051C/YLR129W/YLR186W/YLR222C/YDR339C/YDR449C/YJL069C/YOL010W/YOR310C/YPL217C/YPR137W/YPR144C/YER082C	15
GO:0019236	response to pheromone	25/985	79/6480	0.316456	2.08186	4.0959	0.000169398	0.00241469	0.00204088	YFL026W/YLR229C/YLR389C/YLR433C/YLR452C/YDL165W/YDR410C/YDR461W/YBL016W/YGL097W/YGL032C/YGR040W/YJL157C/YJL080C/YKL209C/YOR212W/YIL015W/YNL145W/YNR044W/YPL256C/YHL007C/YHR005C/YHR084W/YER075C/YER124C	25
GO:0009081	branched-chain amino acid metabolic process	12/985	26/6480	0.461538	3.03631	4.40459	0.000173454	0.00243479	0.00205787	YCL009C/YLR044C/YLR355C/YLR451W/YDL219W/YDR158W/YJR016C/YJR139C/YOR108W/YMR108W/YNL104C/YER086W	12
GO:0009073	aromatic amino acid family biosynthetic process	9/985	16/6480	0.5625	3.70051	4.57871	0.000173914	0.00243479	0.00205787	YDR035W/YDR127W/YDR354W/YBR249C/YGL202W/YGL148W/YGL026C/YIL020C/YNL316C	9
GO:0090407	organophosphate biosynthetic process	62/985	264/6480	0.234848	1.54499	3.82759	0.000196058	0.00272052	0.00229937	YCR017C/YLR014C/YLR043C/YLR153C/YLR209C/YLR305C/YLR410W/YLR432W/YAR015W/YDL166C/YDR050C/YDR226W/YDR399W/YDR428C/YDR441C/YDR454C/YBL098W/YBR042C/YBR221C/YBR252W/YGR007W/YGR061C/YGR157W/YGR204W/YJL167W/YJL130C/YJR013W/YJR057W/YJR105W/YKL181W/YKR043C/YKR072C/YOL061W/YOR175C/YOR209C/YIL083C/YIL039W/YML106W/YML126C/YML022W/YMR079W/YMR208W/YNL231C/YNL220W/YNR016C/YNR043W/YPL175W/YPL117C/YPR113W/YPR183W…	62
GO:0006409	tRNA export from nucleus	11/985	23/6480	0.478261	3.14633	4.36548	0.000219627	0.00302083	0.00255319	YBR118W/YGL092W/YGR090W/YGR128C/YJL041W/YKL068W/YKR082W/YOR112W/YMR235C/YPR080W/YHR196W	11
GO:0072522	purine-containing compound biosynthetic process	27/985	90/6480	0.3	1.9736	3.93769	0.000254929	0.00347591	0.00293781	YLR017W/YLR153C/YLR209C/YLR432W/YAR015W/YDR226W/YDR399W/YDR428C/YDR441C/YDR454C/YBL098W/YBR221C/YGR061C/YGR204W/YJR105W/YKL181W/YKR072C/YOL061W/YOR184W/YOR209C/YIL083C/YML022W/YNL220W/YNR016C/YHL011C/YHR216W/YER099C	27
GO:1901617	organic hydroxy compound biosynthetic process	29/985	100/6480	0.29	1.90782	3.87326	0.000291352	0.00393828	0.00332861	YLR044C/YLR056W/YLR410W/YDR062W/YGL256W/YGL012W/YGL001C/YGR060W/YGR175C/YGR267C/YJL167W/YOR095C/YML075C/YML126C/YML008C/YMR202W/YMR208W/YMR296C/YNL280C/YNL231C/YNL111C/YNR043W/YPL117C/YPL028W/YHR007C/YHR046C/YHR072W/YHR133C/YEL029C	29
GO:0008610	lipid biosynthetic process	53/985	221/6480	0.239819	1.57769	3.69938	0.000327691	0.00439162	0.00371177	YCR017C/YCR034W/YLR056W/YLR305C/YLR372W/YDR062W/YDR297W/YBR042C/YBR159W/YBR265W/YGL055W/YGL012W/YGL001C/YGR007W/YGR038W/YGR060W/YGR157W/YGR175C/YJL167W/YJL134W/YJR013W/YKL182W/YKL055C/YKL004W/YOR175C/YIL039W/YML075C/YML126C/YML008C/YMR079W/YMR202W/YMR208W/YMR296C/YNL280C/YNL231C/YNL111C/YNR016C/YNR041C/YNR043W/YPL231W/YPL175W/YPL117C/YPL028W/YPR113W/YPR183W/YHR007C/YHR046C/YHR072W/YHR100C/YHR133C…	53
GO:0009097	isoleucine biosynthetic process	7/985	11/6480	0.636364	4.18643	4.47786	0.000345356	0.00448691	0.0037923	YCL009C/YLR355C/YDR158W/YJR016C/YJR139C/YMR108W/YER086W	7
GO:0042278	purine nucleoside metabolic process	7/985	11/6480	0.636364	4.18643	4.47786	0.000345356	0.00448691	0.0037923	YLR017W/YLR209C/YDR399W/YDR441C/YJR105W/YML022W/YER043C	7
GO:1990145	maintenance of translational fidelity	7/985	11/6480	0.636364	4.18643	4.47786	0.000345356	0.00448691	0.0037923	YFR031C-A/YLR167W/YDR385W/YOR063W/YOR133W/YOR369C/YNL244C	7
GO:0072521	purine-containing compound metabolic process	45/985	180/6480	0.25	1.64467	3.71357	0.000346247	0.00448691	0.0037923	YLR017W/YLR153C/YLR209C/YLR432W/YAL038W/YAR015W/YDR050C/YDR226W/YDR399W/YDR428C/YDR441C/YDR454C/YBL098W/YBR127C/YBR196C/YBR221C/YBR252W/YGL253W/YGR061C/YGR204W/YGR240C/YJL121C/YJR105W/YKL181W/YKR072C/YOL061W/YOR095C/YOR184W/YOR209C/YIL083C/YIL009W/YML075C/YML126C/YML022W/YMR208W/YMR246W/YNL220W/YNR016C/YNR043W/YPR074C/YHL011C/YHR183W/YHR216W/YER043C/YER099C	45
GO:0007035	vacuolar acidification	12/985	28/6480	0.428571	2.81943	4.08467	0.000407003	0.00514662	0.00434989	YLR447C/YBR127C/YGR020C/YKL080W/YOR270C/YPL234C/YHR026W/YHR039C-A/YHR060W/YEL051W/YEL027W/YCL005W-A	12
GO:0051031	tRNA transport	12/985	28/6480	0.428571	2.81943	4.08467	0.000407003	0.00514662	0.00434989	YBR118W/YGL092W/YGR082W/YGR090W/YGR128C/YJL041W/YKL068W/YKR082W/YOR112W/YMR235C/YPR080W/YHR196W	12
GO:0051452	intracellular pH reduction	12/985	28/6480	0.428571	2.81943	4.08467	0.000407003	0.00514662	0.00434989	YLR447C/YBR127C/YGR020C/YKL080W/YOR270C/YPL234C/YHR026W/YHR039C-A/YHR060W/YEL051W/YEL027W/YCL005W-A	12
GO:0006163	purine nucleotide metabolic process	42/985	166/6480	0.253012	1.66449	3.67177	0.000412303	0.00517193	0.00437128	YLR153C/YLR209C/YLR432W/YAL038W/YAR015W/YDR050C/YDR226W/YDR399W/YDR428C/YDR441C/YDR454C/YBL098W/YBR127C/YBR196C/YBR221C/YBR252W/YGL253W/YGR061C/YGR204W/YGR240C/YJL121C/YJR105W/YKL181W/YKR072C/YOL061W/YOR095C/YOR209C/YIL083C/YIL009W/YML075C/YML126C/YML022W/YMR208W/YMR246W/YNL220W/YNR016C/YNR043W/YPR074C/YHL011C/YHR183W/YHR216W/YER099C	42
GO:0046165	alcohol biosynthetic process	24/985	79/6480	0.303797	1.99859	3.78062	0.000450214	0.00559612	0.00472981	YLR044C/YLR056W/YLR410W/YDR062W/YGL256W/YGL012W/YGL001C/YGR060W/YGR175C/YGR267C/YJL167W/YML075C/YML126C/YML008C/YMR202W/YMR208W/YMR296C/YNL280C/YNR043W/YPL117C/YPL028W/YHR007C/YHR046C/YHR072W	24
GO:0016973	poly(A)+ mRNA export from nucleus	14/985	36/6480	0.388889	2.55838	3.96948	0.000456664	0.00559612	0.00472981	YFR002W/YLR293C/YLR335W/YAR002W/YBR247C/YGL097W/YGL092W/YJL041W/YKR082W/YOR098C/YIL115C/YNL004W/YPL226W/YER107C	14
GO:0000967	rRNA 5'-end processing	15/985	40/6480	0.375	2.46701	3.9401	0.000456826	0.00559612	0.00472981	YCR057C/YFL009W/YLR051C/YLR129W/YLR186W/YLR222C/YDR339C/YDR449C/YJL069C/YOL010W/YOR310C/YPL217C/YPR137W/YPR144C/YER082C	15
GO:0044036	cell wall macromolecule metabolic process	19/985	57/6480	0.333333	2.19289	3.82964	0.000484155	0.00588492	0.00497389	YLR020C/YLR342W/YDL055C/YDR483W/YBR023C/YBR205W/YGL027C/YGR229C/YJL186W/YJL139C/YIL085C/YML115C/YMR307W/YNL029C/YPL050C/YEL058W/YEL040W/YEL036C/YCL005W-A	19
GO:0009126	purine nucleoside monophosphate metabolic process	11/985	25/6480	0.44	2.89462	4.01821	0.00054041	0.00646842	0.00546706	YLR432W/YAR015W/YDR226W/YDR399W/YDR441C/YDR454C/YGR061C/YJR105W/YML022W/YNL220W/YHR216W	11
GO:0009167	purine ribonucleoside monophosphate metabolic process	11/985	25/6480	0.44	2.89462	4.01821	0.00054041	0.00646842	0.00546706	YLR432W/YAR015W/YDR226W/YDR399W/YDR441C/YDR454C/YGR061C/YJR105W/YML022W/YNL220W/YHR216W	11
GO:0006164	purine nucleotide biosynthetic process	25/985	85/6480	0.294118	1.93491	3.67321	0.000593447	0.00704943	0.00595813	YLR153C/YLR209C/YLR432W/YAR015W/YDR226W/YDR399W/YDR428C/YDR441C/YDR454C/YBL098W/YBR221C/YGR061C/YGR204W/YJR105W/YKL181W/YKR072C/YOL061W/YOR209C/YIL083C/YML022W/YNL220W/YNR016C/YHL011C/YHR216W/YER099C	25
GO:0019637	organophosphate metabolic process	86/985	408/6480	0.210784	1.38668	3.41592	0.000641274	0.00756029	0.0063899	YCR017C/YLR014C/YLR043C/YLR153C/YLR209C/YLR305C/YLR410W/YLR432W/YAL038W/YAR015W/YDL166C/YDR050C/YDR226W/YDR372C/YDR399W/YDR428C/YDR441C/YDR454C/YDR481C/YBL098W/YBR042C/YBR127C/YBR196C/YBR221C/YBR252W/YGL253W/YGL101W/YGR007W/YGR061C/YGR157W/YGR204W/YGR240C/YJL167W/YJL145W/YJL130C/YJL121C/YJR013W/YJR057W/YJR069C/YJR105W/YKL181W/YKL212W/YKL004W/YKR043C/YKR072C/YOL061W/YOR095C/YOR175C/YOR209C/YIL083C…	86
GO:0009085	lysine biosynthetic process	8/985	15/6480	0.533333	3.50863	4.118	0.000657015	0.00763111	0.00644976	YDL131W/YDR158W/YDR234W/YBR115C/YGL202W/YIL094C/YNR050C/YER052C	8
GO:0009119	ribonucleoside metabolic process	8/985	15/6480	0.533333	3.50863	4.118	0.000657015	0.00763111	0.00644976	YLR017W/YLR209C/YDR399W/YDR441C/YJR105W/YML106W/YML022W/YER043C	8
GO:0006406	mRNA export from nucleus	20/985	63/6480	0.31746	2.08847	3.67544	0.000708964	0.00795396	0.00672263	YFR002W/YLR293C/YLR335W/YAR002W/YDL084W/YDR138W/YDR395W/YBR247C/YGL097W/YGL092W/YJL041W/YJR042W/YKL068W/YKR082W/YOR098C/YIL115C/YMR308C/YNL004W/YPL226W/YER107C	20
GO:0001172	RNA-templated transcription	7/985	12/6480	0.583333	3.83756	4.16523	0.00072032	0.00795396	0.00672263	YDR404C/YBR154C/YGL070C/YOR224C/YIL021W/YPR187W/YHR143W-A	7
GO:0006549	isoleucine metabolic process	7/985	12/6480	0.583333	3.83756	4.16523	0.00072032	0.00795396	0.00672263	YCL009C/YLR355C/YDR158W/YJR016C/YJR139C/YMR108W/YER086W	7
GO:0006563	L-serine metabolic process	7/985	12/6480	0.583333	3.83756	4.16523	0.00072032	0.00795396	0.00672263	YBR263W/YGR155W/YGR208W/YOR184W/YIL074C/YNL010W/YER086W	7
GO:0031365	N-terminal protein amino acid modification	7/985	12/6480	0.583333	3.83756	4.16523	0.00072032	0.00795396	0.00672263	YCR020C-A/YLR195C/YDL040C/YGR147C/YPR051W/YPR131C/YHR013C	7
GO:0034198	cellular response to amino acid starvation	7/985	12/6480	0.583333	3.83756	4.16523	0.00072032	0.00795396	0.00672263	YAL036C/YDR283C/YGL195W/YGL100W/YKR026C/YOR260W/YEL009C	7
GO:1990928	response to amino acid starvation	7/985	12/6480	0.583333	3.83756	4.16523	0.00072032	0.00795396	0.00672263	YAL036C/YDR283C/YGL195W/YGL100W/YKR026C/YOR260W/YEL009C	7
GO:1901615	organic hydroxy compound metabolic process	42/985	171/6480	0.245614	1.61582	3.45507	0.00079655	0.0087342	0.00738208	YCR020C/YLL012W/YLL043W/YLR020C/YLR044C/YLR056W/YLR410W/YDL178W/YDR050C/YDR062W/YBR243C/YGL256W/YGL012W/YGL001C/YGR060W/YGR175C/YGR267C/YJL167W/YJL002C/YOR095C/YIL094C/YML075C/YML126C/YML008C/YMR202W/YMR208W/YMR296C/YMR318C/YNL280C/YNL231C/YNL111C/YNL037C/YNL032W/YNR043W/YPL117C/YPL028W/YPR183W/YHR007C/YHR046C/YHR072W/YHR133C/YEL029C	42
GO:0046390	ribose phosphate biosynthetic process	24/985	82/6480	0.292683	1.92547	3.57054	0.000819282	0.00892107	0.00754003	YLR153C/YLR432W/YAR015W/YDR226W/YDR399W/YDR441C/YDR454C/YBR221C/YGR061C/YJL130C/YJR105W/YKL181W/YKR043C/YKR072C/YOL061W/YIL083C/YML106W/YML022W/YNL220W/YNR016C/YHL011C/YHR128W/YHR216W/YER099C	24
GO:0071444	cellular response to pheromone	20/985	64/6480	0.3125	2.05584	3.59371	0.000886918	0.00959095	0.0081062	YFL026W/YLR229C/YLR433C/YLR452C/YDL165W/YDR461W/YBL016W/YGL032C/YGR040W/YJL157C/YJL080C/YOR212W/YIL015W/YNL145W/YNR044W/YPL256C/YHL007C/YHR005C/YER075C/YER124C	20
GO:0009304	tRNA transcription	9/985	19/6480	0.473684	3.11622	3.91089	0.000912014	0.00972815	0.00822217	YDL150W/YBR154C/YOR116C/YOR207C/YOR224C/YPR110C/YPR187W/YPR190C/YHR143W-A	9
GO:0042797	tRNA transcription by RNA polymerase III	9/985	19/6480	0.473684	3.11622	3.91089	0.000912014	0.00972815	0.00822217	YDL150W/YBR154C/YOR116C/YOR207C/YOR224C/YPR110C/YPR187W/YPR190C/YHR143W-A	9
GO:0006553	lysine metabolic process	8/985	16/6480	0.5	3.28934	3.88157	0.00114012	0.0120791	0.0102091	YDL131W/YDR158W/YDR234W/YBR115C/YGL202W/YIL094C/YNR050C/YER052C	8
GO:0034471	ncRNA 5'-end processing	17/985	52/6480	0.326923	2.15072	3.52714	0.0012124	0.0126968	0.0107312	YCR057C/YFL009W/YLR051C/YLR129W/YLR186W/YLR222C/YDR339C/YDR449C/YGR024C/YJL069C/YOL010W/YOR310C/YML017W/YPL217C/YPR137W/YPR144C/YER082C	17
GO:0140694	non-membrane-bounded organelle assembly	40/985	164/6480	0.243902	1.60456	3.31991	0.00121461	0.0126968	0.0107312	YCR031C/YCR057C/YCR072C/YLR009W/YLR022C/YLR048W/YLR167W/YLR264W/YLR340W/YAL035W/YDR312W/YDR418W/YDR507C/YBR048W/YBR127C/YGL008C/YGR162W/YJR123W/YKL156W/YKL006W/YOL040C/YOR063W/YOR167C/YOR276W/YOR369C/YIL148W/YIR012W/YNL302C/YNL182C/YNL166C/YNL163C/YPL143W/YPL093W/YPR016C/YPR041W/YHL007C/YHR021C/YEL055C/YEL015W/YER016W	40
GO:0006066	alcohol metabolic process	34/985	134/6480	0.253731	1.66922	3.31404	0.0013464	0.0139812	0.0118168	YCR020C/YLL043W/YLR044C/YLR056W/YLR410W/YDR050C/YDR062W/YBR243C/YGL256W/YGL012W/YGL001C/YGR060W/YGR175C/YGR267C/YJL167W/YJL002C/YIL094C/YML075C/YML126C/YML008C/YMR202W/YMR208W/YMR296C/YMR318C/YNL280C/YNL037C/YNL032W/YNR043W/YPL117C/YPL028W/YPR183W/YHR007C/YHR046C/YHR072W	34
GO:0006621	protein retention in ER lumen	6/985	10/6480	0.6	3.94721	3.94863	0.00147157	0.0147912	0.0125014	YCL001W/YAL007C/YAR002C-A/YDR414C/YGL200C/YOR016C	6
GO:0009163	nucleoside biosynthetic process	6/985	10/6480	0.6	3.94721	3.94863	0.00147157	0.0147912	0.0125014	YLR017W/YDR399W/YDR441C/YJR105W/YML106W/YML022W	6
GO:0034404	nucleobase-containing small molecule biosynthetic process	6/985	10/6480	0.6	3.94721	3.94863	0.00147157	0.0147912	0.0125014	YLR017W/YDR399W/YDR441C/YJR105W/YML106W/YML022W	6
GO:0035437	maintenance of protein localization in endoplasmic reticulum	6/985	10/6480	0.6	3.94721	3.94863	0.00147157	0.0147912	0.0125014	YCL001W/YAL007C/YAR002C-A/YDR414C/YGL200C/YOR016C	6
GO:0051664	nuclear pore localization	6/985	10/6480	0.6	3.94721	3.94863	0.00147157	0.0147912	0.0125014	YLR208W/YGL092W/YJR042W/YKR082W/YIL115C/YER107C	6
GO:0000749	response to pheromone triggering conjugation with cellular fusion	17/985	53/6480	0.320755	2.11014	3.43559	0.00153725	0.0152557	0.012894	YFL026W/YLR229C/YDL165W/YDR461W/YBL016W/YGL032C/YGR040W/YJL157C/YJL080C/YOR212W/YNL145W/YNR044W/YPL256C/YHL007C/YHR005C/YER075C/YER124C	17
GO:0000966	RNA 5'-end processing	17/985	53/6480	0.320755	2.11014	3.43559	0.00153725	0.0152557	0.012894	YCR057C/YFL009W/YLR051C/YLR129W/YLR186W/YLR222C/YDR339C/YDR449C/YGR024C/YJL069C/YOL010W/YOR310C/YML017W/YPL217C/YPR137W/YPR144C/YER082C	17
GO:0006790	sulfur compound metabolic process	32/985	125/6480	0.256	1.68414	3.26988	0.00157465	0.0155286	0.0131247	YCR020C/YFR055W/YLR017W/YLR153C/YAL012W/YDL120W/YDR135C/YDR158W/YDR502C/YBR213W/YBR221C/YBR281C/YGL202W/YGR155W/YGR204W/YGR286C/YJR010W/YJR024C/YJR137C/YJR139C/YOL049W/YOR286W/YIL009W/YML082W/YML126C/YMR208W/YMR246W/YNR016C/YNR043W/YNR057C/YER043C/YER052C	32
GO:0043650	dicarboxylic acid biosynthetic process	10/985	24/6480	0.416667	2.74112	3.61776	0.00160936	0.0157717	0.0133302	YLR017W/YLR027C/YDR035W/YDR127W/YBL098W/YBR249C/YGL148W/YGR267C/YOR375C/YNL037C	10
GO:0000750	pheromone-dependent signal transduction involved in conjugation with cellular fusion	12/985	32/6480	0.375	2.46701	3.52194	0.00168004	0.0161613	0.0136595	YFL026W/YLR229C/YDR461W/YBL016W/YGR040W/YJL080C/YOR212W/YNL145W/YHL007C/YHR005C/YER075C/YER124C	12
GO:0031139	positive regulation of conjugation with cellular fusion	12/985	32/6480	0.375	2.46701	3.52194	0.00168004	0.0161613	0.0136595	YFL026W/YLR229C/YDR461W/YBL016W/YGR040W/YJL080C/YOR212W/YNL145W/YHL007C/YHR005C/YER075C/YER124C	12
GO:0032005	signal transduction involved in positive regulation of conjugation with cellular fusion	12/985	32/6480	0.375	2.46701	3.52194	0.00168004	0.0161613	0.0136595	YFL026W/YLR229C/YDR461W/YBL016W/YGR040W/YJL080C/YOR212W/YNL145W/YHL007C/YHR005C/YER075C/YER124C	12
GO:0070972	protein localization to endoplasmic reticulum	18/985	58/6480	0.310345	2.04166	3.37359	0.00172562	0.0164986	0.0139445	YCL001W/YLR066W/YAL007C/YAR002C-A/YDR292C/YDR414C/YBR106W/YBR283C/YGL200C/YGL020C/YJR010C-A/YOR016C/YIR022W/YML105C/YML055W/YPL210C/YPR088C/YER019C-A	18
GO:0006629	lipid metabolic process	74/985	353/6480	0.209632	1.3791	3.10103	0.00177495	0.0168674	0.0142562	YCR017C/YCR034W/YLL012W/YLR020C/YLR056W/YLR305C/YLR372W/YDL192W/YDR062W/YDR297W/YDR372C/YBL082C/YBR041W/YBR042C/YBR159W/YBR243C/YBR265W/YGL055W/YGL012W/YGL001C/YGR007W/YGR038W/YGR060W/YGR157W/YGR175C/YGR177C/YJL167W/YJL145W/YJL134W/YJL002C/YJR013W/YKL182W/YKL212W/YKL055C/YKL004W/YOL147C/YOL002C/YOR175C/YIL039W/YIL009W/YML075C/YML126C/YML008C/YMR006C/YMR079W/YMR202W/YMR208W/YMR246W/YMR296C/YNL280C…	74
GO:0006888	endoplasmic reticulum to Golgi vesicle-mediated transport	27/985	101/6480	0.267327	1.75866	3.25326	0.0018134	0.017129	0.0144773	YLR043C/YLR208W/YAL007C/YAL042W/YAR002C-A/YDL212W/YDL192W/YDL226C/YDL145C/YDL058W/YDR170C/YDR472W/YBR172C/YGL200C/YGL137W/YGR120C/YJL192C/YJL117W/YKR044W/YOR016C/YOR307C/YOR370C/YIL039W/YIL004C/YML067C/YPR176C/YEL048C	27
GO:0065008	regulation of biological quality	54/985	243/6480	0.222222	1.46193	3.10727	0.00195363	0.018343	0.0155034	YFL022C/YLR264W/YLR342W/YLR447C/YAL026C/YDL219W/YDL229W/YDL165W/YDR093W/YDR172W/YDR404C/YDR496C/YBL076C/YBL032W/YBR093C/YBR127C/YBR189W/YGL253W/YGL169W/YGL123W/YGL014W/YGL008C/YGR020C/YGR094W/YGR240C/YGR285C/YJL124C/YJR123W/YKL080W/YOL115W/YOR167C/YOR270C/YOR335C/YOR359W/YIL038C/YNL248C/YNL244C/YNL209W/YPL234C/YPL160W/YPL063W/YPR132W/YHL011C/YHR020W/YHR026W/YHR039C-A/YHR060W/YHR069C/YEL051W/YEL02…	54
GO:0040029	epigenetic regulation of gene expression	31/985	122/6480	0.254098	1.67163	3.17058	0.00210178	0.0196166	0.0165799	YLR052W/YLR335W/YAL019W/YAR002W/YDL084W/YDR026C/YDR110W/YDR121W/YDR310C/YDR469W/YBL052C/YBR060C/YGL092W/YJL080C/YJL076W/YKL160W/YKL112W/YKR082W/YOL012C/YOR209C/YOR229W/YMR106C/YMR235C/YMR307W/YNL261W/YNL186W/YNL068C/YHR118C/YHR119W/YEL032W/YER120W	31
GO:0010608	post-transcriptional regulation of gene expression	51/985	228/6480	0.223684	1.47155	3.06882	0.00222669	0.0206595	0.0174613	YCL037C/YCR059C/YLR027C/YLR212C/YLR264W/YLR291C/YAL035W/YDL165W/YDR091C/YDR172W/YDR211W/YDR283C/YDR385W/YDR404C/YDR496C/YBL032W/YBR118W/YBR189W/YGL195W/YGL169W/YGL123W/YGL014W/YGR054W/YGR083C/YGR162W/YJL138C/YJL124C/YJL087C/YJR047C/YKR026C/YKR059W/YOL139C/YOL115W/YOR051C/YOR133W/YOR167C/YOR260W/YOR276W/YOR359W/YIL038C/YNL244C/YNL069C/YNL001W/YPL226W/YPR041W/YPR080W/YHR069C/YEL034W/YEL015W/YER025W…	51
GO:0031126	sno(s)RNA 3'-end processing	10/985	25/6480	0.4	2.63147	3.46011	0.00232199	0.021417	0.0181015	YLR175W/YLR277C/YLR430W/YDL014W/YGR158C/YGR195W/YKL018W/YOL145C/YOL115W/YHR069C	10
GO:0006797	polyphosphate metabolic process	7/985	14/6480	0.5	3.28934	3.63032	0.00236022	0.0215164	0.0181855	YFL004W/YJL012C/YOR270C/YNL217W/YNR013C/YPL019C/YER072W	7
GO:0043173	nucleotide salvage	7/985	14/6480	0.5	3.28934	3.63032	0.00236022	0.0215164	0.0181855	YLR209C/YDR399W/YDR441C/YJR105W/YOR209C/YML022W/YHR128W	7
GO:0009309	amine biosynthetic process	6/985	11/6480	0.545455	3.58837	3.63741	0.00282303	0.0252944	0.0213786	YDR354W/YGL026C/YKL184W/YOL052C/YIL020C/YPR069C	6
GO:0042401	biogenic amine biosynthetic process	6/985	11/6480	0.545455	3.58837	3.63741	0.00282303	0.0252944	0.0213786	YDR354W/YGL026C/YKL184W/YOL052C/YIL020C/YPR069C	6
GO:0043101	purine-containing compound salvage	6/985	11/6480	0.545455	3.58837	3.63741	0.00282303	0.0252944	0.0213786	YLR017W/YDR399W/YDR441C/YJR105W/YOR209C/YML022W	6
GO:0009150	purine ribonucleotide metabolic process	28/985	109/6480	0.256881	1.68994	3.07544	0.0028518	0.0254069	0.0214737	YLR153C/YLR432W/YAL038W/YAR015W/YDR050C/YDR226W/YDR399W/YDR441C/YDR454C/YBR127C/YBR196C/YBR221C/YGL253W/YGR061C/YGR240C/YJR105W/YKR072C/YIL083C/YIL009W/YML075C/YML126C/YML022W/YMR208W/YMR246W/YNL220W/YNR016C/YNR043W/YHR216W	28
GO:0051656	establishment of organelle localization	39/985	166/6480	0.23494	1.54559	3.01481	0.00287699	0.025466	0.0215237	YFR002W/YLL034C/YLR048W/YLR264W/YLR293C/YAL029C/YDL229W/YDL226C/YDR091C/YDR101C/YDR450W/YGL123W/YGL106W/YGL097W/YGR081C/YGR285C/YJL080C/YJL041W/YJR042W/YJR123W/YOL040C/YOR098C/YOR167C/YOR269W/YOR326W/YIL148W/YIL115C/YML026C/YMR235C/YNL302C/YNL209W/YNR053C/YPL220W/YPL093W/YPL018W/YPR016C/YHR005C/YER016W/YER036C	39
GO:0006417	regulation of translation	42/985	182/6480	0.230769	1.51816	3.00182	0.00289091	0.025466	0.0215237	YCL037C/YCR059C/YLR027C/YLR212C/YLR291C/YAL035W/YDR091C/YDR172W/YDR211W/YDR283C/YDR385W/YDR404C/YDR496C/YBL032W/YBR118W/YBR189W/YGL195W/YGL169W/YGL123W/YGL014W/YGR054W/YGR083C/YGR162W/YJL138C/YJL087C/YJR047C/YKR026C/YKR059W/YOL139C/YOR051C/YOR133W/YOR260W/YOR276W/YNL244C/YNL069C/YNL001W/YPL226W/YPR041W/YPR080W/YEL034W/YER025W/YER165W	42
GO:0044255	cellular lipid metabolic process	69/985	331/6480	0.208459	1.37139	2.93647	0.00290846	0.0254775	0.0215334	YCR017C/YCR034W/YLR056W/YLR305C/YLR372W/YDL192W/YDR062W/YDR297W/YDR372C/YBL082C/YBR041W/YBR042C/YBR159W/YBR243C/YBR265W/YGL055W/YGL012W/YGL001C/YGR007W/YGR038W/YGR060W/YGR157W/YGR175C/YJL167W/YJL145W/YJL134W/YJL002C/YJR013W/YKL182W/YKL212W/YKL055C/YKL004W/YOL147C/YOL002C/YOR175C/YIL039W/YIL009W/YML075C/YML126C/YML008C/YMR006C/YMR079W/YMR202W/YMR208W/YMR246W/YMR296C/YNL280C/YNL231C/YNL123W/YNL048W…	69
GO:0045727	positive regulation of translation	15/985	47/6480	0.319149	2.09958	3.203	0.00301955	0.0263036	0.0222317	YCL037C/YLR212C/YDR091C/YDR385W/YDR404C/YBR189W/YGL123W/YJL087C/YJR047C/YKR026C/YOR133W/YOR276W/YNL001W/YEL034W/YER025W	15
GO:0031137	regulation of conjugation with cellular fusion	12/985	34/6480	0.352941	2.32189	3.27173	0.00304646	0.0263914	0.0223059	YFL026W/YLR229C/YDR461W/YBL016W/YGR040W/YJL080C/YOR212W/YNL145W/YHL007C/YHR005C/YER075C/YER124C	12
GO:0009259	ribonucleotide metabolic process	31/985	125/6480	0.248	1.63151	3.01834	0.00315281	0.0265982	0.0224806	YLR153C/YLR432W/YAL038W/YAR015W/YDR050C/YDR226W/YDR399W/YDR441C/YDR454C/YBR127C/YBR196C/YBR221C/YGL253W/YGR061C/YGR240C/YJL130C/YJR105W/YKR072C/YIL083C/YIL009W/YML106W/YML075C/YML126C/YML022W/YMR208W/YMR246W/YNL220W/YNR016C/YNR043W/YHR128W/YHR216W	31
GO:0009127	purine nucleoside monophosphate biosynthetic process	9/985	22/6480	0.409091	2.69128	3.36407	0.0031974	0.0265982	0.0224806	YLR432W/YAR015W/YDR399W/YDR441C/YGR061C/YJR105W/YML022W/YNL220W/YHR216W	9
GO:0009168	purine ribonucleoside monophosphate biosynthetic process	9/985	22/6480	0.409091	2.69128	3.36407	0.0031974	0.0265982	0.0224806	YLR432W/YAR015W/YDR399W/YDR441C/YGR061C/YJR105W/YML022W/YNL220W/YHR216W	9
GO:0097502	mannosylation	9/985	22/6480	0.409091	2.69128	3.36407	0.0031974	0.0265982	0.0224806	YDR483W/YBR205W/YGR199W/YJL186W/YJL139C/YJR143C/YIL085C/YNL029C/YPR183W	9
GO:0006720	isoprenoid metabolic process	11/985	30/6480	0.366667	2.41218	3.28216	0.00319972	0.0265982	0.0224806	YBR243C/YJL167W/YJL002C/YML075C/YML126C/YMR208W/YNR041C/YNR043W/YPL117C/YPR183W/YHR072W	11
GO:0031507	heterochromatin formation	30/985	120/6480	0.25	1.64467	3.01778	0.00320603	0.0265982	0.0224806	YLR052W/YLR335W/YAL019W/YAR002W/YDL084W/YDR026C/YDR110W/YDR121W/YDR310C/YDR469W/YBL052C/YBR060C/YGL092W/YJL080C/YJL076W/YKL112W/YKR082W/YOL012C/YOR209C/YOR229W/YMR106C/YMR235C/YMR307W/YNL261W/YNL186W/YNL068C/YHR118C/YHR119W/YEL032W/YER120W	30
GO:0045814	negative regulation of gene expression, epigenetic	30/985	120/6480	0.25	1.64467	3.01778	0.00320603	0.0265982	0.0224806	YLR052W/YLR335W/YAL019W/YAR002W/YDL084W/YDR026C/YDR110W/YDR121W/YDR310C/YDR469W/YBL052C/YBR060C/YGL092W/YJL080C/YJL076W/YKL112W/YKR082W/YOL012C/YOR209C/YOR229W/YMR106C/YMR235C/YMR307W/YNL261W/YNL186W/YNL068C/YHR118C/YHR119W/YEL032W/YER120W	30
GO:0070828	heterochromatin organization	30/985	120/6480	0.25	1.64467	3.01778	0.00320603	0.0265982	0.0224806	YLR052W/YLR335W/YAL019W/YAR002W/YDL084W/YDR026C/YDR110W/YDR121W/YDR310C/YDR469W/YBL052C/YBR060C/YGL092W/YJL080C/YJL076W/YKL112W/YKR082W/YOL012C/YOR209C/YOR229W/YMR106C/YMR235C/YMR307W/YNL261W/YNL186W/YNL068C/YHR118C/YHR119W/YEL032W/YER120W	30
GO:0006415	translational termination	10/985	26/6480	0.384615	2.53026	3.30999	0.0032673	0.0269638	0.0227896	YLR249W/YDL229W/YDR091C/YDR172W/YDR429C/YBR143C/YJR047C/YOR051C/YPL226W/YEL034W	10
GO:0140719	constitutive heterochromatin formation	25/985	95/6480	0.263158	1.73123	3.03966	0.00331481	0.0272127	0.023	YLR052W/YLR335W/YAL019W/YAR002W/YDL084W/YDR310C/YDR469W/YBL052C/YBR060C/YGL092W/YJL080C/YKL112W/YKR082W/YOL012C/YOR209C/YOR229W/YMR106C/YMR235C/YNL261W/YNL186W/YNL068C/YHR118C/YHR119W/YEL032W/YER120W	25
GO:0006360	transcription by RNA polymerase I	20/985	71/6480	0.28169	1.85315	3.06018	0.00355671	0.0290465	0.0245499	YDR026C/YDR138W/YDR324C/YDR398W/YBR154C/YGR128C/YJL148W/YJR063W/YOL145C/YOR224C/YOR295W/YOR340C/YML010W/YMR093W/YNL248C/YPR110C/YPR187W/YHR143W-A/YHR196W/YER148W	20
GO:0034248	regulation of amide metabolic process	42/985	184/6480	0.228261	1.50166	2.92261	0.00357592	0.029052	0.0245546	YCL037C/YCR059C/YLR027C/YLR212C/YLR291C/YAL035W/YDR091C/YDR172W/YDR211W/YDR283C/YDR385W/YDR404C/YDR496C/YBL032W/YBR118W/YBR189W/YGL195W/YGL169W/YGL123W/YGL014W/YGR054W/YGR083C/YGR162W/YJL138C/YJL087C/YJR047C/YKR026C/YKR059W/YOL139C/YOR051C/YOR133W/YOR260W/YOR276W/YNL244C/YNL069C/YNL001W/YPL226W/YPR041W/YPR080W/YEL034W/YER025W/YER165W	42
GO:0034250	positive regulation of amide metabolic process	15/985	48/6480	0.3125	2.05584	3.10837	0.0037885	0.0306205	0.0258802	YCL037C/YLR212C/YDR091C/YDR385W/YDR404C/YBR189W/YGL123W/YJL087C/YJR047C/YKR026C/YOR133W/YOR276W/YNL001W/YEL034W/YER025W	15
GO:0072595	maintenance of protein localization in organelle	7/985	15/6480	0.466667	3.07005	3.39806	0.00385052	0.0309621	0.026169	YCL001W/YAL007C/YAR002C-A/YDR414C/YGL200C/YJL157C/YOR016C	7
GO:0006890	retrograde vesicle-mediated transport, Golgi to endoplasmic reticulum	12/985	35/6480	0.342857	2.25555	3.15315	0.00400717	0.0320574	0.0270947	YCL001W/YLR043C/YLR440C/YAL042W/YDL226C/YDL145C/YDR372C/YGL137W/YGL020C/YOR112W/YIL004C/YML067C	12
GO:0000027	ribosomal large subunit assembly	14/985	44/6480	0.318182	2.09322	3.08044	0.00424059	0.0337526	0.0285274	YCR072C/YLR009W/YLR340W/YDR312W/YDR418W/YKL006W/YOR063W/YIL148W/YIR012W/YNL182C/YPL143W/YPL093W/YPR016C/YEL055C	14
GO:0043094	cellular metabolic compound salvage	11/985	31/6480	0.354839	2.33437	3.15282	0.00429102	0.0339814	0.0287208	YLR017W/YLR209C/YDR399W/YDR441C/YGL202W/YJR024C/YJR105W/YOR209C/YML022W/YHR128W/YEL029C	11
GO:0030488	tRNA methylation	9/985	23/6480	0.391304	2.57427	3.20195	0.00455555	0.035895	0.0303382	YDL201W/YDL112W/YBL024W/YGL236C/YOL125W/YOL093W/YPL183C/YPL030W/YHR070W	9
GO:0006473	protein acetylation	6/985	12/6480	0.5	3.28934	3.3605	0.00492574	0.0386178	0.0326395	YCR020C-A/YDL040C/YGR147C/YPR051W/YPR131C/YHR013C	6
GO:0000097	sulfur amino acid biosynthetic process	12/985	36/6480	0.333333	2.19289	3.03853	0.00519669	0.0405394	0.0342636	YFR055W/YLR017W/YAL012W/YDR158W/YGL202W/YGR155W/YGR204W/YJR024C/YJR137C/YJR139C/YML082W/YER052C	12
GO:0015698	inorganic anion transport	11/985	32/6480	0.34375	2.26142	3.02838	0.00565867	0.0439247	0.0371249	YCR023C/YLL043W/YBR106W/YJL117W/YKL120W/YOR390W/YIL047C/YML116W/YNR013C/YPL279C/YPL092W	11
GO:0030466	silent mating-type cassette heterochromatin formation	16/985	55/6480	0.290909	1.9138	2.88126	0.00619819	0.0478757	0.0404642	YLR335W/YAL019W/YAR002W/YDR310C/YBL052C/YBR060C/YJL080C/YKL112W/YKR082W/YOL012C/YOR229W/YNL261W/YNL068C/YHR118C/YHR119W/YEL032W	16
GO:0008299	isoprenoid biosynthetic process	8/985	20/6480	0.4	2.63147	3.09362	0.00634608	0.0483041	0.0408263	YJL167W/YML075C/YML126C/YMR208W/YNR041C/YNR043W/YPL117C/YHR072W	8
GO:0009116	nucleoside metabolic process	8/985	20/6480	0.4	2.63147	3.09362	0.00634608	0.0483041	0.0408263	YLR017W/YLR209C/YDR399W/YDR441C/YJR105W/YML106W/YML022W/YER043C	8
GO:0036388	pre-replicative complex assembly	8/985	20/6480	0.4	2.63147	3.09362	0.00634608	0.0483041	0.0408263	YLR002C/YDR226W/YBR060C/YGL201C/YNL261W/YNL182C/YHR118C/YEL032W	8
GO:0000096	sulfur amino acid metabolic process	14/985	46/6480	0.304348	2.00221	2.88791	0.00659647	0.0499675	0.0422322	YFR055W/YLR017W/YAL012W/YDR158W/YDR502C/YGL202W/YGR155W/YGR204W/YJR010W/YJR024C/YJR137C/YJR139C/YML082W/YER052C	14
GO:0033865	nucleoside bisphosphate metabolic process	11/985	33/6480	0.333333	2.19289	2.90849	0.00734749	0.0548613	0.0463684	YLR153C/YBR221C/YKR072C/YIL083C/YIL009W/YML075C/YML126C/YMR208W/YMR246W/YNR016C/YNR043W	11
GO:0033875	ribonucleoside bisphosphate metabolic process	11/985	33/6480	0.333333	2.19289	2.90849	0.00734749	0.0548613	0.0463684	YLR153C/YBR221C/YKR072C/YIL083C/YIL009W/YML075C/YML126C/YMR208W/YMR246W/YNR016C/YNR043W	11
GO:0034032	purine nucleoside bisphosphate metabolic process	11/985	33/6480	0.333333	2.19289	2.90849	0.00734749	0.0548613	0.0463684	YLR153C/YBR221C/YKR072C/YIL083C/YIL009W/YML075C/YML126C/YMR208W/YMR246W/YNR016C/YNR043W	11
GO:0019878	lysine biosynthetic process via aminoadipic acid	6/985	13/6480	0.461538	3.03631	3.11138	0.00798479	0.0593372	0.0501514	YDL131W/YDR234W/YBR115C/YGL202W/YIL094C/YNR050C	6
GO:0031123	RNA 3'-end processing	19/985	71/6480	0.267606	1.76049	2.72783	0.00808419	0.0597925	0.0505363	YLR048W/YLR175W/YLR277C/YLR293C/YLR430W/YDL084W/YDL060W/YDL014W/YDR138W/YGR158C/YGR195W/YKL018W/YKR057W/YKR079C/YOL145C/YOL115W/YOL021C/YHR069C/YER165W	19
GO:0006779	porphyrin-containing compound biosynthetic process	7/985	17/6480	0.411765	2.70887	2.98679	0.00882123	0.0643335	0.0543742	YDL205C/YDL120W/YDR044W/YDR047W/YBR213W/YGL040C/YPL252C	7
GO:0006783	heme biosynthetic process	7/985	17/6480	0.411765	2.70887	2.98679	0.00882123	0.0643335	0.0543742	YDL205C/YDL120W/YDR044W/YDR047W/YBR213W/YGL040C/YPL252C	7
GO:0033014	tetrapyrrole biosynthetic process	7/985	17/6480	0.411765	2.70887	2.98679	0.00882123	0.0643335	0.0543742	YDL205C/YDL120W/YDR044W/YDR047W/YBR213W/YGL040C/YPL252C	7
GO:0043543	protein acylation	8/985	21/6480	0.380952	2.50616	2.92676	0.00891028	0.064682	0.0546688	YCR020C-A/YLR195C/YDL040C/YGR147C/YOL003C/YPR051W/YPR131C/YHR013C	8
GO:0006448	regulation of translational elongation	5/985	10/6480	0.5	3.28934	3.06723	0.010394	0.0734132	0.0620483	YDR385W/YGL195W/YJR047C/YOR133W/YEL034W	5
GO:0009262	deoxyribonucleotide metabolic process	5/985	10/6480	0.5	3.28934	3.06723	0.010394	0.0734132	0.0620483	YLR043C/YBR252W/YJR057W/YHR144C/YER070W	5
GO:0009263	deoxyribonucleotide biosynthetic process	5/985	10/6480	0.5	3.28934	3.06723	0.010394	0.0734132	0.0620483	YLR043C/YBR252W/YJR057W/YHR144C/YER070W	5
GO:0015939	pantothenate metabolic process	5/985	10/6480	0.5	3.28934	3.06723	0.010394	0.0734132	0.0620483	YKL184W/YOL052C/YIL145C/YPR069C/YHR063C	5
GO:0015940	pantothenate biosynthetic process	5/985	10/6480	0.5	3.28934	3.06723	0.010394	0.0734132	0.0620483	YKL184W/YOL052C/YIL145C/YPR069C/YHR063C	5
GO:0031990	mRNA export from nucleus in response to heat stress	5/985	10/6480	0.5	3.28934	3.06723	0.010394	0.0734132	0.0620483	YLR335W/YAR002W/YKL068W/YKR082W/YER107C	5
GO:0031509	subtelomeric heterochromatin formation	17/985	63/6480	0.269841	1.7752	2.61762	0.0109032	0.0766644	0.0647962	YLR052W/YLR335W/YAL019W/YDL084W/YDR469W/YBL052C/YBR060C/YGL092W/YJL080C/YKR082W/YOR209C/YMR106C/YMR235C/YNL186W/YHR119W/YEL032W/YER120W	17
GO:0098781	ncRNA transcription	19/985	73/6480	0.260274	1.71226	2.59096	0.0110235	0.0771642	0.0652187	YDL150W/YDR138W/YBR154C/YJL148W/YJR063W/YOL145C/YOR116C/YOR207C/YOR224C/YOR295W/YOR340C/YML010W/YNL248C/YPR110C/YPR187W/YPR190C/YHR143W-A/YEL055C/YER148W	19
GO:0006576	biogenic amine metabolic process	9/985	26/6480	0.346154	2.27724	2.76269	0.0113834	0.0793295	0.0670488	YLR044C/YDR354W/YDR428C/YBL098W/YGL026C/YKL184W/YOL052C/YIL020C/YPR069C	9
GO:0051604	protein maturation	45/985	213/6480	0.211268	1.38986	2.4494	0.0115442	0.0800942	0.0676951	YCL045C/YCR020C-A/YCR060W/YLR065C/YLR066W/YLR389C/YAL058W/YAL046C/YDL212W/YDL229W/YDL040C/YDR267C/YDR410C/YBL091C/YBR106W/YGL220W/YGR078C/YGR147C/YGR187C/YGR285C/YJL179W/YJL156C/YJL117W/YJL111W/YJR010C-A/YJR064W/YKL207W/YKL077W/YOR246C/YIL027C/YIR022W/YML078W/YML055W/YMR038C/YMR138W/YMR319C/YNL209W/YNL135C/YNR029C/YPR037C/YPR051W/YPR122W/YPR131C/YHR013C/YHR068W	45
GO:0046822	regulation of nucleocytoplasmic transport	8/985	22/6480	0.363636	2.39225	2.76928	0.0121748	0.0839239	0.0709319	YLR293C/YBL016W/YGL092W/YKL068W/YNR053C/YHR005C/YER107C/YER120W	8
GO:1901659	glycosyl compound biosynthetic process	6/985	14/6480	0.428571	2.81943	2.88517	0.0122032	0.0839239	0.0709319	YLR017W/YDR399W/YDR441C/YJR105W/YML106W/YML022W	6
GO:0006778	porphyrin-containing compound metabolic process	7/985	18/6480	0.388889	2.55838	2.80294	0.0125758	0.0849952	0.0718374	YDL205C/YDL120W/YDR044W/YDR047W/YBR213W/YGL040C/YPL252C	7
GO:0033013	tetrapyrrole metabolic process	7/985	18/6480	0.388889	2.55838	2.80294	0.0125758	0.0849952	0.0718374	YDL205C/YDL120W/YDR044W/YDR047W/YBR213W/YGL040C/YPL252C	7
GO:0042168	heme metabolic process	7/985	18/6480	0.388889	2.55838	2.80294	0.0125758	0.0849952	0.0718374	YDL205C/YDL120W/YDR044W/YDR047W/YBR213W/YGL040C/YPL252C	7
GO:0046148	pigment biosynthetic process	7/985	18/6480	0.388889	2.55838	2.80294	0.0125758	0.0849952	0.0718374	YDL205C/YDL120W/YDR044W/YDR047W/YBR213W/YGL040C/YPL252C	7
GO:0010628	positive regulation of gene expression	20/985	79/6480	0.253165	1.66549	2.51952	0.0126559	0.0851692	0.0719844	YCL037C/YLR212C/YAL019W/YDR091C/YDR385W/YDR404C/YBL032W/YBR189W/YGL123W/YJL087C/YJR047C/YKL160W/YKR026C/YOR133W/YOR229W/YOR276W/YNL068C/YNL001W/YEL034W/YER025W	20
GO:0046942	carboxylic acid transport	23/985	95/6480	0.242105	1.59273	2.46393	0.013604	0.0911586	0.0770467	YCL025C/YCR028C/YLL043W/YDR119W/YDR135C/YDR384C/YDR508C/YBR041W/YBR291C/YGL077C/YGR191W/YJR001W/YKL176C/YKL120W/YKR039W/YOL092W/YOR222W/YOR271C/YOR307C/YIL121W/YMR241W/YMR246W/YEL063C	23
GO:0043648	dicarboxylic acid metabolic process	14/985	50/6480	0.28	1.84203	2.53044	0.0143654	0.095851	0.0810127	YLR017W/YLR027C/YLR351C/YDR035W/YDR127W/YDR158W/YBL098W/YBR249C/YBR263W/YGL148W/YGR267C/YOR375C/YNL037C/YER052C	14
GO:0044272	sulfur compound biosynthetic process	20/985	80/6480	0.25	1.64467	2.4563	0.0145399	0.0966039	0.081649	YFR055W/YLR017W/YLR153C/YAL012W/YDR158W/YDR502C/YBR221C/YGL202W/YGR155W/YGR204W/YGR286C/YJR010W/YJR024C/YJR137C/YJR139C/YOL049W/YML082W/YNR016C/YNR057C/YER052C	20
GO:0055085	transmembrane transport	90/985	479/6480	0.187891	1.23608	2.273	0.0153208	0.101363	0.0856714	YCL025C/YCR023C/YCR028C/YLL052C/YLL043W/YLR008C/YLR130C/YLR188W/YLR220W/YLR447C/YDL198C/YDR038C/YDR119W/YDR135C/YDR384C/YDR497C/YDR508C/YBR008C/YBR021W/YBR085W/YBR127C/YBR187W/YBR192W/YBR283C/YBR291C/YGL253W/YGL225W/YGL186C/YGL077C/YGL008C/YGR020C/YGR082W/YGR096W/YGR138C/YGR191W/YGR217W/YJL143W/YJL129C/YJL104W/YJL098W/YJR001W/YJR124C/YKL209C/YKL120W/YKL084W/YKL080W/YKR039W/YOL137W/YOL103W/YOL092W…	90
GO:0015849	organic acid transport	23/985	96/6480	0.239583	1.57614	2.40773	0.0154012	0.101467	0.0857589	YCL025C/YCR028C/YLL043W/YDR119W/YDR135C/YDR384C/YDR508C/YBR041W/YBR291C/YGL077C/YGR191W/YJR001W/YKL176C/YKL120W/YKR039W/YOL092W/YOR222W/YOR271C/YOR307C/YIL121W/YMR241W/YMR246W/YEL063C	23
GO:0051651	maintenance of location in cell	12/985	41/6480	0.292683	1.92547	2.5167	0.0158963	0.10429	0.0881453	YCL001W/YLR220W/YAL007C/YAR002C-A/YDR372C/YDR414C/YGL200C/YGR152C/YGR221C/YJL157C/YOR016C/YML104C	12
GO:0006637	acyl-CoA metabolic process	8/985	23/6480	0.347826	2.28824	2.62019	0.0162384	0.104781	0.0885601	YLR153C/YBR221C/YIL009W/YML126C/YMR208W/YMR246W/YNR016C/YNR043W	8
GO:0031125	rRNA 3'-end processing	8/985	23/6480	0.347826	2.28824	2.62019	0.0162384	0.104781	0.0885601	YLR048W/YLR293C/YDL060W/YGR158C/YGR195W/YKR057W/YOL021C/YHR069C	8
GO:0035383	thioester metabolic process	8/985	23/6480	0.347826	2.28824	2.62019	0.0162384	0.104781	0.0885601	YLR153C/YBR221C/YIL009W/YML126C/YMR208W/YMR246W/YNR016C/YNR043W	8
GO:0045943	positive regulation of transcription by RNA polymerase I	8/985	23/6480	0.347826	2.28824	2.62019	0.0162384	0.104781	0.0885601	YDR138W/YDR324C/YDR398W/YGR128C/YOL145C/YML010W/YMR093W/YHR196W	8
GO:0051180	vitamin transport	5/985	11/6480	0.454545	2.99031	2.79696	0.0167031	0.1069	0.0903509	YCR028C/YGL186C/YGR096W/YOR071C/YOR192C	5
GO:0070525	tRNA threonylcarbamoyladenosine metabolic process	5/985	11/6480	0.454545	2.99031	2.79696	0.0167031	0.1069	0.0903509	YGL236C/YGL169W/YGR262C/YML036W/YHR070W	5
GO:0009260	ribonucleotide biosynthetic process	19/985	76/6480	0.25	1.64467	2.39335	0.0169629	0.108121	0.0913833	YLR153C/YLR432W/YAR015W/YDR226W/YDR399W/YDR441C/YDR454C/YBR221C/YGR061C/YJL130C/YJR105W/YKR072C/YIL083C/YML106W/YML022W/YNL220W/YNR016C/YHR128W/YHR216W	19
GO:0006267	pre-replicative complex assembly involved in nuclear cell cycle DNA replication	7/985	19/6480	0.368421	2.42372	2.63112	0.0173553	0.10929	0.0923711	YLR002C/YBR060C/YGL201C/YNL261W/YNL182C/YHR118C/YEL032W	7
GO:0042440	pigment metabolic process	7/985	19/6480	0.368421	2.42372	2.63112	0.0173553	0.10929	0.0923711	YDL205C/YDL120W/YDR044W/YDR047W/YBR213W/YGL040C/YPL252C	7
GO:1902299	pre-replicative complex assembly involved in cell cycle DNA replication	7/985	19/6480	0.368421	2.42372	2.63112	0.0173553	0.10929	0.0923711	YLR002C/YBR060C/YGL201C/YNL261W/YNL182C/YHR118C/YEL032W	7
GO:0009152	purine ribonucleotide biosynthetic process	16/985	61/6480	0.262295	1.72556	2.41041	0.0174499	0.109446	0.092503	YLR153C/YLR432W/YAR015W/YDR226W/YDR399W/YDR441C/YDR454C/YBR221C/YGR061C/YJR105W/YKR072C/YIL083C/YML022W/YNL220W/YNR016C/YHR216W	16
GO:0070925	organelle assembly	43/985	207/6480	0.207729	1.36659	2.2694	0.0177018	0.110583	0.0934641	YCR031C/YCR057C/YCR072C/YLR009W/YLR022C/YLR048W/YLR167W/YLR264W/YLR340W/YAL035W/YDR170C/YDR312W/YDR418W/YDR507C/YBR048W/YBR127C/YBR164C/YGL008C/YGR162W/YJL178C/YJR123W/YKL156W/YKL006W/YOL040C/YOR063W/YOR167C/YOR276W/YOR369C/YIL148W/YIR012W/YNL302C/YNL182C/YNL166C/YNL163C/YPL143W/YPL093W/YPR016C/YPR041W/YHL007C/YHR021C/YEL055C/YEL015W/YER016W	43
GO:0051668	localization within membrane	39/985	185/6480	0.210811	1.38686	2.26009	0.0184706	0.114928	0.0971367	YLL038C/YLR083C/YLR208W/YLR335W/YAL026C/YDL192W/YDL226C/YDR292C/YDR372C/YBL069W/YBR164C/YBR283C/YGL092W/YGL020C/YGR119C/YGR181W/YJL145W/YJR042W/YJR135W-A/YKL068W/YKR082W/YOL003C/YOR212W/YOR270C/YOR370C/YIL115C/YML105C/YML055W/YMR079W/YNL189W/YPL210C/YPL183C/YPL037C/YPR088C/YPR176C/YHR005C-A/YHR117W/YER019C-A/YER107C	39
GO:0051640	organelle localization	50/985	248/6480	0.201613	1.32635	2.2186	0.0192399	0.119242	0.100782	YFR002W/YLL034C/YLR048W/YLR264W/YLR293C/YAL029C/YAR002W/YDL229W/YDL226C/YDL058W/YDR091C/YDR101C/YDR450W/YGL123W/YGL106W/YGL097W/YGL092W/YGL055W/YGR081C/YGR285C/YJL080C/YJL041W/YJR042W/YJR123W/YKL068W/YKR082W/YOL040C/YOR098C/YOR167C/YOR269W/YOR326W/YIL148W/YIL115C/YML104C/YML026C/YMR012W/YMR235C/YNL302C/YNL209W/YNR053C/YPL220W/YPL093W/YPL018W/YPR016C/YPR131C/YHR005C/YHR154W/YER016W/YER036C/YER120W	50
GO:0010646	regulation of cell communication	30/985	136/6480	0.220588	1.45118	2.25126	0.0200567	0.123814	0.104647	YLR179C/YLR208W/YLR452C/YAL036C/YDL156W/YDL073W/YDR170C/YDR283C/YBL016W/YGL253W/YGL100W/YGL008C/YGR152C/YJL076W/YJR143C/YKL176C/YKR026C/YKR090W/YOL001W/YOR043W/YOR051C/YOR260W/YMR055C/YPL256C/YPL160W/YHL007C/YHR154W/YEL009C/YER075C/YER124C	30
GO:0010629	negative regulation of gene expression	64/985	331/6480	0.193353	1.27201	2.15073	0.0214455	0.13174	0.111346	YLR027C/YLR052W/YLR244C/YLR264W/YLR335W/YAL019W/YAR002W/YDL165W/YDL084W/YDR026C/YDR110W/YDR121W/YDR172W/YDR283C/YDR310C/YDR370C/YDR404C/YDR469W/YDR496C/YBL052C/YBL032W/YBR060C/YGL092W/YGL014W/YGR054W/YGR158C/YGR195W/YJL124C/YJL087C/YJL080C/YJL076W/YKL112W/YKR082W/YOL139C/YOL115W/YOL021C/YOL012C/YOR166C/YOR167C/YOR209C/YOR229W/YOR276W/YOR359W/YIL038C/YMR106C/YMR235C/YMR307W/YNL261W/YNL186W/YNL069C…	64
GO:0032787	monocarboxylic acid metabolic process	36/985	170/6480	0.211765	1.39313	2.19906	0.0215086	0.13174	0.111346	YCR034W/YFR055W/YLR044C/YLR153C/YLR372W/YAL038W/YDL192W/YDL178W/YDR050C/YBL098W/YBR041W/YBR159W/YBR196C/YBR221C/YGL253W/YGL055W/YGR240C/YGR286C/YKL184W/YKL182W/YKL055C/YOL147C/YOL052C/YOL002C/YIL145C/YIL009W/YMR246W/YNR016C/YNR057C/YPL231W/YPL028W/YPR002W/YPR004C/YPR069C/YHR063C/YHR183W	36
GO:0006631	fatty acid metabolic process	17/985	68/6480	0.25	1.64467	2.26247	0.0231464	0.140674	0.118896	YCR034W/YLR372W/YDL192W/YBR041W/YBR159W/YGL055W/YKL182W/YKL055C/YOL147C/YOL002C/YIL009W/YMR246W/YNR016C/YPL231W/YPL028W/YPR002W/YPR004C	17
GO:0000288	nuclear-transcribed mRNA catabolic process, deadenylation-dependent decay	12/985	43/6480	0.27907	1.83591	2.32831	0.0231466	0.140674	0.118896	YLR264W/YDL165W/YDR172W/YDR404C/YGL014W/YJL124C/YOR167C/YOR359W/YIL038C/YHR069C/YEL015W/YER165W	12
GO:0006221	pyrimidine nucleotide biosynthetic process	7/985	20/6480	0.35	2.30254	2.46989	0.0232834	0.140959	0.119138	YLR014C/YBR252W/YJL130C/YJR057W/YML106W/YHR128W/YHR144C	7
GO:0072330	monocarboxylic acid biosynthetic process	15/985	58/6480	0.258621	1.70138	2.27155	0.0237404	0.143173	0.121009	YCR034W/YLR372W/YBR159W/YGL055W/YGR286C/YKL184W/YKL182W/YKL055C/YOL052C/YIL145C/YNR016C/YNR057C/YPL231W/YPR069C/YHR063C	15
GO:0042790	nucleolar large rRNA transcription by RNA polymerase I	9/985	29/6480	0.310345	2.04166	2.38012	0.0239183	0.143693	0.121449	YDR138W/YJL148W/YJR063W/YOL145C/YOR295W/YOR340C/YML010W/YNL248C/YER148W	9
GO:0072657	protein localization to membrane	32/985	149/6480	0.214765	1.41287	2.15854	0.0240951	0.144203	0.121879	YLL038C/YLR083C/YLR335W/YDL192W/YDL226C/YDR292C/YDR372C/YBL069W/YBR164C/YBR283C/YGL092W/YGL020C/YGR119C/YGR181W/YJL145W/YJR135W-A/YKL068W/YOL003C/YOR212W/YOR270C/YOR370C/YML105C/YML055W/YMR079W/YNL189W/YPL210C/YPL037C/YPR088C/YPR176C/YHR005C-A/YHR117W/YER019C-A	32
GO:0000747	conjugation with cellular fusion	23/985	100/6480	0.23	1.5131	2.18916	0.0245388	0.1463	0.123652	YFL026W/YLL043W/YLR229C/YLR389C/YDL165W/YDR461W/YBL016W/YGL032C/YGR040W/YGR152C/YGR279C/YJL157C/YJL080C/YOR212W/YNL145W/YNR044W/YPL256C/YPR122W/YHL007C/YHR005C/YHR084W/YER075C/YER124C	23
GO:0016556	mRNA modification	6/985	16/6480	0.375	2.46701	2.48731	0.0248595	0.147093	0.124322	YFL001W/YLR175W/YOL093W/YOR243C/YNL292W/YPL212C	6
GO:0061951	establishment of protein localization to plasma membrane	6/985	16/6480	0.375	2.46701	2.48731	0.0248595	0.147093	0.124322	YDL226C/YDR372C/YBR164C/YJL145W/YOR212W/YMR079W	6
GO:0043001	Golgi to plasma membrane protein transport	5/985	12/6480	0.416667	2.74112	2.55577	0.0251154	0.148049	0.12513	YDL226C/YDR372C/YBR164C/YJL145W/YMR079W	5
GO:0000055	ribosomal large subunit export from nucleus	10/985	34/6480	0.294118	1.93491	2.31393	0.0257594	0.151276	0.127857	YFR002W/YLL034C/YDR101C/YJL041W/YJR042W/YOR098C/YIL148W/YIL115C/YNR053C/YPL220W	10
GO:0030003	intracellular monoatomic cation homeostasis	32/985	150/6480	0.213333	1.40345	2.11653	0.0263299	0.15405	0.130202	YLR083C/YLR220W/YLR447C/YDL198C/YDL120W/YDR038C/YDR098C/YDR492W/YBR127C/YBR187W/YGL220W/YGL008C/YGR020C/YGR240C/YJL129C/YKL080W/YOL101C/YOL002C/YOL001W/YOR153W/YOR270C/YMR243C/YNR021W/YPL234C/YHL047C/YHR026W/YHR039C-A/YHR060W/YEL051W/YEL027W/YER174C/YCL005W-A	32
GO:1990542	mitochondrial transmembrane transport	16/985	64/6480	0.25	1.64467	2.19424	0.0270787	0.157588	0.133192	YLR008C/YLR188W/YBR085W/YBR192W/YBR291C/YGR082W/YGR096W/YJL143W/YJL104W/YKL084W/YOR222W/YOR271C/YMR241W/YNR017W/YPL063W/YHR117W	16
GO:1901657	glycosyl compound metabolic process	8/985	25/6480	0.32	2.10518	2.34392	0.0271357	0.157588	0.133192	YLR017W/YLR209C/YDR399W/YDR441C/YJR105W/YML106W/YML022W/YER043C	8
GO:0072599	establishment of protein localization to endoplasmic reticulum	12/985	44/6480	0.272727	1.79419	2.23784	0.0275701	0.15952	0.134825	YLR066W/YDR292C/YBR106W/YBR283C/YGL020C/YJR010C-A/YIR022W/YML105C/YML055W/YPL210C/YPR088C/YER019C-A	12
GO:0080135	regulation of cellular response to stress	14/985	54/6480	0.259259	1.70558	2.20426	0.0277826	0.160158	0.135365	YAL036C/YDL156W/YDR283C/YJR143C/YKR026C/YOL145C/YOR051C/YOR260W/YML010W/YMR307W/YHR154W/YEL009C/YER075C/YER107C	14
GO:0009451	RNA modification	38/985	185/6480	0.205405	1.3513	2.05234	0.02908	0.167023	0.141167	YCL054W/YFL001W/YLR175W/YLR186W/YLR316C/YLR401C/YLR405W/YAL020C/YDL201W/YDL112W/YDL014W/YDR267C/YBL024W/YGL236C/YGL169W/YGR024C/YGR169C/YGR200C/YJL098W/YKL027W/YKR028W/YOL125W/YOL115W/YOL093W/YOL066C/YOR201C/YOR243C/YIL043C/YML080W/YML036W/YMR312W/YNL292W/YPL212C/YPL183C/YPL030W/YHR003C/YHR070W/YHR089C	38
GO:0048193	Golgi vesicle transport	42/985	208/6480	0.201923	1.32839	2.038	0.0294192	0.168355	0.142293	YCL001W/YLR043C/YLR114C/YLR208W/YLR372W/YLR440C/YAL026C/YAL007C/YAL042W/YAR002C-A/YDL212W/YDL192W/YDL226C/YDL145C/YDL058W/YDR170C/YDR372C/YDR414C/YDR472W/YBR164C/YBR172C/YGL200C/YGL137W/YGL020C/YGR120C/YJL192C/YJL145W/YJL117W/YKR044W/YOR016C/YOR112W/YOR307C/YOR370C/YIL039W/YIL004C/YML067C/YMR079W/YPL195W/YPL145C/YPR176C/YEL048C/YER031C	42
GO:0006220	pyrimidine nucleotide metabolic process	7/985	21/6480	0.333333	2.19289	2.31802	0.03047	0.173734	0.146839	YLR014C/YBR252W/YJL130C/YJR057W/YML106W/YHR128W/YHR144C	7
GO:0018193	peptidyl-amino acid modification	16/985	65/6480	0.246154	1.61937	2.12469	0.0310351	0.176315	0.14902	YLR143W/YLR195C/YAL020C/YAR002W/YDL064W/YDR198C/YDR257C/YBR028C/YBR030W/YGR147C/YJR129C/YIL103W/YIL043C/YMR308C/YPR131C/YHR068W	16
GO:0006555	methionine metabolic process	10/985	35/6480	0.285714	1.87962	2.20906	0.0313118	0.177245	0.149806	YFR055W/YLR017W/YDR158W/YDR502C/YGL202W/YGR204W/YJR024C/YJR139C/YML082W/YER052C	10
GO:0045185	maintenance of protein location	11/985	40/6480	0.275	1.80914	2.17319	0.0322079	0.181662	0.15354	YCL001W/YAL007C/YAR002C-A/YDR372C/YDR414C/YGL200C/YGR152C/YGR221C/YJL157C/YOR016C/YER075C	11
GO:2000765	regulation of cytoplasmic translation	6/985	17/6480	0.352941	2.32189	2.31042	0.0336077	0.188878	0.159638	YLR212C/YDR283C/YGR162W/YJL138C/YKR059W/YOL139C	6
GO:0061013	regulation of mRNA catabolic process	16/985	66/6480	0.242424	1.59483	2.05632	0.0354014	0.197084	0.166574	YLR264W/YDL165W/YDR172W/YDR404C/YBL032W/YGL014W/YJL124C/YJL087C/YOL115W/YOR167C/YOR359W/YIL038C/YPR111W/YHR069C/YEL015W/YER165W	16
GO:0006084	acetyl-CoA metabolic process	5/985	13/6480	0.384615	2.53026	2.33816	0.0358221	0.197084	0.166574	YLR153C/YBR221C/YML126C/YMR208W/YNR043W	5
GO:0006362	transcription elongation by RNA polymerase I	5/985	13/6480	0.384615	2.53026	2.33816	0.0358221	0.197084	0.166574	YDR138W/YJL148W/YOL145C/YML010W/YNL248C	5
GO:0009074	aromatic amino acid family catabolic process	5/985	13/6480	0.384615	2.53026	2.33816	0.0358221	0.197084	0.166574	YLR044C/YDL219W/YDR428C/YBL098W/YGL202W	5
GO:0009129	pyrimidine nucleoside monophosphate metabolic process	5/985	13/6480	0.384615	2.53026	2.33816	0.0358221	0.197084	0.166574	YBR252W/YJL130C/YML106W/YHR128W/YHR144C	5
GO:0009130	pyrimidine nucleoside monophosphate biosynthetic process	5/985	13/6480	0.384615	2.53026	2.33816	0.0358221	0.197084	0.166574	YBR252W/YJL130C/YML106W/YHR128W/YHR144C	5
GO:0032507	maintenance of protein location in cell	10/985	36/6480	0.277778	1.82741	2.10758	0.0376555	0.206447	0.174488	YCL001W/YAL007C/YAR002C-A/YDR372C/YDR414C/YGL200C/YGR152C/YGR221C/YJL157C/YOR016C	10
GO:0009308	amine metabolic process	11/985	41/6480	0.268293	1.76501	2.08036	0.0381889	0.207198	0.175122	YLR044C/YLR451W/YDR354W/YDR428C/YBL098W/YGL026C/YKL184W/YOL052C/YIL020C/YNL135C/YPR069C	11
GO:0010647	positive regulation of cell communication	11/985	41/6480	0.268293	1.76501	2.08036	0.0381889	0.207198	0.175122	YLR208W/YAL036C/YDL073W/YDR283C/YGL100W/YGL008C/YGR152C/YKL176C/YKR026C/YOR051C/YEL009C	11
GO:0045047	protein targeting to ER	11/985	41/6480	0.268293	1.76501	2.08036	0.0381889	0.207198	0.175122	YLR066W/YDR292C/YBR106W/YBR283C/YJR010C-A/YIR022W/YML105C/YML055W/YPL210C/YPR088C/YER019C-A	11
GO:0000972	transcription-dependent tethering of RNA polymerase II gene DNA at nuclear periphery	7/985	22/6480	0.318182	2.09322	2.17449	0.0390078	0.210911	0.17826	YLR335W/YAR002W/YGL092W/YKL068W/YKR082W/YOR098C/YER107C	7
GO:0055080	monoatomic cation homeostasis	32/985	155/6480	0.206452	1.35818	1.91084	0.0400075	0.215573	0.182201	YLR083C/YLR220W/YLR447C/YDL198C/YDL120W/YDR038C/YDR098C/YDR492W/YBR127C/YBR187W/YGL220W/YGL008C/YGR020C/YGR240C/YJL129C/YKL080W/YOL101C/YOL002C/YOL001W/YOR153W/YOR270C/YMR243C/YNR021W/YPL234C/YHL047C/YHR026W/YHR039C-A/YHR060W/YEL051W/YEL027W/YER174C/YCL005W-A	32
GO:0006633	fatty acid biosynthetic process	8/985	27/6480	0.296296	1.94924	2.0925	0.0422667	0.226967	0.191831	YCR034W/YLR372W/YBR159W/YGL055W/YKL182W/YKL055C/YNR016C/YPL231W	8
GO:0002097	tRNA wobble base modification	9/985	32/6480	0.28125	1.85025	2.04126	0.0440577	0.230619	0.194918	YAL020C/YDR267C/YBL024W/YGL236C/YGR200C/YJL098W/YKR028W/YIL043C/YMR312W	9
GO:0009086	methionine biosynthetic process	9/985	32/6480	0.28125	1.85025	2.04126	0.0440577	0.230619	0.194918	YFR055W/YLR017W/YDR158W/YGL202W/YGR204W/YJR024C/YJR139C/YML082W/YER052C	9
GO:0032386	regulation of intracellular transport	9/985	32/6480	0.28125	1.85025	2.04126	0.0440577	0.230619	0.194918	YLR293C/YBL016W/YGL092W/YKL068W/YML055W/YNR053C/YHR005C/YER107C/YER120W	9
GO:0000973	post-transcriptional tethering of RNA polymerase II gene DNA at nuclear periphery	6/985	18/6480	0.333333	2.19289	2.14557	0.0441236	0.230619	0.194918	YLR335W/YAR002W/YGL092W/YKL068W/YKR082W/YER107C	6
GO:0006568	tryptophan metabolic process	6/985	18/6480	0.333333	2.19289	2.14557	0.0441236	0.230619	0.194918	YLR044C/YDR354W/YDR428C/YBL098W/YGL026C/YIL020C	6
GO:0006586	indolalkylamine metabolic process	6/985	18/6480	0.333333	2.19289	2.14557	0.0441236	0.230619	0.194918	YLR044C/YDR354W/YDR428C/YBL098W/YGL026C/YIL020C	6
GO:0014070	response to organic cyclic compound	6/985	18/6480	0.333333	2.19289	2.14557	0.0441236	0.230619	0.194918	YLR335W/YAR002W/YKL068W/YKR082W/YOR153W/YER107C	6
GO:0042430	indole-containing compound metabolic process	6/985	18/6480	0.333333	2.19289	2.14557	0.0441236	0.230619	0.194918	YLR044C/YDR354W/YDR428C/YBL098W/YGL026C/YIL020C	6
GO:0006873	intracellular monoatomic ion homeostasis	33/985	162/6480	0.203704	1.3401	1.85594	0.0442993	0.230769	0.195044	YLR083C/YLR220W/YLR433C/YLR447C/YDL198C/YDL120W/YDR038C/YDR098C/YDR492W/YBR127C/YBR187W/YGL220W/YGL008C/YGR020C/YGR240C/YJL129C/YKL080W/YOL101C/YOL002C/YOL001W/YOR153W/YOR270C/YMR243C/YNR021W/YPL234C/YHL047C/YHR026W/YHR039C-A/YHR060W/YEL051W/YEL027W/YER174C/YCL005W-A	33
GO:0016311	dephosphorylation	12/985	47/6480	0.255319	1.67966	1.97981	0.0444748	0.230916	0.195168	YDR372C/YDR481C/YBR125C/YGR208W/YJL134W/YKL212W/YOR283W/YNL108C/YNL032W/YNL010W/YER075C/YER120W	12
GO:0009132	nucleoside diphosphate metabolic process	10/985	37/6480	0.27027	1.77802	2.00926	0.044834	0.232012	0.196095	YAL038W/YDR050C/YDR226W/YDR454C/YBR196C/YBR221C/YGL253W/YGR240C/YJR057W/YEL042W	10
GO:0000289	nuclear-transcribed mRNA poly(A) tail shortening	5/985	14/6480	0.357143	2.34953	2.14001	0.0489437	0.249299	0.210705	YDL165W/YDR404C/YOR359W/YIL038C/YER165W	5
GO:0071034	CUT catabolic process	5/985	14/6480	0.357143	2.34953	2.14001	0.0489437	0.249299	0.210705	YGR158C/YGR195W/YOL115W/YOL021C/YHR069C	5
GO:0071043	CUT metabolic process	5/985	14/6480	0.357143	2.34953	2.14001	0.0489437	0.249299	0.210705	YGR158C/YGR195W/YOL115W/YOL021C/YHR069C	5
GO:0006541	glutamine metabolic process	7/985	23/6480	0.304348	2.00221	2.03842	0.0489694	0.249299	0.210705	YLR351C/YBR248C/YGR061C/YGR124W/YJL130C/YML096W/YPR145W	7
GO:0006613	cotranslational protein targeting to membrane	7/985	23/6480	0.304348	2.00221	2.03842	0.0489694	0.249299	0.210705	YDR292C/YBR283C/YML105C/YPL210C/YPL037C/YPR088C/YER019C-A	7
GO:0006839	mitochondrial transport	19/985	85/6480	0.223529	1.47053	1.84869	0.0499902	0.253672	0.214402	YLR008C/YLR188W/YBR085W/YBR192W/YBR291C/YGR082W/YGR096W/YGR181W/YJL143W/YJL104W/YJR135W-A/YKL084W/YOR222W/YOR271C/YMR241W/YNR017W/YPL063W/YHR005C-A/YHR117W	19
GO:0006465	signal peptide processing	4/985	10/6480	0.4	2.63147	2.18583	0.0520045	0.254822	0.215374	YLR066W/YJR010C-A/YIR022W/YML055W	4
GO:0006551	leucine metabolic process	4/985	10/6480	0.4	2.63147	2.18583	0.0520045	0.254822	0.215374	YLR451W/YDL219W/YOR108W/YNL104C	4
GO:0009113	purine nucleobase biosynthetic process	4/985	10/6480	0.4	2.63147	2.18583	0.0520045	0.254822	0.215374	YDR441C/YGR204W/YOR184W/YML022W	4
GO:0015851	nucleobase transport	4/985	10/6480	0.4	2.63147	2.18583	0.0520045	0.254822	0.215374	YBR021W/YOR071C/YOR192C/YER056C	4
GO:0018202	peptidyl-histidine modification	4/985	10/6480	0.4	2.63147	2.18583	0.0520045	0.254822	0.215374	YLR143W/YAL020C/YIL103W/YIL043C	4
GO:0032103	positive regulation of response to external stimulus	4/985	10/6480	0.4	2.63147	2.18583	0.0520045	0.254822	0.215374	YAL036C/YDR283C/YKR026C/YEL009C	4
GO:0032106	positive regulation of response to extracellular stimulus	4/985	10/6480	0.4	2.63147	2.18583	0.0520045	0.254822	0.215374	YAL036C/YDR283C/YKR026C/YEL009C	4
GO:0032109	positive regulation of response to nutrient levels	4/985	10/6480	0.4	2.63147	2.18583	0.0520045	0.254822	0.215374	YAL036C/YDR283C/YKR026C/YEL009C	4
GO:0040031	snRNA modification	4/985	10/6480	0.4	2.63147	2.18583	0.0520045	0.254822	0.215374	YLR175W/YOR243C/YPL212C/YHR089C	4
GO:0071039	nuclear polyadenylation-dependent CUT catabolic process	4/985	10/6480	0.4	2.63147	2.18583	0.0520045	0.254822	0.215374	YGR158C/YGR195W/YOL115W/YOL021C	4
GO:0071051	polyadenylation-dependent snoRNA 3'-end processing	4/985	10/6480	0.4	2.63147	2.18583	0.0520045	0.254822	0.215374	YGR158C/YGR195W/YOL115W/YHR069C	4
GO:0015711	organic anion transport	28/985	136/6480	0.205882	1.35443	1.76853	0.0537718	0.262661	0.221999	YCL025C/YCR028C/YLL043W/YDR119W/YDR135C/YDR384C/YDR508C/YBR041W/YBR085W/YBR220C/YBR291C/YGL077C/YGR096W/YGR191W/YJR001W/YKL176C/YKL120W/YKR039W/YOL092W/YOR222W/YOR271C/YOR307C/YIL121W/YMR241W/YMR246W/YNR013C/YPL244C/YEL063C	28
GO:0006283	transcription-coupled nucleotide-excision repair	6/985	19/6480	0.315789	2.07748	1.99124	0.0564782	0.274173	0.231729	YLR430W/YDL084W/YDR138W/YGL070C/YOL145C/YML010W	6
GO:0008298	intracellular mRNA localization	6/985	19/6480	0.315789	2.07748	1.99124	0.0564782	0.274173	0.231729	YAL029C/YAR002W/YDL145C/YBL032W/YGL137W/YML010W	6
GO:1905039	carboxylic acid transmembrane transport	16/985	70/6480	0.228571	1.5037	1.79382	0.0573575	0.277582	0.23461	YCL025C/YCR028C/YDR119W/YDR384C/YDR508C/YBR291C/YGR191W/YJR001W/YKL120W/YKR039W/YOL092W/YOR222W/YOR307C/YIL121W/YMR241W/YEL063C	16
GO:0006766	vitamin metabolic process	15/985	65/6480	0.230769	1.51816	1.77749	0.0599115	0.288163	0.243554	YCR020C/YDR487C/YBL036C/YBR263W/YGR267C/YGR286C/YKL184W/YOL066C/YOL052C/YOR095C/YIL145C/YNR057C/YPR069C/YHR063C/YEL029C	15
GO:0006767	water-soluble vitamin metabolic process	15/985	65/6480	0.230769	1.51816	1.77749	0.0599115	0.288163	0.243554	YCR020C/YDR487C/YBL036C/YBR263W/YGR267C/YGR286C/YKL184W/YOL066C/YOL052C/YOR095C/YIL145C/YNR057C/YPR069C/YHR063C/YEL029C	15
GO:0098661	inorganic anion transmembrane transport	7/985	24/6480	0.291667	1.91878	1.90908	0.0604055	0.289651	0.244811	YCR023C/YKL120W/YOR390W/YIL047C/YML116W/YNR013C/YPL279C	7
GO:0170041	non-proteinogenic amino acid metabolic process	10/985	39/6480	0.25641	1.68684	1.82138	0.0618366	0.295609	0.249847	YFR055W/YAL012W/YDL219W/YDR428C/YBL098W/YGR155W/YJL130C/YKL184W/YML082W/YER043C	10
GO:0002098	tRNA wobble uridine modification	8/985	29/6480	0.275862	1.81481	1.86178	0.0621186	0.295958	0.250142	YAL020C/YDR267C/YGL236C/YGR200C/YJL098W/YKR028W/YIL043C/YMR312W	8
GO:0016073	snRNA metabolic process	9/985	34/6480	0.264706	1.74142	1.83503	0.0624304	0.295958	0.250142	YLR175W/YLR430W/YGR158C/YGR195W/YOL115W/YOR243C/YPL212C/YHR069C/YHR089C	9
GO:0080134	regulation of response to stress	14/985	60/6480	0.233333	1.53503	1.76267	0.0624759	0.295958	0.250142	YAL036C/YDL156W/YDR283C/YJR143C/YKR026C/YOL145C/YOR051C/YOR260W/YML010W/YMR307W/YHR154W/YEL009C/YER075C/YER107C	14
GO:0000470	maturation of LSU-rRNA	16/985	71/6480	0.225352	1.48252	1.73076	0.0640534	0.300245	0.253765	YCL054W/YLL045C/YLR435W/YDR370C/YDR500C/YKL006W/YKR063C/YOL041C/YNL069C/YPL220W/YPL198W/YPL043W/YPR016C/YHL033C/YHR052W/YER126C	16
GO:1903825	organic acid transmembrane transport	16/985	71/6480	0.225352	1.48252	1.73076	0.0640534	0.300245	0.253765	YCL025C/YCR028C/YDR119W/YDR384C/YDR508C/YBR291C/YGR191W/YJR001W/YKL120W/YKR039W/YOL092W/YOR222W/YOR307C/YIL121W/YMR241W/YEL063C	16
GO:0006611	protein export from nucleus	5/985	15/6480	0.333333	2.19289	1.95817	0.0645297	0.300245	0.253765	YLR335W/YAR002W/YBL016W/YIL115C/YHR005C	5
GO:0033866	nucleoside bisphosphate biosynthetic process	5/985	15/6480	0.333333	2.19289	1.95817	0.0645297	0.300245	0.253765	YLR153C/YBR221C/YKR072C/YIL083C/YNR016C	5
GO:0034030	ribonucleoside bisphosphate biosynthetic process	5/985	15/6480	0.333333	2.19289	1.95817	0.0645297	0.300245	0.253765	YLR153C/YBR221C/YKR072C/YIL083C/YNR016C	5
GO:0034033	purine nucleoside bisphosphate biosynthetic process	5/985	15/6480	0.333333	2.19289	1.95817	0.0645297	0.300245	0.253765	YLR153C/YBR221C/YKR072C/YIL083C/YNR016C	5
GO:0006614	SRP-dependent cotranslational protein targeting to membrane	6/985	20/6480	0.3	1.9736	1.84616	0.0707045	0.327034	0.276407	YDR292C/YBR283C/YML105C/YPL210C/YPR088C/YER019C-A	6
GO:0006874	intracellular calcium ion homeostasis	6/985	20/6480	0.3	1.9736	1.84616	0.0707045	0.327034	0.276407	YLR220W/YDR038C/YBR127C/YBR187W/YJL129C/YNR021W	6
GO:0000038	very long-chain fatty acid metabolic process	4/985	11/6480	0.363636	2.39225	1.95651	0.0721767	0.328038	0.277256	YCR034W/YLR372W/YBR041W/YBR159W	4
GO:0006882	intracellular zinc ion homeostasis	4/985	11/6480	0.363636	2.39225	1.95651	0.0721767	0.328038	0.277256	YDR492W/YOL101C/YOL002C/YMR243C	4
GO:0009147	pyrimidine nucleoside triphosphate metabolic process	4/985	11/6480	0.363636	2.39225	1.95651	0.0721767	0.328038	0.277256	YBR252W/YJL130C/YJR057W/YJR069C	4
GO:0050667	homocysteine metabolic process	4/985	11/6480	0.363636	2.39225	1.95651	0.0721767	0.328038	0.277256	YFR055W/YAL012W/YGR155W/YML082W	4
GO:0051046	regulation of secretion	4/985	11/6480	0.363636	2.39225	1.95651	0.0721767	0.328038	0.277256	YLR229C/YJL145W/YIL118W/YNL161W	4
GO:1903530	regulation of secretion by cell	4/985	11/6480	0.363636	2.39225	1.95651	0.0721767	0.328038	0.277256	YLR229C/YJL145W/YIL118W/YNL161W	4
GO:0050801	monoatomic ion homeostasis	33/985	169/6480	0.195266	1.28459	1.58712	0.0729057	0.329859	0.278795	YLR083C/YLR220W/YLR433C/YLR447C/YDL198C/YDL120W/YDR038C/YDR098C/YDR492W/YBR127C/YBR187W/YGL220W/YGL008C/YGR020C/YGR240C/YJL129C/YKL080W/YOL101C/YOL002C/YOL001W/YOR153W/YOR270C/YMR243C/YNR021W/YPL234C/YHL047C/YHR026W/YHR039C-A/YHR060W/YEL051W/YEL027W/YER174C/YCL005W-A	33
GO:0006271	DNA strand elongation involved in DNA replication	7/985	25/6480	0.28	1.84203	1.78582	0.0733438	0.329859	0.278795	YDR013W/YDR121W/YGL201C/YOL094C/YOR217W/YNL102W/YEL032W	7
GO:0030150	protein import into mitochondrial matrix	7/985	25/6480	0.28	1.84203	1.78582	0.0733438	0.329859	0.278795	YLR008C/YGR082W/YJL143W/YJL104W/YNR017W/YPL063W/YHR117W	7
GO:0051235	maintenance of location	13/985	56/6480	0.232143	1.52719	1.67745	0.073419	0.329859	0.278795	YCL001W/YLR220W/YAL007C/YAR002C-A/YDR372C/YDR414C/YGL200C/YGR152C/YGR221C/YJL157C/YOR016C/YML104C/YER075C	13
GO:0016310	phosphorylation	45/985	241/6480	0.186722	1.22838	1.5297	0.0778023	0.348554	0.294596	YCR059C/YLR305C/YLR410W/YAL038W/YDL166C/YDL130W/YDL073W/YDR127W/YDR226W/YDR283C/YDR300C/YDR454C/YDR507C/YBL016W/YBR028C/YGL253W/YGR040W/YGR240C/YGR262C/YJL087C/YJR057W/YJR105W/YKL181W/YKL101W/YOL128C/YOL061W/YOR231W/YOR233W/YIL147C/YML051W/YMR208W/YNL307C/YNL161W/YPL256C/YPL140C/YPR111W/YPR161C/YHL011C/YHL007C/YHR025W/YEL029C/YER052C/YER099C/YER123W/YER129W	45
GO:0090150	establishment of protein localization to membrane	24/985	118/6480	0.20339	1.33804	1.5689	0.0786869	0.351513	0.297097	YDL226C/YDR292C/YDR372C/YBL069W/YBR164C/YBR283C/YGL020C/YGR181W/YJL145W/YJR135W-A/YOL003C/YOR212W/YOR370C/YML105C/YML055W/YMR079W/YNL189W/YPL210C/YPL037C/YPR088C/YPR176C/YHR005C-A/YHR117W/YER019C-A	24
GO:0046467	membrane lipid biosynthetic process	16/985	73/6480	0.219178	1.4419	1.60749	0.0789852	0.351843	0.297375	YCR017C/YCR034W/YLR372W/YDR062W/YDR297W/YBR159W/YBR265W/YGR038W/YJL134W/YJR013W/YKL004W/YIL039W/YMR296C/YPL175W/YPR183W/YHR188C	16
GO:1901292	nucleoside phosphate catabolic process	11/985	46/6480	0.23913	1.57316	1.6516	0.0796454	0.353779	0.299012	YAL038W/YDR050C/YDR481C/YBR196C/YBR221C/YBR252W/YGL253W/YGL101W/YGR240C/YJR069C/YEL042W	11
GO:0050779	RNA destabilization	13/985	57/6480	0.22807	1.5004	1.60648	0.082501	0.358606	0.303091	YLR264W/YDL165W/YDR172W/YDR404C/YGL014W/YJL124C/YOL115W/YOR167C/YOR359W/YIL038C/YHR069C/YEL015W/YER165W	13
GO:0061014	positive regulation of mRNA catabolic process	13/985	57/6480	0.22807	1.5004	1.60648	0.082501	0.358606	0.303091	YLR264W/YDL165W/YDR172W/YDR404C/YGL014W/YJL124C/YOL115W/YOR167C/YOR359W/YIL038C/YHR069C/YEL015W/YER165W	13
GO:0061157	mRNA destabilization	13/985	57/6480	0.22807	1.5004	1.60648	0.082501	0.358606	0.303091	YLR264W/YDL165W/YDR172W/YDR404C/YGL014W/YJL124C/YOL115W/YOR167C/YOR359W/YIL038C/YHR069C/YEL015W/YER165W	13
GO:0043144	sno(s)RNA processing	10/985	41/6480	0.243902	1.60456	1.64402	0.082527	0.358606	0.303091	YLR175W/YLR277C/YLR430W/YDL014W/YGR158C/YGR195W/YKL018W/YOL145C/YOL115W/YHR069C	10
GO:0006490	oligosaccharide-lipid intermediate biosynthetic process	5/985	16/6480	0.3125	2.05584	1.79017	0.0825616	0.358606	0.303091	YBL082C/YBR243C/YJL002C/YNL048W/YPR183W	5
GO:0015804	neutral amino acid transport	5/985	16/6480	0.3125	2.05584	1.79017	0.0825616	0.358606	0.303091	YCL025C/YDR508C/YJR001W/YKR039W/YOR271C	5
GO:0071038	nuclear polyadenylation-dependent tRNA catabolic process	5/985	16/6480	0.3125	2.05584	1.79017	0.0825616	0.358606	0.303091	YGR158C/YGR195W/YOL115W/YOL021C/YHR069C	5
GO:0106354	tRNA surveillance	5/985	16/6480	0.3125	2.05584	1.79017	0.0825616	0.358606	0.303091	YGR158C/YGR195W/YOL115W/YOL021C/YHR069C	5
GO:0006144	purine nucleobase metabolic process	6/985	21/6480	0.285714	1.87962	1.70927	0.0867983	0.373535	0.315709	YDR399W/YDR441C/YGR204W/YJR105W/YOR184W/YML022W	6
GO:0006493	protein O-linked glycosylation	6/985	21/6480	0.285714	1.87962	1.70927	0.0867983	0.373535	0.315709	YDR483W/YBR205W/YGL257C/YGR199W/YJR143C/YPR183W	6
GO:0046112	nucleobase biosynthetic process	6/985	21/6480	0.285714	1.87962	1.70927	0.0867983	0.373535	0.315709	YDR441C/YGR204W/YJL130C/YOR184W/YML106W/YML022W	6
GO:0170036	import into the mitochondrion	8/985	31/6480	0.258065	1.69772	1.64857	0.0869516	0.373535	0.315709	YLR008C/YBR192W/YGR082W/YJL143W/YJL104W/YNR017W/YPL063W/YHR117W	8
GO:0034605	cellular response to heat	7/985	26/6480	0.269231	1.77118	1.66808	0.0877885	0.374055	0.316149	YLR335W/YAR002W/YKL068W/YKR026C/YKR082W/YNL123W/YER107C	7
GO:0042398	cellular modified amino acid biosynthetic process	7/985	26/6480	0.269231	1.77118	1.66808	0.0877885	0.374055	0.316149	YGR267C/YKL184W/YOL052C/YOL049W/YIL145C/YPR069C/YHR063C	7
GO:0071028	nuclear mRNA surveillance	7/985	26/6480	0.269231	1.77118	1.66808	0.0877885	0.374055	0.316149	YGR158C/YGR195W/YOL115W/YOL021C/YOR166C/YNL004W/YHR069C	7
GO:0006383	transcription by RNA polymerase III	11/985	47/6480	0.234043	1.53969	1.57208	0.0903919	0.384104	0.324643	YLR430W/YDL150W/YBR154C/YOR116C/YOR207C/YOR224C/YPR110C/YPR187W/YPR190C/YHR143W-A/YER148W	11
GO:0019439	aromatic compound catabolic process	46/985	250/6480	0.184	1.21048	1.43688	0.0911902	0.386449	0.326624	YLR044C/YLR209C/YLR264W/YAL038W/YDL219W/YDL165W/YDR050C/YDR172W/YDR370C/YDR404C/YDR428C/YDR481C/YBL098W/YBL032W/YBR196C/YBR221C/YBR252W/YGL253W/YGL202W/YGL101W/YGL014W/YGR158C/YGR195W/YGR240C/YJL208C/YJL124C/YJL087C/YJR069C/YOL139C/YOL115W/YOL021C/YOL012C/YOR166C/YOR167C/YOR359W/YIL038C/YNL135C/YNL004W/YNL001W/YPR111W/YHR069C/YEL042W/YEL015W/YER043C/YER146W/YER165W	46
GO:0000956	nuclear-transcribed mRNA catabolic process	24/985	120/6480	0.2	1.31574	1.478	0.0916928	0.387532	0.327539	YLR264W/YDL165W/YDR172W/YDR370C/YDR404C/YGL014W/YGR158C/YGR195W/YJL124C/YJL087C/YOL139C/YOL115W/YOL021C/YOL012C/YOR166C/YOR167C/YOR359W/YIL038C/YNL004W/YNL001W/YHR069C/YEL015W/YER146W/YER165W	24
GO:0006272	leading strand elongation	4/985	12/6480	0.333333	2.19289	1.75104	0.0957074	0.40233	0.340047	YDR121W/YOL094C/YOR217W/YNL102W	4
GO:1904263	positive regulation of TORC1 signaling	4/985	12/6480	0.333333	2.19289	1.75104	0.0957074	0.40233	0.340047	YLR208W/YGL100W/YGL008C/YKL176C	4
GO:0043488	regulation of mRNA stability	14/985	64/6480	0.21875	1.43909	1.4945	0.0972795	0.407845	0.344708	YLR264W/YDL165W/YDR172W/YDR404C/YBL032W/YGL014W/YJL124C/YOL115W/YOR167C/YOR359W/YIL038C/YHR069C/YEL015W/YER165W	14
GO:0006997	nucleus organization	21/985	104/6480	0.201923	1.32839	1.42928	0.10113	0.418238	0.353492	YFR002W/YFR031C/YLR208W/YLR229C/YLR293C/YAL019W/YDR026C/YDR110W/YDR233C/YDR325W/YGL097W/YGL092W/YGR119C/YJL076W/YJR042W/YKR082W/YOR209C/YIL115C/YML031W/YHR005C/YER107C	21
GO:0009135	purine nucleoside diphosphate metabolic process	8/985	32/6480	0.25	1.64467	1.54771	0.10125	0.418238	0.353492	YAL038W/YDR050C/YDR226W/YDR454C/YBR196C/YBR221C/YGL253W/YGR240C	8
GO:0009179	purine ribonucleoside diphosphate metabolic process	8/985	32/6480	0.25	1.64467	1.54771	0.10125	0.418238	0.353492	YAL038W/YDR050C/YDR226W/YDR454C/YBR196C/YBR221C/YGL253W/YGR240C	8
GO:0009141	nucleoside triphosphate metabolic process	15/985	70/6480	0.214286	1.40972	1.45912	0.101606	0.418238	0.353492	YLR432W/YAL038W/YDR050C/YDR226W/YBR127C/YBR196C/YBR221C/YBR252W/YGL253W/YGR240C/YJL130C/YJR057W/YJR069C/YHR216W/YEL016C	15
GO:0006575	cellular modified amino acid metabolic process	13/985	59/6480	0.220339	1.44954	1.46852	0.102711	0.418238	0.353492	YDL120W/YDR135C/YBR263W/YBR281C/YGR204W/YGR267C/YKL184W/YOL052C/YOL049W/YIL145C/YPR069C/YHR063C/YER043C	13
GO:0006865	amino acid transport	13/985	59/6480	0.220339	1.44954	1.46852	0.102711	0.418238	0.353492	YCL025C/YDR119W/YDR508C/YGL077C/YGR191W/YJR001W/YKL176C/YKR039W/YOL092W/YOR222W/YOR271C/YIL121W/YEL063C	13
GO:0009064	glutamine family amino acid metabolic process	13/985	59/6480	0.220339	1.44954	1.46852	0.102711	0.418238	0.353492	YLR017W/YLR351C/YDR300C/YBR248C/YGR061C/YGR124W/YJL130C/YOR323C/YOR375C/YML096W/YNL037C/YPR145W/YER023W	13
GO:0010383	cell wall polysaccharide metabolic process	5/985	17/6480	0.294118	1.93491	1.63404	0.102959	0.418238	0.353492	YLR342W/YGL027C/YGR229C/YJL186W/YMR307W	5
GO:0015695	organic cation transport	5/985	17/6480	0.294118	1.93491	1.63404	0.102959	0.418238	0.353492	YGL077C/YGR096W/YOR071C/YOR192C/YMR246W	5
GO:0070592	cell wall polysaccharide biosynthetic process	5/985	17/6480	0.294118	1.93491	1.63404	0.102959	0.418238	0.353492	YLR342W/YGL027C/YGR229C/YJL186W/YMR307W	5
GO:0140115	export across plasma membrane	5/985	17/6480	0.294118	1.93491	1.63404	0.102959	0.418238	0.353492	YBR008C/YGL008C/YJL098W/YOR153W/YIL121W	5
GO:1902969	mitotic DNA replication	5/985	17/6480	0.294118	1.93491	1.63404	0.102959	0.418238	0.353492	YDR013W/YGL201C/YNL102W/YNL068C/YEL032W	5
GO:0055074	calcium ion homeostasis	6/985	22/6480	0.272727	1.79419	1.57969	0.10472	0.424291	0.358608	YLR220W/YDR038C/YBR127C/YBR187W/YJL129C/YNR021W	6
GO:1903311	regulation of mRNA metabolic process	16/985	76/6480	0.210526	1.38499	1.42927	0.105345	0.425723	0.359818	YLR264W/YDL165W/YDR172W/YDR404C/YBL032W/YGL014W/YJL124C/YJL087C/YOL115W/YOR167C/YOR359W/YIL038C/YPR111W/YHR069C/YEL015W/YER165W	16
GO:0030148	sphingolipid biosynthetic process	10/985	43/6480	0.232558	1.52993	1.47603	0.106983	0.431231	0.364473	YCR034W/YLR372W/YDR062W/YDR297W/YBR159W/YBR265W/YGR038W/YJL134W/YKL004W/YMR296C	10
GO:0043487	regulation of RNA stability	14/985	65/6480	0.215385	1.41695	1.4303	0.107537	0.432355	0.365424	YLR264W/YDL165W/YDR172W/YDR404C/YBL032W/YGL014W/YJL124C/YOL115W/YOR167C/YOR359W/YIL038C/YHR069C/YEL015W/YER165W	14
GO:1901361	organic cyclic compound catabolic process	47/985	260/6480	0.180769	1.18922	1.31842	0.110847	0.444521	0.375706	YLR044C/YLR209C/YLR264W/YAL038W/YDL219W/YDL165W/YDR050C/YDR172W/YDR370C/YDR404C/YDR428C/YDR481C/YBL098W/YBL032W/YBR196C/YBR208C/YBR221C/YBR252W/YGL253W/YGL202W/YGL101W/YGL014W/YGR158C/YGR195W/YGR240C/YJL208C/YJL124C/YJL087C/YJR069C/YOL139C/YOL115W/YOL021C/YOL012C/YOR166C/YOR167C/YOR359W/YIL038C/YNL135C/YNL004W/YNL001W/YPR111W/YHR069C/YEL042W/YEL015W/YER043C/YER146W/YER165W	47
GO:1903313	positive regulation of mRNA metabolic process	13/985	60/6480	0.216667	1.42538	1.40144	0.113839	0.455358	0.384865	YLR264W/YDL165W/YDR172W/YDR404C/YGL014W/YJL124C/YOL115W/YOR167C/YOR359W/YIL038C/YHR069C/YEL015W/YER165W	13
GO:0009966	regulation of signal transduction	25/985	129/6480	0.193798	1.27494	1.33536	0.114821	0.458116	0.387197	YLR179C/YLR208W/YLR452C/YDL156W/YDL073W/YDR170C/YBL016W/YGL253W/YGL100W/YGL008C/YGR152C/YJL076W/YJR143C/YKL176C/YKR090W/YOL001W/YOR043W/YOR051C/YMR055C/YPL256C/YPL160W/YHL007C/YHR154W/YER075C/YER124C	25
GO:0071025	RNA surveillance	8/985	33/6480	0.242424	1.59483	1.45031	0.116778	0.463522	0.391766	YGR158C/YGR195W/YOL115W/YOL021C/YOR166C/YNL004W/YNL001W/YHR069C	8
GO:0006338	chromatin remodeling	45/985	249/6480	0.180723	1.18892	1.28701	0.11702	0.463522	0.391766	YCR052W/YFR037C/YLR032W/YLR052W/YLR335W/YAL019W/YAR002W/YDL084W/YDL014W/YDR026C/YDR110W/YDR121W/YDR190C/YDR310C/YDR469W/YBL052C/YBR060C/YBR195C/YGL092W/YJL080C/YJL076W/YJR060W/YKL160W/YKL112W/YKL033W/YKR082W/YOL012C/YOR209C/YOR229W/YML010W/YMR033W/YMR091C/YMR106C/YMR235C/YMR307W/YNL261W/YNL246W/YNL186W/YNL068C/YPL129W/YHL007C/YHR118C/YHR119W/YEL032W/YER120W	45
GO:0006325	chromatin organization	55/985	310/6480	0.177419	1.16719	1.2771	0.117063	0.463522	0.391766	YCR052W/YFR031C/YFR037C/YLR032W/YLR052W/YLR055C/YLR335W/YAL019W/YAR002W/YDL084W/YDL014W/YDR026C/YDR110W/YDR121W/YDR167W/YDR190C/YDR310C/YDR325W/YDR469W/YBL052C/YBL032W/YBR060C/YBR195C/YBR198C/YGL092W/YJL080C/YJL076W/YJR060W/YKL160W/YKL112W/YKL033W/YKR082W/YOL012C/YOR209C/YOR229W/YOR295W/YML010W/YMR033W/YMR091C/YMR106C/YMR235C/YMR307W/YNL261W/YNL246W/YNL186W/YNL135C/YNL068C/YPL254W/YPL129W/YPL047W…	55
GO:0048583	regulation of response to stimulus	34/985	183/6480	0.185792	1.22227	1.29129	0.119142	0.466424	0.394219	YLR179C/YLR208W/YLR452C/YAL036C/YDL156W/YDL073W/YDR170C/YDR283C/YBL016W/YGL253W/YGL100W/YGL008C/YGR152C/YJL076W/YJR143C/YKL176C/YKR026C/YKR090W/YOL145C/YOL001W/YOR043W/YOR051C/YOR260W/YML010W/YMR055C/YMR307W/YPL256C/YPL160W/YHL007C/YHR154W/YEL009C/YER075C/YER107C/YER124C	34
GO:0009303	rRNA transcription	10/985	44/6480	0.227273	1.49515	1.39524	0.120609	0.466424	0.394219	YDR138W/YJL148W/YJR063W/YOL145C/YOR295W/YOR340C/YML010W/YNL248C/YEL055C/YER148W	10
GO:0033260	nuclear DNA replication	10/985	44/6480	0.227273	1.49515	1.39524	0.120609	0.466424	0.394219	YLR002C/YDR013W/YBR060C/YGL201C/YNL261W/YNL182C/YNL102W/YNL068C/YHR118C/YEL032W	10
GO:0044786	cell cycle DNA replication	10/985	44/6480	0.227273	1.49515	1.39524	0.120609	0.466424	0.394219	YLR002C/YDR013W/YBR060C/YGL201C/YNL261W/YNL182C/YNL102W/YNL068C/YHR118C/YEL032W	10
GO:0015718	monocarboxylic acid transport	7/985	28/6480	0.25	1.64467	1.4473	0.121101	0.466424	0.394219	YCR028C/YLL043W/YDR384C/YBR041W/YKL120W/YOR307C/YMR246W	7
GO:0022616	DNA strand elongation	7/985	28/6480	0.25	1.64467	1.4473	0.121101	0.466424	0.394219	YDR013W/YDR121W/YGL201C/YOL094C/YOR217W/YNL102W/YEL032W	7
GO:0001402	signal transduction involved in filamentous growth	4/985	13/6480	0.307692	2.02421	1.56494	0.122323	0.466424	0.394219	YDR144C/YGR014W/YGR040W/YHL007C	4
GO:0006098	pentose-phosphate shunt	4/985	13/6480	0.307692	2.02421	1.56494	0.122323	0.466424	0.394219	YJL121C/YOR095C/YPR074C/YHR183W	4
GO:0032008	positive regulation of TOR signaling	4/985	13/6480	0.307692	2.02421	1.56494	0.122323	0.466424	0.394219	YLR208W/YGL100W/YGL008C/YKL176C	4
GO:0033157	regulation of intracellular protein transport	4/985	13/6480	0.307692	2.02421	1.56494	0.122323	0.466424	0.394219	YBL016W/YML055W/YHR005C/YER120W	4
GO:0035268	protein mannosylation	4/985	13/6480	0.307692	2.02421	1.56494	0.122323	0.466424	0.394219	YGR199W/YJL186W/YJR143C/YPR183W	4
GO:0046040	IMP metabolic process	4/985	13/6480	0.307692	2.02421	1.56494	0.122323	0.466424	0.394219	YAR015W/YDR399W/YGR061C/YNL220W	4
GO:0051278	fungal-type cell wall polysaccharide biosynthetic process	4/985	13/6480	0.307692	2.02421	1.56494	0.122323	0.466424	0.394219	YLR342W/YGL027C/YGR229C/YMR307W	4
GO:0071966	fungal-type cell wall polysaccharide metabolic process	4/985	13/6480	0.307692	2.02421	1.56494	0.122323	0.466424	0.394219	YLR342W/YGL027C/YGR229C/YMR307W	4
GO:0072530	purine-containing compound transmembrane transport	4/985	13/6480	0.307692	2.02421	1.56494	0.122323	0.466424	0.394219	YDL198C/YBR085W/YOR222W/YER056C	4
GO:0023051	regulation of signaling	25/985	130/6480	0.192308	1.26513	1.29281	0.12269	0.466424	0.394219	YLR179C/YLR208W/YLR452C/YDL156W/YDL073W/YDR170C/YBL016W/YGL253W/YGL100W/YGL008C/YGR152C/YJL076W/YJR143C/YKL176C/YKR090W/YOL001W/YOR043W/YOR051C/YMR055C/YPL256C/YPL160W/YHL007C/YHR154W/YER075C/YER124C	25
GO:1902531	regulation of intracellular signal transduction	19/985	95/6480	0.2	1.31574	1.31248	0.123059	0.466424	0.394219	YLR179C/YLR208W/YDL156W/YDL073W/YDR170C/YBL016W/YGL100W/YGL008C/YGR152C/YJL076W/YKL176C/YKR090W/YOL001W/YOR043W/YMR055C/YPL160W/YHL007C/YHR154W/YER075C	19
GO:0010033	response to organic substance	44/985	244/6480	0.180328	1.18632	1.256	0.12315	0.466424	0.394219	YFL026W/YLR208W/YLR229C/YLR335W/YLR389C/YLR433C/YLR452C/YAL058W/YAR002W/YDL165W/YDR372C/YDR410C/YDR461W/YBL016W/YBR162W-A/YBR172C/YGL097W/YGL032C/YGR038W/YGR040W/YJL157C/YJL156C/YJL087C/YJL080C/YJR143C/YKL209C/YKL068W/YKR082W/YOR153W/YOR212W/YIL015W/YNL145W/YNL123W/YNL008C/YNR044W/YPL256C/YPR131C/YHL007C/YHR005C/YHR084W/YEL009C/YER075C/YER107C/YER124C	44
GO:0000467	exonucleolytic trimming to generate mature 3'-end of 5.8S rRNA from tricistronic rRNA transcript (SSU-rRNA, 5.8S rRNA, LSU-rRNA)	5/985	18/6480	0.277778	1.82741	1.4882	0.125588	0.472236	0.39913	YLR293C/YGR158C/YGR195W/YOL021C/YHR069C	5
GO:0016078	tRNA catabolic process	5/985	18/6480	0.277778	1.82741	1.4882	0.125588	0.472236	0.39913	YGR158C/YGR195W/YOL115W/YOL021C/YHR069C	5
GO:0051223	regulation of protein transport	5/985	18/6480	0.277778	1.82741	1.4882	0.125588	0.472236	0.39913	YBL016W/YML055W/YNL161W/YHR005C/YER120W	5
GO:0019725	cellular homeostasis	45/985	251/6480	0.179283	1.17944	1.22757	0.128533	0.481002	0.406539	YLR032W/YLR043C/YLR073C/YLR083C/YLR220W/YLR430W/YLR433C/YLR447C/YDL198C/YDL120W/YDR038C/YDR098C/YDR135C/YDR384C/YDR492W/YDR508C/YBR127C/YBR187W/YGL253W/YGL220W/YGL008C/YGR020C/YGR038W/YGR240C/YJL129C/YKL080W/YOL101C/YOL002C/YOL001W/YOR153W/YOR270C/YMR243C/YNL142W/YNR021W/YPL234C/YHL047C/YHR026W/YHR039C-A/YHR060W/YEL051W/YEL027W/YEL009C/YER132C/YER174C/YCL005W-A	45
GO:0046700	heterocycle catabolic process	45/985	251/6480	0.179283	1.17944	1.22757	0.128533	0.481002	0.406539	YLR044C/YLR209C/YLR264W/YAL038W/YDL165W/YDR050C/YDR172W/YDR370C/YDR404C/YDR428C/YDR481C/YBL098W/YBL032W/YBR196C/YBR208C/YBR221C/YBR252W/YGL253W/YGL101W/YGL014W/YGR158C/YGR195W/YGR240C/YJL208C/YJL124C/YJL087C/YJR069C/YOL139C/YOL115W/YOL021C/YOL012C/YOR166C/YOR167C/YOR359W/YIL038C/YNL135C/YNL004W/YNL001W/YPR111W/YHR069C/YEL042W/YEL015W/YER043C/YER146W/YER165W	45
GO:0034655	nucleobase-containing compound catabolic process	41/985	227/6480	0.180617	1.18822	1.22214	0.130573	0.487473	0.412009	YLR209C/YLR264W/YAL038W/YDL165W/YDR050C/YDR172W/YDR370C/YDR404C/YDR481C/YBL032W/YBR196C/YBR221C/YBR252W/YGL253W/YGL101W/YGL014W/YGR158C/YGR195W/YGR240C/YJL208C/YJL124C/YJL087C/YJR069C/YOL139C/YOL115W/YOL021C/YOL012C/YOR166C/YOR167C/YOR359W/YIL038C/YNL135C/YNL004W/YNL001W/YPR111W/YHR069C/YEL042W/YEL015W/YER043C/YER146W/YER165W	41
GO:0007030	Golgi organization	8/985	34/6480	0.235294	1.54792	1.35614	0.1335	0.496039	0.419249	YAL007C/YAR002C-A/YDL192W/YDL058W/YDR372C/YGL200C/YOR016C/YOR326W	8
GO:0009185	ribonucleoside diphosphate metabolic process	8/985	34/6480	0.235294	1.54792	1.35614	0.1335	0.496039	0.419249	YAL038W/YDR050C/YDR226W/YDR454C/YBR196C/YBR221C/YGL253W/YGR240C	8
GO:0055082	intracellular chemical homeostasis	39/985	216/6480	0.180556	1.18782	1.18857	0.138023	0.509562	0.430679	YLR083C/YLR220W/YLR433C/YLR447C/YDL198C/YDL120W/YDR038C/YDR098C/YDR384C/YDR492W/YDR508C/YBR127C/YBR187W/YGL253W/YGL220W/YGL008C/YGR020C/YGR038W/YGR240C/YJL129C/YKL080W/YOL101C/YOL002C/YOL001W/YOR153W/YOR270C/YMR243C/YNL142W/YNR021W/YPL234C/YHL047C/YHR026W/YHR039C-A/YHR060W/YEL051W/YEL027W/YEL009C/YER174C/YCL005W-A	39
GO:0006612	protein targeting to membrane	13/985	62/6480	0.209677	1.3794	1.27082	0.138115	0.509562	0.430679	YDR292C/YBL069W/YBR283C/YOL003C/YOR370C/YML105C/YML055W/YNL189W/YPL210C/YPL037C/YPR088C/YPR176C/YER019C-A	13
GO:0046434	organophosphate catabolic process	13/985	62/6480	0.209677	1.3794	1.27082	0.138115	0.509562	0.430679	YAL038W/YDR050C/YDR481C/YBR196C/YBR221C/YBR252W/YGL253W/YGL101W/YGR240C/YJR069C/YMR006C/YHR046C/YEL042W	13
GO:0006402	mRNA catabolic process	26/985	138/6480	0.188406	1.23946	1.20379	0.139867	0.513615	0.434104	YLR264W/YDL165W/YDR172W/YDR370C/YDR404C/YBL032W/YGL014W/YGR158C/YGR195W/YJL124C/YJL087C/YOL139C/YOL115W/YOL021C/YOL012C/YOR166C/YOR167C/YOR359W/YIL038C/YNL004W/YNL001W/YPR111W/YHR069C/YEL015W/YER146W/YER165W	26
GO:0072659	protein localization to plasma membrane	7/985	29/6480	0.241379	1.58796	1.34344	0.139868	0.513615	0.434104	YLL038C/YDL226C/YDR372C/YBR164C/YJL145W/YOR212W/YMR079W	7
GO:0044270	cellular nitrogen compound catabolic process	44/985	247/6480	0.178138	1.17191	1.16625	0.141471	0.518287	0.438052	YLR044C/YLR209C/YLR264W/YAL038W/YDL165W/YDR050C/YDR172W/YDR370C/YDR404C/YDR428C/YDR481C/YBL098W/YBL032W/YBR196C/YBR221C/YBR252W/YGL253W/YGL101W/YGL014W/YGR158C/YGR195W/YGR240C/YJL208C/YJL124C/YJL087C/YJR069C/YOL139C/YOL115W/YOL021C/YOL012C/YOR166C/YOR167C/YOR359W/YIL038C/YNL135C/YNL004W/YNL001W/YPR111W/YHR069C/YEL042W/YEL015W/YER043C/YER146W/YER165W	44
GO:0006090	pyruvate metabolic process	9/985	40/6480	0.225	1.4802	1.28973	0.143069	0.522918	0.441967	YFR055W/YLR044C/YLR153C/YAL038W/YDR050C/YBR196C/YBR221C/YGL253W/YGR240C	9
GO:0072348	sulfur compound transport	6/985	24/6480	0.25	1.64467	1.33952	0.145727	0.531394	0.449131	YBR220C/YGR096W/YKL120W/YOR071C/YOR192C/YPL092W	6
GO:0008654	phospholipid biosynthetic process	23/985	121/6480	0.190083	1.25049	1.17756	0.147216	0.53558	0.452669	YCR017C/YLR305C/YBR042C/YGR007W/YGR157W/YJL167W/YJR013W/YOR175C/YIL039W/YML126C/YMR079W/YMR208W/YNL231C/YNR043W/YPL175W/YPL117C/YPR113W/YPR183W/YHR046C/YHR100C/YHR188C/YER043C/YER120W	23
GO:0000011	vacuole inheritance	5/985	19/6480	0.263158	1.73123	1.35136	0.15027	0.544224	0.459975	YLR043C/YOR233W/YOR326W/YML001W/YHL007C	5
GO:0051246	regulation of protein metabolic process	48/985	273/6480	0.175824	1.15669	1.11988	0.150759	0.544224	0.459975	YCL037C/YCR059C/YLR027C/YLR179C/YLR212C/YLR291C/YAL035W/YAR002W/YDL130W/YDL073W/YDR091C/YDR172W/YDR211W/YDR283C/YDR385W/YDR404C/YDR496C/YBL032W/YBR118W/YBR189W/YGL195W/YGL169W/YGL123W/YGL014W/YGR054W/YGR083C/YGR162W/YJL138C/YJL087C/YJR047C/YKR026C/YKR059W/YOL139C/YOR051C/YOR133W/YOR260W/YOR276W/YMR308C/YNL244C/YNL069C/YNL001W/YPL256C/YPL226W/YPR041W/YPR080W/YEL034W/YER025W/YER165W	48
GO:0042886	amide transport	8/985	35/6480	0.228571	1.5037	1.26497	0.151366	0.544224	0.459975	YCR028C/YLR188W/YDR093W/YBR220C/YKL209C/YOR071C/YOR192C/YPL145C	8
GO:0006817	phosphate ion transport	4/985	14/6480	0.285714	1.87962	1.39486	0.151675	0.544224	0.459975	YBR106W/YJL117W/YIL047C/YNR013C	4
GO:0009435	NAD biosynthetic process	4/985	14/6480	0.285714	1.87962	1.39486	0.151675	0.544224	0.459975	YLR209C/YDR428C/YBL098W/YOR209C	4
GO:0045039	protein insertion into mitochondrial inner membrane	4/985	14/6480	0.285714	1.87962	1.39486	0.151675	0.544224	0.459975	YGR181W/YJR135W-A/YHR005C-A/YHR117W	4
GO:0098660	inorganic ion transmembrane transport	35/985	194/6480	0.180412	1.18688	1.1188	0.154482	0.553033	0.46742	YCR023C/YLR130C/YLR220W/YLR447C/YDR038C/YDR135C/YDR384C/YBR127C/YBR187W/YGL008C/YGR020C/YGR217W/YJL129C/YJL098W/YKL120W/YKL080W/YOR270C/YOR390W/YIL121W/YIL047C/YML116W/YMR243C/YMR319C/YNL291C/YNL142W/YNR013C/YPL234C/YPL279C/YHL047C/YHR026W/YHR039C-A/YEL051W/YEL027W/YER145C/YCL005W-A	35
GO:0006270	DNA replication initiation	11/985	52/6480	0.211538	1.39164	1.20045	0.156491	0.557676	0.471344	YLR002C/YDR226W/YDR310C/YBR060C/YGL201C/YNL261W/YNL182C/YNL102W/YNL068C/YHR118C/YEL032W	11
GO:0048584	positive regulation of response to stimulus	11/985	52/6480	0.211538	1.39164	1.20045	0.156491	0.557676	0.471344	YLR208W/YAL036C/YDL073W/YDR283C/YGL100W/YGL008C/YGR152C/YKL176C/YKR026C/YOR051C/YEL009C	11
GO:0009110	vitamin biosynthetic process	12/985	58/6480	0.206897	1.36111	1.16951	0.161214	0.570619	0.482283	YDR487C/YGR267C/YGR286C/YKL184W/YOL066C/YOL052C/YOR095C/YIL145C/YNR057C/YPR069C/YHR063C/YEL029C	12
GO:0009144	purine nucleoside triphosphate metabolic process	12/985	58/6480	0.206897	1.36111	1.16951	0.161214	0.570619	0.482283	YLR432W/YAL038W/YDR050C/YDR226W/YBR127C/YBR196C/YBR221C/YBR252W/YGL253W/YGR240C/YJR069C/YHR216W	12
GO:0042364	water-soluble vitamin biosynthetic process	12/985	58/6480	0.206897	1.36111	1.16951	0.161214	0.570619	0.482283	YDR487C/YGR267C/YGR286C/YKL184W/YOL066C/YOL052C/YOR095C/YIL145C/YNR057C/YPR069C/YHR063C/YEL029C	12
GO:0006643	membrane lipid metabolic process	17/985	87/6480	0.195402	1.28549	1.13497	0.161735	0.571172	0.482751	YCR017C/YCR034W/YLR372W/YDR062W/YDR297W/YBR159W/YBR265W/YGR038W/YJL134W/YJR013W/YKL004W/YIL039W/YMR296C/YPL175W/YPL145C/YPR183W/YHR188C	17
GO:0016074	sno(s)RNA metabolic process	10/985	47/6480	0.212766	1.39972	1.16435	0.166824	0.587819	0.496821	YLR175W/YLR277C/YLR430W/YDL014W/YGR158C/YGR195W/YKL018W/YOL145C/YOL115W/YHR069C	10
GO:0033365	protein localization to organelle	79/985	469/6480	0.168443	1.10814	1.02937	0.167557	0.589078	0.497884	YCL001W/YFR002W/YLR008C/YLR050C/YLR066W/YLR208W/YLR243W/YLR293C/YLR335W/YAL007C/YAR002W/YAR002C-A/YDL192W/YDR110W/YDR292C/YDR372C/YDR395W/YDR414C/YBR017C/YBR106W/YBR164C/YBR283C/YGL241W/YGL200C/YGL097W/YGL092W/YGL020C/YGR082W/YGR119C/YGR120C/YGR181W/YJL178C/YJL157C/YJL143W/YJL104W/YJL076W/YJL041W/YJR010C-A/YJR042W/YJR072C/YJR132W/YJR135W-A/YKL101W/YKL084W/YKL068W/YKR082W/YOR016C/YOR098C/YOR233W/Y…	79
GO:0006356	regulation of transcription by RNA polymerase I	8/985	36/6480	0.222222	1.46193	1.17662	0.170314	0.589311	0.498081	YDR138W/YDR324C/YDR398W/YGR128C/YOL145C/YML010W/YMR093W/YHR196W	8
GO:0009112	nucleobase metabolic process	8/985	36/6480	0.222222	1.46193	1.17662	0.170314	0.589311	0.498081	YDR399W/YDR441C/YGR204W/YJL130C/YJR105W/YOR184W/YML106W/YML022W	8
GO:0010558	negative regulation of macromolecule biosynthetic process	80/985	476/6480	0.168067	1.10566	1.01387	0.171267	0.589311	0.498081	YLR027C/YLR052W/YLR055C/YLR244C/YLR264W/YLR335W/YLR451W/YAL019W/YAR002W/YDL165W/YDL084W/YDR026C/YDR110W/YDR121W/YDR172W/YDR283C/YDR310C/YDR370C/YDR404C/YDR469W/YDR496C/YBL052C/YBL032W/YBR060C/YGL220W/YGL092W/YGL014W/YGR054W/YGR158C/YGR195W/YJL124C/YJL087C/YJL080C/YJL076W/YJR060W/YJR063W/YKL112W/YKR082W/YOL139C/YOL115W/YOL021C/YOL012C/YOL002C/YOL001W/YOR166C/YOR167C/YOR209C/YOR229W/YOR276W/YOR359W…	80
GO:0036211	protein modification process	74/985	439/6480	0.168565	1.10893	1.00077	0.17515	0.589311	0.498081	YCR017C/YCR020C-A/YCR059C/YFL045C/YFL009W/YLR032W/YLR043C/YLR143W/YLR167W/YLR195C/YAL020C/YAR002W/YDL165W/YDL141W/YDL130W/YDL122W/YDL073W/YDL064W/YDL055C/YDL040C/YDR198C/YDR257C/YDR260C/YDR410C/YDR414C/YDR483W/YBL082C/YBR028C/YBR030W/YBR125C/YBR205W/YBR243C/YGL257C/YGL027C/YGL022W/YGR147C/YGR199W/YGR200C/YJL186W/YJL183W/YJL139C/YJL002C/YJR013W/YJR129C/YJR143C/YOL003C/YOR320C/YOR370C/YIL148W/YIL10…	74
GO:0006479	protein methylation	5/985	20/6480	0.25	1.64467	1.22243	0.176792	0.589311	0.498081	YDR198C/YDR257C/YDR410C/YBR030W/YJR129C	5
GO:0008213	protein alkylation	5/985	20/6480	0.25	1.64467	1.22243	0.176792	0.589311	0.498081	YDR198C/YDR257C/YDR410C/YBR030W/YJR129C	5
GO:0043634	polyadenylation-dependent ncRNA catabolic process	5/985	20/6480	0.25	1.64467	1.22243	0.176792	0.589311	0.498081	YGR158C/YGR195W/YOL115W/YOL021C/YHR069C	5
GO:0046173	polyol biosynthetic process	5/985	20/6480	0.25	1.64467	1.22243	0.176792	0.589311	0.498081	YLR410W/YDR062W/YGR267C/YMR296C/YHR046C	5
GO:0071029	nuclear ncRNA surveillance	5/985	20/6480	0.25	1.64467	1.22243	0.176792	0.589311	0.498081	YGR158C/YGR195W/YOL115W/YOL021C/YHR069C	5
GO:0071046	nuclear polyadenylation-dependent ncRNA catabolic process	5/985	20/6480	0.25	1.64467	1.22243	0.176792	0.589311	0.498081	YGR158C/YGR195W/YOL115W/YOL021C/YHR069C	5
GO:0110154	RNA decapping	5/985	20/6480	0.25	1.64467	1.22243	0.176792	0.589311	0.498081	YDL165W/YDR370C/YJL124C/YIL038C/YEL015W	5
GO:0009134	nucleoside diphosphate catabolic process	7/985	31/6480	0.225806	1.48551	1.14715	0.181233	0.589311	0.498081	YAL038W/YDR050C/YBR196C/YBR221C/YGL253W/YGR240C/YEL042W	7
GO:0046031	ADP metabolic process	7/985	31/6480	0.225806	1.48551	1.14715	0.181233	0.589311	0.498081	YAL038W/YDR050C/YDR226W/YBR196C/YBR221C/YGL253W/YGR240C	7
GO:0071027	nuclear RNA surveillance	7/985	31/6480	0.225806	1.48551	1.14715	0.181233	0.589311	0.498081	YGR158C/YGR195W/YOL115W/YOL021C/YOR166C/YNL004W/YHR069C	7
GO:0030010	establishment of cell polarity	14/985	71/6480	0.197183	1.2972	1.06605	0.181846	0.589311	0.498081	YCR057C/YCR063W/YLR229C/YGR014W/YGR041W/YGR152C/YGR262C/YJL145W/YOR269W/YOR326W/YIL140W/YNL090W/YPR122W/YHL007C	14
GO:0000056	ribosomal small subunit export from nucleus	4/985	15/6480	0.266667	1.75431	1.23823	0.183364	0.589311	0.498081	YGR081C/YJL041W/YIL115C/YER036C	4
GO:0006835	dicarboxylic acid transport	4/985	15/6480	0.266667	1.75431	1.23823	0.183364	0.589311	0.498081	YDR135C/YKL120W/YOR222W/YMR241W	4
GO:0007231	osmosensory signaling pathway	4/985	15/6480	0.266667	1.75431	1.23823	0.183364	0.589311	0.498081	YDL073W/YGR014W/YIL147C/YHL007C	4
GO:0031578	mitotic spindle orientation checkpoint signaling	4/985	15/6480	0.266667	1.75431	1.23823	0.183364	0.589311	0.498081	YOR233W/YMR055C/YNL307C/YER016W	4
GO:0032790	ribosome disassembly	4/985	15/6480	0.266667	1.75431	1.23823	0.183364	0.589311	0.498081	YDR091C/YGL195W/YJR014W/YNL001W	4
GO:0034475	U4 snRNA 3'-end processing	4/985	15/6480	0.266667	1.75431	1.23823	0.183364	0.589311	0.498081	YGR158C/YGR195W/YOL115W/YHR069C	4
GO:0034755	iron ion transmembrane transport	4/985	15/6480	0.266667	1.75431	1.23823	0.183364	0.589311	0.498081	YLR220W/YMR319C/YHL047C/YER145C	4
GO:0034975	protein folding in endoplasmic reticulum	4/985	15/6480	0.266667	1.75431	1.23823	0.183364	0.589311	0.498081	YCL045C/YKL207W/YIL027C/YPR037C	4
GO:1901679	nucleotide transmembrane transport	4/985	15/6480	0.266667	1.75431	1.23823	0.183364	0.589311	0.498081	YDL198C/YBR085W/YBR192W/YOR222W	4
GO:0046488	phosphatidylinositol metabolic process	15/985	77/6480	0.194805	1.28156	1.05224	0.183769	0.589311	0.498081	YCR017C/YLR305C/YDR372C/YBR042C/YJL145W/YJR013W/YKL212W/YIL039W/YMR079W/YPL175W/YPR113W/YPR183W/YHR046C/YHR188C/YER120W	15
GO:0000244	spliceosomal tri-snRNP complex assembly	3/985	10/6480	0.3	1.9736	1.30442	0.184911	0.589311	0.498081	YBR055C/YGR091W/YKL173W	3
GO:0006222	UMP biosynthetic process	3/985	10/6480	0.3	1.9736	1.30442	0.184911	0.589311	0.498081	YJL130C/YML106W/YHR128W	3
GO:0006388	tRNA splicing, via endonucleolytic cleavage and ligation	3/985	10/6480	0.3	1.9736	1.30442	0.184911	0.589311	0.498081	YLR105C/YJL087C/YPL083C	3
GO:0006488	dolichol-linked oligosaccharide biosynthetic process	3/985	10/6480	0.3	1.9736	1.30442	0.184911	0.589311	0.498081	YBR243C/YJL002C/YPR183W	3
GO:0006569	tryptophan catabolic process	3/985	10/6480	0.3	1.9736	1.30442	0.184911	0.589311	0.498081	YLR044C/YDR428C/YBL098W	3
GO:0006820	monoatomic anion transport	3/985	10/6480	0.3	1.9736	1.30442	0.184911	0.589311	0.498081	YCR023C/YOR390W/YPL279C	3
GO:0006829	zinc ion transport	3/985	10/6480	0.3	1.9736	1.30442	0.184911	0.589311	0.498081	YLR130C/YMR243C/YMR319C	3
GO:0009173	pyrimidine ribonucleoside monophosphate metabolic process	3/985	10/6480	0.3	1.9736	1.30442	0.184911	0.589311	0.498081	YJL130C/YML106W/YHR128W	3
GO:0009174	pyrimidine ribonucleoside monophosphate biosynthetic process	3/985	10/6480	0.3	1.9736	1.30442	0.184911	0.589311	0.498081	YJL130C/YML106W/YHR128W	3
GO:0015936	coenzyme A metabolic process	3/985	10/6480	0.3	1.9736	1.30442	0.184911	0.589311	0.498081	YKR072C/YIL083C/YML075C	3
GO:0017157	regulation of exocytosis	3/985	10/6480	0.3	1.9736	1.30442	0.184911	0.589311	0.498081	YLR229C/YJL145W/YIL118W	3
GO:0042436	indole-containing compound catabolic process	3/985	10/6480	0.3	1.9736	1.30442	0.184911	0.589311	0.498081	YLR044C/YDR428C/YBL098W	3
GO:0043102	amino acid salvage	3/985	10/6480	0.3	1.9736	1.30442	0.184911	0.589311	0.498081	YLR017W/YGL202W/YJR024C	3
GO:0046049	UMP metabolic process	3/985	10/6480	0.3	1.9736	1.30442	0.184911	0.589311	0.498081	YJL130C/YML106W/YHR128W	3
GO:0070588	calcium ion transmembrane transport	3/985	10/6480	0.3	1.9736	1.30442	0.184911	0.589311	0.498081	YBR187W/YGR217W/YNL291C	3
GO:0070879	fungal-type cell wall beta-glucan metabolic process	3/985	10/6480	0.3	1.9736	1.30442	0.184911	0.589311	0.498081	YGL027C/YGR229C/YMR307W	3
GO:0070880	fungal-type cell wall beta-glucan biosynthetic process	3/985	10/6480	0.3	1.9736	1.30442	0.184911	0.589311	0.498081	YGL027C/YGR229C/YMR307W	3
GO:0071267	L-methionine salvage	3/985	10/6480	0.3	1.9736	1.30442	0.184911	0.589311	0.498081	YLR017W/YGL202W/YJR024C	3
GO:2000105	positive regulation of DNA-templated DNA replication	3/985	10/6480	0.3	1.9736	1.30442	0.184911	0.589311	0.498081	YCR028C-A/YDR310C/YNL068C	3
GO:2001207	regulation of transcription elongation by RNA polymerase I	3/985	10/6480	0.3	1.9736	1.30442	0.184911	0.589311	0.498081	YDR138W/YOL145C/YML010W	3
GO:2001209	positive regulation of transcription elongation by RNA polymerase I	3/985	10/6480	0.3	1.9736	1.30442	0.184911	0.589311	0.498081	YDR138W/YOL145C/YML010W	3
GO:0071554	cell wall organization or biogenesis	51/985	297/6480	0.171717	1.12967	0.968533	0.186771	0.594031	0.502071	YCR017C/YLL064C/YLR020C/YLR286C/YLR342W/YLR413W/YLR433C/YDL055C/YDR144C/YDR260C/YDR261C/YDR483W/YBR023C/YBR078W/YBR162C/YBR205W/YGL028C/YGL027C/YGR014W/YGR229C/YGR279C/YJL186W/YJL139C/YJR013W/YKL181W/YKL096W-A/YOL061W/YOR231W/YOR247W/YIL123W/YIL085C/YIL015W/YML115C/YMR307W/YNL313C/YNL161W/YNL090W/YNL066W/YNL029C/YNR076W/YPL140C/YPL050C/YPR159W/YHL011C/YEL058W/YEL040W/YEL036C/YER075C/YER099C/YER12…	51
GO:0009084	glutamine family amino acid biosynthetic process	6/985	26/6480	0.230769	1.51816	1.12078	0.192823	0.610802	0.516246	YLR017W/YDR300C/YOR323C/YOR375C/YNL037C/YER023W	6
GO:0051156	glucose 6-phosphate metabolic process	6/985	26/6480	0.230769	1.51816	1.12078	0.192823	0.610802	0.516246	YBR196C/YGL253W/YJL121C/YOR095C/YPR074C/YHR183W	6
GO:0006644	phospholipid metabolic process	28/985	156/6480	0.179487	1.18079	0.967667	0.194354	0.614408	0.519294	YCR017C/YLR305C/YDR372C/YBR042C/YGR007W/YGR157W/YJL167W/YJL145W/YJR013W/YKL212W/YKL004W/YOR175C/YIL039W/YML126C/YMR006C/YMR079W/YMR208W/YNL231C/YNR043W/YPL175W/YPL117C/YPR113W/YPR183W/YHR046C/YHR100C/YHR188C/YER043C/YER120W	28
GO:0042144	vacuole fusion, non-autophagic	9/985	43/6480	0.209302	1.37693	1.04989	0.196855	0.621064	0.524919	YFL004W/YLR043C/YLR229C/YDR135C/YJL012C/YOL001W/YML001W/YPL019C/YER072W	9
GO:0003333	amino acid transmembrane transport	10/985	49/6480	0.204082	1.34259	1.0191	0.201708	0.635098	0.53678	YCL025C/YDR119W/YDR508C/YGR191W/YJR001W/YKR039W/YOL092W/YOR222W/YIL121W/YEL063C	10
GO:0000387	spliceosomal snRNP assembly	5/985	21/6480	0.238095	1.56635	1.10053	0.204915	0.63995	0.540882	YBR055C/YGR091W/YKL183W/YKL173W/YOR159C	5
GO:0016180	snRNA processing	5/985	21/6480	0.238095	1.56635	1.10053	0.204915	0.63995	0.540882	YLR430W/YGR158C/YGR195W/YOL115W/YHR069C	5
GO:0043633	polyadenylation-dependent RNA catabolic process	5/985	21/6480	0.238095	1.56635	1.10053	0.204915	0.63995	0.540882	YGR158C/YGR195W/YOL115W/YOL021C/YHR069C	5
GO:0070201	regulation of establishment of protein localization	5/985	21/6480	0.238095	1.56635	1.10053	0.204915	0.63995	0.540882	YBL016W/YML055W/YNL161W/YHR005C/YER120W	5
GO:0006665	sphingolipid metabolic process	11/985	55/6480	0.2	1.31574	0.995537	0.20529	0.63995	0.540882	YCR034W/YLR372W/YDR062W/YDR297W/YBR159W/YBR265W/YGR038W/YJL134W/YKL004W/YMR296C/YPL145C	11
GO:0071824	protein-DNA complex organization	65/985	388/6480	0.167526	1.1021	0.878099	0.208812	0.649636	0.549068	YCR052W/YFR031C/YFR037C/YLR002C/YLR032W/YLR052W/YLR055C/YLR335W/YAL019W/YAR002W/YDL084W/YDL014W/YDR026C/YDR079C-A/YDR110W/YDR121W/YDR167W/YDR190C/YDR226W/YDR310C/YDR325W/YDR469W/YBL052C/YBL032W/YBR060C/YBR195C/YBR198C/YGL201C/YGL092W/YJL080C/YJL076W/YJR060W/YKL160W/YKL112W/YKL033W/YKR082W/YOL012C/YOR209C/YOR229W/YOR295W/YML098W/YML010W/YMR033W/YMR091C/YMR106C/YMR235C/YMR307W/YNL261W/YNL248C/YNL24…	65
GO:0000282	cellular bud site selection	8/985	38/6480	0.210526	1.38499	1.00766	0.211147	0.655601	0.554109	YCR063W/YGR014W/YGR041W/YGR152C/YGR262C/YIL140W/YPR122W/YHL007C	8
GO:0016071	mRNA metabolic process	59/985	351/6480	0.168091	1.10582	0.862992	0.213973	0.663062	0.560416	YCR020C-A/YCR063W/YFL001W/YLR175W/YLR264W/YLR277C/YLR401C/YLR405W/YLR430W/YDL165W/YDL084W/YDL043C/YDR138W/YDR172W/YDR364C/YDR370C/YDR378C/YDR404C/YBL032W/YBL026W/YBR055C/YBR119W/YBR188C/YGL014W/YGR091W/YGR093W/YGR129W/YGR158C/YGR195W/YJL124C/YJL087C/YKL183W/YKL173W/YKL018W/YOL145C/YOL139C/YOL115W/YOL093W/YOL021C/YOL012C/YOR159C/YOR166C/YOR167C/YOR243C/YOR359W/YIL038C/YIR001C/YML080W/YML010W/YNL29…	59
GO:0016485	protein processing	9/985	44/6480	0.204545	1.34564	0.973934	0.216461	0.66706	0.563795	YLR065C/YLR066W/YLR389C/YJL156C/YJR010C-A/YOR246C/YIR022W/YML055W/YPR122W	9
GO:0006534	cysteine metabolic process	4/985	16/6480	0.25	1.64467	1.09304	0.216965	0.66706	0.563795	YFR055W/YAL012W/YGR155W/YML082W	4
GO:0006740	NADPH regeneration	4/985	16/6480	0.25	1.64467	1.09304	0.216965	0.66706	0.563795	YJL121C/YOR095C/YPR074C/YHR183W	4
GO:0110156	methylguanosine-cap decapping	4/985	16/6480	0.25	1.64467	1.09304	0.216965	0.66706	0.563795	YDL165W/YJL124C/YIL038C/YEL015W	4
GO:0015850	organic hydroxy compound transport	10/985	50/6480	0.2	1.31574	0.948838	0.220228	0.675767	0.571154	YLL043W/YDR326C/YDR497C/YBR008C/YGL077C/YKL120W/YOL103W/YNR055C/YPL145C/YHL007C	10
GO:0048308	organelle inheritance	11/985	56/6480	0.196429	1.29224	0.929866	0.222868	0.68243	0.576786	YLR043C/YAL029C/YDR233C/YGL055W/YOR233W/YOR326W/YML104C/YML001W/YPR131C/YHL007C/YER120W	11
GO:0051049	regulation of transport	17/985	92/6480	0.184783	1.21563	0.881861	0.226325	0.68243	0.576786	YLR229C/YLR293C/YLR342W/YBL016W/YGL092W/YJL145W/YJL117W/YJL098W/YKL068W/YIL118W/YML055W/YNL161W/YNR013C/YNR053C/YHR005C/YER107C/YER120W	17
GO:0000394	RNA splicing, via endonucleolytic cleavage and ligation	3/985	11/6480	0.272727	1.79419	1.11606	0.227187	0.68243	0.576786	YLR105C/YJL087C/YPL083C	3
GO:0006449	regulation of translational termination	3/985	11/6480	0.272727	1.79419	1.11606	0.227187	0.68243	0.576786	YJR047C/YPL226W/YEL034W	3
GO:0006560	proline metabolic process	3/985	11/6480	0.272727	1.79419	1.11606	0.227187	0.68243	0.576786	YDR300C/YOR323C/YER023W	3
GO:0035269	protein O-linked mannosylation	3/985	11/6480	0.272727	1.79419	1.11606	0.227187	0.68243	0.576786	YGR199W/YJR143C/YPR183W	3
GO:0043171	peptide catabolic process	3/985	11/6480	0.272727	1.79419	1.11606	0.227187	0.68243	0.576786	YLR389C/YBR281C/YIL015W	3
GO:1902047	polyamine transmembrane transport	3/985	11/6480	0.272727	1.79419	1.11606	0.227187	0.68243	0.576786	YGR138C/YKR039W/YNR055C	3
GO:1902292	cell cycle DNA replication initiation	3/985	11/6480	0.272727	1.79419	1.11606	0.227187	0.68243	0.576786	YNL102W/YNL068C/YEL032W	3
GO:1902315	nuclear cell cycle DNA replication initiation	3/985	11/6480	0.272727	1.79419	1.11606	0.227187	0.68243	0.576786	YNL102W/YNL068C/YEL032W	3
GO:1903828	negative regulation of protein localization	3/985	11/6480	0.272727	1.79419	1.11606	0.227187	0.68243	0.576786	YML055W/YMR055C/YER120W	3
GO:0031327	negative regulation of cellular biosynthetic process	82/985	499/6480	0.164329	1.08107	0.797974	0.229944	0.689394	0.582671	YLR027C/YLR052W/YLR055C/YLR244C/YLR264W/YLR335W/YLR451W/YAL019W/YAR002W/YDL165W/YDL084W/YDR026C/YDR110W/YDR121W/YDR172W/YDR283C/YDR310C/YDR370C/YDR404C/YDR469W/YDR496C/YBL052C/YBL032W/YBR060C/YGL220W/YGL092W/YGL014W/YGR038W/YGR054W/YGR158C/YGR195W/YJL124C/YJL087C/YJL080C/YJL076W/YJR060W/YJR063W/YKL112W/YKR082W/YOL139C/YOL115W/YOL021C/YOL012C/YOL002C/YOL001W/YOR166C/YOR167C/YOR209C/YOR229W/YOR276W…	82
GO:1990778	protein localization to cell periphery	8/985	39/6480	0.205128	1.34947	0.926739	0.232859	0.696799	0.58893	YLL038C/YDL226C/YDR372C/YBR164C/YJL145W/YKL101W/YOR212W/YMR079W	8
GO:0015807	L-amino acid transport	5/985	22/6480	0.227273	1.49515	0.984898	0.234385	0.697372	0.589414	YGR191W/YJR001W/YOR222W/YOR271C/YEL063C	5
GO:0051648	vesicle localization	5/985	22/6480	0.227273	1.49515	0.984898	0.234385	0.697372	0.589414	YAL029C/YDL226C/YGL106W/YOR269W/YOR326W	5
GO:0051650	establishment of vesicle localization	5/985	22/6480	0.227273	1.49515	0.984898	0.234385	0.697372	0.589414	YAL029C/YDL226C/YGL106W/YOR269W/YOR326W	5
GO:0072523	purine-containing compound catabolic process	9/985	45/6480	0.2	1.31574	0.899797	0.23679	0.701866	0.593212	YLR209C/YAL038W/YDR050C/YBR196C/YBR221C/YBR252W/YGL253W/YGR240C/YER043C	9
GO:0097576	vacuole fusion	9/985	45/6480	0.2	1.31574	0.899797	0.23679	0.701866	0.593212	YFL004W/YLR043C/YLR229C/YDR135C/YJL012C/YOL001W/YML001W/YPL019C/YER072W	9
GO:0071310	cellular response to organic substance	27/985	154/6480	0.175325	1.1534	0.815687	0.237333	0.702146	0.593449	YFL026W/YLR229C/YLR433C/YLR452C/YDL165W/YDR372C/YDR461W/YBL016W/YBR162W-A/YBR172C/YGL032C/YGR040W/YJL157C/YJL087C/YJL080C/YJR143C/YOR212W/YIL015W/YNL145W/YNL008C/YNR044W/YPL256C/YHL007C/YHR005C/YEL009C/YER075C/YER124C	27
GO:0046496	nicotinamide nucleotide metabolic process	15/985	81/6480	0.185185	1.21827	0.836906	0.24191	0.71434	0.603755	YLR209C/YAL038W/YDR050C/YDR428C/YDR481C/YBL098W/YBR196C/YBR221C/YGL253W/YGR240C/YJL121C/YOR095C/YOR209C/YPR074C/YHR183W	15
GO:0072594	establishment of protein localization to organelle	59/985	355/6480	0.166197	1.09336	0.765952	0.24253	0.714825	0.604166	YFR002W/YLR008C/YLR050C/YLR066W/YLR208W/YLR243W/YLR293C/YLR335W/YAR002W/YDR292C/YDR395W/YBR017C/YBR106W/YBR164C/YBR283C/YGL241W/YGL097W/YGL092W/YGL020C/YGR082W/YGR119C/YGR120C/YGR181W/YJL178C/YJL143W/YJL104W/YJL041W/YJR010C-A/YJR042W/YJR072C/YJR132W/YJR135W-A/YKL084W/YKL068W/YKR082W/YOR098C/YIL115C/YIR022W/YML105C/YML055W/YML001W/YMR018W/YMR235C/YMR308C/YNL329C/YNL189W/YNR016C/YNR017W/YNR075W/YPL…	59
GO:0051054	positive regulation of DNA metabolic process	6/985	28/6480	0.214286	1.40972	0.919823	0.244785	0.718768	0.607498	YCR028C-A/YDR110W/YDR310C/YOR359W/YNL068C/YER171W	6
GO:0051056	regulation of small GTPase mediated signal transduction	6/985	28/6480	0.214286	1.40972	0.919823	0.244785	0.718768	0.607498	YLR179C/YDR170C/YGR152C/YJL076W/YKR090W/YMR055C	6
GO:0015802	basic amino acid transport	4/985	17/6480	0.235294	1.54792	0.957671	0.252043	0.737321	0.623178	YDR119W/YGR191W/YOL092W/YEL063C	4
GO:0019359	nicotinamide nucleotide biosynthetic process	4/985	17/6480	0.235294	1.54792	0.957671	0.252043	0.737321	0.623178	YLR209C/YDR428C/YBL098W/YOR209C	4
GO:0018205	peptidyl-lysine modification	8/985	40/6480	0.2	1.31574	0.848007	0.255306	0.742709	0.627733	YAR002W/YDL064W/YDR198C/YDR257C/YBR030W/YJR129C/YMR308C/YHR068W	8
GO:0019751	polyol metabolic process	8/985	40/6480	0.2	1.31574	0.848007	0.255306	0.742709	0.627733	YLL043W/YLR410W/YDR050C/YDR062W/YGR267C/YMR296C/YNL032W/YHR046C	8
GO:0030258	lipid modification	8/985	40/6480	0.2	1.31574	0.848007	0.255306	0.742709	0.627733	YDR372C/YJL134W/YKL212W/YOL147C/YOR175C/YPL028W/YPR004C/YER120W	8
GO:0019362	pyridine nucleotide metabolic process	15/985	82/6480	0.182927	1.20342	0.784803	0.257492	0.74571	0.63027	YLR209C/YAL038W/YDR050C/YDR428C/YDR481C/YBL098W/YBR196C/YBR221C/YGL253W/YGR240C/YJL121C/YOR095C/YOR209C/YPR074C/YHR183W	15
GO:1901264	carbohydrate derivative transport	9/985	46/6480	0.195652	1.28713	0.827389	0.257765	0.74571	0.63027	YBR085W/YBR220C/YGL225W/YOR071C/YOR192C/YOR222W/YNR013C/YPL244C/YER056C	9
GO:1901606	alpha-amino acid catabolic process	9/985	46/6480	0.195652	1.28713	0.827389	0.257765	0.74571	0.63027	YFR055W/YLR044C/YDL219W/YDR428C/YBL098W/YBR263W/YEL046C/YER043C/YER086W	9
GO:0000917	division septum assembly	5/985	23/6480	0.217391	1.43015	0.874892	0.264937	0.760673	0.642916	YGR040W/YJL076W/YMR055C/YNL066W/YPR111W	5
GO:0034397	telomere localization	5/985	23/6480	0.217391	1.43015	0.874892	0.264937	0.760673	0.642916	YAR002W/YGL092W/YJL080C/YKL068W/YKR082W	5
GO:0090529	cell septum assembly	5/985	23/6480	0.217391	1.43015	0.874892	0.264937	0.760673	0.642916	YGR040W/YJL076W/YMR055C/YNL066W/YPR111W	5
GO:0007163	establishment or maintenance of cell polarity	19/985	107/6480	0.17757	1.16818	0.742633	0.265647	0.760673	0.642916	YCR057C/YCR063W/YLR229C/YDR093W/YGR014W/YGR041W/YGR152C/YGR262C/YJL145W/YKR090W/YOR269W/YOR326W/YIL140W/YIL118W/YNL161W/YNL090W/YPL145C/YPR122W/YHL007C	19
GO:0000491	small nucleolar ribonucleoprotein complex assembly	3/985	12/6480	0.25	1.64467	0.946306	0.271013	0.760673	0.642916	YCR060W/YDR190C/YIL104C	3
GO:0000755	cytogamy	3/985	12/6480	0.25	1.64467	0.946306	0.271013	0.760673	0.642916	YFL026W/YGR152C/YPR122W	3
GO:0006188	IMP biosynthetic process	3/985	12/6480	0.25	1.64467	0.946306	0.271013	0.760673	0.642916	YAR015W/YDR399W/YGR061C	3
GO:0006672	ceramide metabolic process	3/985	12/6480	0.25	1.64467	0.946306	0.271013	0.760673	0.642916	YDR062W/YGR038W/YMR296C	3
GO:0019722	calcium-mediated signaling	3/985	12/6480	0.25	1.64467	0.946306	0.271013	0.760673	0.642916	YLR433C/YJL134W/YOL001W	3
GO:0034406	cell wall beta-glucan metabolic process	3/985	12/6480	0.25	1.64467	0.946306	0.271013	0.760673	0.642916	YGL027C/YGR229C/YMR307W	3
GO:0034410	cell wall beta-glucan biosynthetic process	3/985	12/6480	0.25	1.64467	0.946306	0.271013	0.760673	0.642916	YGL027C/YGR229C/YMR307W	3
GO:0042276	error-prone translesion synthesis	3/985	12/6480	0.25	1.64467	0.946306	0.271013	0.760673	0.642916	YLR032W/YDR121W/YDR419W	3
GO:0046653	tetrahydrofolate metabolic process	3/985	12/6480	0.25	1.64467	0.946306	0.271013	0.760673	0.642916	YBR263W/YGR204W/YGR267C	3
GO:0048309	endoplasmic reticulum inheritance	3/985	12/6480	0.25	1.64467	0.946306	0.271013	0.760673	0.642916	YAL029C/YDR233C/YER120W	3
GO:0090646	mitochondrial tRNA processing	3/985	12/6480	0.25	1.64467	0.946306	0.271013	0.760673	0.642916	YGL236C/YKR079C/YHR070W	3
GO:0006096	glycolytic process	6/985	29/6480	0.206897	1.36111	0.825104	0.272154	0.760673	0.642916	YAL038W/YDR050C/YBR196C/YBR221C/YGL253W/YGR240C	6
GO:0009137	purine nucleoside diphosphate catabolic process	6/985	29/6480	0.206897	1.36111	0.825104	0.272154	0.760673	0.642916	YAL038W/YDR050C/YBR196C/YBR221C/YGL253W/YGR240C	6
GO:0009181	purine ribonucleoside diphosphate catabolic process	6/985	29/6480	0.206897	1.36111	0.825104	0.272154	0.760673	0.642916	YAL038W/YDR050C/YBR196C/YBR221C/YGL253W/YGR240C	6
GO:0046032	ADP catabolic process	6/985	29/6480	0.206897	1.36111	0.825104	0.272154	0.760673	0.642916	YAL038W/YDR050C/YBR196C/YBR221C/YGL253W/YGR240C	6
GO:0009967	positive regulation of signal transduction	7/985	35/6480	0.2	1.31574	0.79293	0.276228	0.770686	0.651379	YLR208W/YDL073W/YGL100W/YGL008C/YGR152C/YKL176C/YOR051C	7
GO:0006261	DNA-templated DNA replication	23/985	133/6480	0.172932	1.13767	0.679138	0.282404	0.785792	0.664146	YCR028C-A/YCR092C/YLR002C/YLR430W/YDR013W/YDR110W/YDR121W/YDR226W/YDR310C/YBR060C/YGL201C/YJL072C/YKL112W/YOL094C/YOR217W/YIR008C/YNL261W/YNL182C/YNL102W/YNL068C/YHR118C/YEL032W/YER129W	23
GO:0042592	homeostatic process	47/985	284/6480	0.165493	1.08873	0.64735	0.282644	0.785792	0.664146	YLR032W/YLR043C/YLR073C/YLR083C/YLR220W/YLR430W/YLR433C/YLR447C/YDL198C/YDL120W/YDR038C/YDR098C/YDR135C/YDR384C/YDR492W/YDR508C/YBR127C/YBR187W/YGL253W/YGL220W/YGL008C/YGR020C/YGR038W/YGR240C/YJL129C/YJR116W/YKL080W/YOL101C/YOL002C/YOL001W/YOR153W/YOR270C/YMR243C/YNL142W/YNR021W/YPL234C/YPR114W/YHL047C/YHR026W/YHR039C-A/YHR060W/YEL051W/YEL027W/YEL009C/YER132C/YER174C/YCL005W-A	47
GO:0072524	pyridine-containing compound metabolic process	17/985	96/6480	0.177083	1.16497	0.689437	0.284785	0.790342	0.667992	YLR209C/YAL038W/YDR050C/YDR428C/YDR481C/YBL098W/YBL036C/YBR196C/YBR221C/YGL253W/YGR240C/YJL121C/YOR095C/YOR209C/YPR074C/YHR183W/YEL029C	17
GO:0060341	regulation of cellular localization	16/985	90/6480	0.177778	1.16954	0.685708	0.287266	0.791341	0.668836	YLR293C/YDR507C/YBL016W/YGL092W/YJL076W/YKL068W/YOL001W/YML055W/YMR055C/YNL161W/YNR053C/YPR051W/YHR005C/YER107C/YER120W/YER129W	16
GO:0006656	phosphatidylcholine biosynthetic process	4/985	18/6480	0.222222	1.46193	0.830838	0.288173	0.791341	0.668836	YGR157W/YOR175C/YMR079W/YER043C	4
GO:0006730	one-carbon metabolic process	4/985	18/6480	0.222222	1.46193	0.830838	0.288173	0.791341	0.668836	YDR502C/YBR263W/YGR204W/YER043C	4
GO:0019363	pyridine nucleotide biosynthetic process	4/985	18/6480	0.222222	1.46193	0.830838	0.288173	0.791341	0.668836	YLR209C/YDR428C/YBL098W/YOR209C	4
GO:0046839	phospholipid dephosphorylation	4/985	18/6480	0.222222	1.46193	0.830838	0.288173	0.791341	0.668836	YDR372C/YJL134W/YKL212W/YER120W	4
GO:0071805	potassium ion transmembrane transport	4/985	18/6480	0.222222	1.46193	0.830838	0.288173	0.791341	0.668836	YDR038C/YJL129C/YJL098W/YIL121W	4
GO:0006352	DNA-templated transcription initiation	15/985	84/6480	0.178571	1.17476	0.682537	0.289701	0.794145	0.671206	YDR079C-A/YDR167W/YDR404C/YBR198C/YGL070C/YKL160W/YOL145C/YOR295W/YOR340C/YML098W/YNL248C/YPL129W/YHR041C/YEL009C/YER148W	15
GO:0001100	negative regulation of exit from mitosis	5/985	24/6480	0.208333	1.37056	0.769961	0.296308	0.807056	0.682118	YJL076W/YOR233W/YMR055C/YNL307C/YER016W	5
GO:0045936	negative regulation of phosphate metabolic process	5/985	24/6480	0.208333	1.37056	0.769961	0.296308	0.807056	0.682118	YCR059C/YDL073W/YOL001W/YML051W/YMR079W	5
GO:0120009	intermembrane lipid transfer	5/985	24/6480	0.208333	1.37056	0.769961	0.296308	0.807056	0.682118	YDR326C/YJL145W/YMR079W/YNL231C/YPL145C	5
GO:0006626	protein targeting to mitochondrion	12/985	66/6480	0.181818	1.19612	0.677994	0.296469	0.807056	0.682118	YLR008C/YLR050C/YGR082W/YGR181W/YJL143W/YJL104W/YJR135W-A/YKL084W/YNR017W/YPL063W/YHR005C-A/YHR117W	12
GO:0000463	maturation of LSU-rRNA from tricistronic rRNA transcript (SSU-rRNA, 5.8S rRNA, LSU-rRNA)	10/985	54/6480	0.185185	1.21827	0.681894	0.300063	0.812234	0.686495	YCL054W/YLR435W/YDR500C/YKR063C/YOL041C/YPL198W/YPL043W/YPR016C/YHR052W/YER126C	10
GO:0009191	ribonucleoside diphosphate catabolic process	6/985	30/6480	0.2	1.31574	0.733826	0.300207	0.812234	0.686495	YAL038W/YDR050C/YBR196C/YBR221C/YGL253W/YGR240C	6
GO:1903432	regulation of TORC1 signaling	6/985	30/6480	0.2	1.31574	0.733826	0.300207	0.812234	0.686495	YLR208W/YGL100W/YGL008C/YKL176C/YOR043W/YPL160W	6
GO:0000165	MAPK cascade	7/985	36/6480	0.194444	1.27919	0.711145	0.301794	0.812234	0.686495	YDL073W/YBL016W/YGR040W/YOR231W/YPL140C/YHL007C/YER075C	7
GO:0023056	positive regulation of signaling	7/985	36/6480	0.194444	1.27919	0.711145	0.301794	0.812234	0.686495	YLR208W/YDL073W/YGL100W/YGL008C/YGR152C/YKL176C/YOR051C	7
GO:0006353	DNA-templated transcription termination	8/985	42/6480	0.190476	1.25308	0.696624	0.301998	0.812234	0.686495	YLR277C/YLR430W/YDR026C/YBR121C/YBR143C/YJR063W/YOL145C/YIL021W	8
GO:0009166	nucleotide catabolic process	8/985	42/6480	0.190476	1.25308	0.696624	0.301998	0.812234	0.686495	YAL038W/YDR050C/YDR481C/YBR196C/YBR221C/YBR252W/YGL253W/YGR240C	8
GO:0000041	transition metal ion transport	12/985	67/6480	0.179104	1.17827	0.620978	0.31538	0.829531	0.701114	YLR130C/YLR220W/YDL120W/YDR135C/YBR085W/YBR187W/YGR191W/YIL121W/YMR243C/YMR319C/YHL047C/YER145C	12
GO:0006367	transcription initiation at RNA polymerase II promoter	12/985	67/6480	0.179104	1.17827	0.620978	0.31538	0.829531	0.701114	YDR079C-A/YDR167W/YDR404C/YBR198C/YGL070C/YKL160W/YOL145C/YML098W/YPL129W/YHR041C/YEL009C/YER148W	12
GO:0000196	cell wall integrity MAPK cascade	3/985	13/6480	0.230769	1.51816	0.791717	0.31562	0.829531	0.701114	YOR231W/YPL140C/YER075C	3
GO:0000290	deadenylation-dependent decapping of nuclear-transcribed mRNA	3/985	13/6480	0.230769	1.51816	0.791717	0.31562	0.829531	0.701114	YDL165W/YJL124C/YIL038C	3
GO:0006616	SRP-dependent cotranslational protein targeting to membrane, translocation	3/985	13/6480	0.230769	1.51816	0.791717	0.31562	0.829531	0.701114	YBR283C/YPR088C/YER019C-A	3
GO:0034762	regulation of transmembrane transport	3/985	13/6480	0.230769	1.51816	0.791717	0.31562	0.829531	0.701114	YJL098W/YML055W/YNR013C	3
GO:0042816	vitamin B6 metabolic process	3/985	13/6480	0.230769	1.51816	0.791717	0.31562	0.829531	0.701114	YBL036C/YOR095C/YEL029C	3
GO:0042908	xenobiotic transport	3/985	13/6480	0.230769	1.51816	0.791717	0.31562	0.829531	0.701114	YBR008C/YOR153W/YIL121W	3
GO:0045740	positive regulation of DNA replication	3/985	13/6480	0.230769	1.51816	0.791717	0.31562	0.829531	0.701114	YCR028C-A/YDR310C/YNL068C	3
GO:0060962	regulation of ribosomal protein gene transcription by RNA polymerase II	3/985	13/6480	0.230769	1.51816	0.791717	0.31562	0.829531	0.701114	YPR104C/YHR041C/YEL009C	3
GO:0070550	rDNA chromatin condensation	3/985	13/6480	0.230769	1.51816	0.791717	0.31562	0.829531	0.701114	YFR031C/YDR110W/YDR325W	3
GO:0071265	L-methionine biosynthetic process	3/985	13/6480	0.230769	1.51816	0.791717	0.31562	0.829531	0.701114	YLR017W/YGL202W/YJR024C	3
GO:0072698	protein localization to microtubule cytoskeleton	3/985	13/6480	0.230769	1.51816	0.791717	0.31562	0.829531	0.701114	YOR233W/YMR055C/YER016W	3
GO:0006650	glycerophospholipid metabolic process	21/985	123/6480	0.170732	1.12319	0.583966	0.315835	0.829531	0.701114	YCR017C/YLR305C/YDR372C/YBR042C/YGR007W/YGR157W/YJL145W/YJR013W/YKL212W/YOR175C/YIL039W/YMR006C/YMR079W/YPL175W/YPR113W/YPR183W/YHR046C/YHR100C/YHR188C/YER043C/YER120W	21
GO:0009267	cellular response to starvation	11/985	61/6480	0.180328	1.18632	0.618981	0.318313	0.833263	0.704268	YAL036C/YDR283C/YBR093C/YGL195W/YGL100W/YKR026C/YOR260W/YIL047C/YNL209W/YNR029C/YEL009C	11
GO:0098657	import into cell	27/985	161/6480	0.167702	1.10326	0.561689	0.319206	0.833263	0.704268	YCL025C/YCR028C/YLL038C/YLR130C/YLR229C/YLR342W/YAL026C/YDR093W/YDR497C/YDR508C/YBR041W/YBR164C/YGL253W/YGR217W/YJL129C/YOL103W/YOR043W/YIL121W/YML001W/YMR246W/YNL291C/YNR075W/YPL145C/YPL032C/YHL047C/YEL027W/YER123W	27
GO:0032984	protein-containing complex disassembly	16/985	92/6480	0.173913	1.14412	0.589412	0.319382	0.833263	0.704268	YCR052W/YFR037C/YLR249W/YDL229W/YDR091C/YDR172W/YDR429C/YBR143C/YBR172C/YJR047C/YOR051C/YMR033W/YMR091C/YPL226W/YEL034W/YER016W	16
GO:0051247	positive regulation of protein metabolic process	16/985	92/6480	0.173913	1.14412	0.589412	0.319382	0.833263	0.704268	YCL037C/YLR212C/YDL130W/YDR091C/YDR385W/YDR404C/YBR189W/YGL123W/YJL087C/YJR047C/YKR026C/YOR133W/YOR276W/YNL001W/YEL034W/YER025W	16
GO:0048878	chemical homeostasis	41/985	250/6480	0.164	1.0789	0.538655	0.321294	0.836859	0.707308	YLR083C/YLR220W/YLR433C/YLR447C/YDL198C/YDL120W/YDR038C/YDR098C/YDR384C/YDR492W/YDR508C/YBR127C/YBR187W/YGL253W/YGL220W/YGL008C/YGR020C/YGR038W/YGR240C/YJL129C/YJR116W/YKL080W/YOL101C/YOL002C/YOL001W/YOR153W/YOR270C/YMR243C/YNL142W/YNR021W/YPL234C/YPR114W/YHL047C/YHR026W/YHR039C-A/YHR060W/YEL051W/YEL027W/YEL009C/YER174C/YCL005W-A	41
GO:0010458	exit from mitosis	9/985	49/6480	0.183673	1.20833	0.619722	0.323735	0.838204	0.708445	YLR229C/YBR017C/YJL076W/YOR233W/YMR055C/YNL307C/YPR111W/YHL007C/YER016W	9
GO:0006749	glutathione metabolic process	4/985	19/6480	0.210526	1.38499	0.711475	0.324947	0.838204	0.708445	YDL120W/YDR135C/YBR281C/YOL049W	4
GO:0006999	nuclear pore organization	4/985	19/6480	0.210526	1.38499	0.711475	0.324947	0.838204	0.708445	YFR002W/YDR233C/YGR119C/YML031W	4
GO:0071035	nuclear polyadenylation-dependent rRNA catabolic process	4/985	19/6480	0.210526	1.38499	0.711475	0.324947	0.838204	0.708445	YGR158C/YOL115W/YOL021C/YHR069C	4
GO:0031124	mRNA 3'-end processing	7/985	37/6480	0.189189	1.24462	0.631726	0.327816	0.838204	0.708445	YLR277C/YLR430W/YDL084W/YDR138W/YKL018W/YOL145C/YER165W	7
GO:0010563	negative regulation of phosphorus metabolic process	5/985	25/6480	0.2	1.31574	0.669629	0.328239	0.838204	0.708445	YCR059C/YDL073W/YOL001W/YML051W/YMR079W	5
GO:0030705	cytoskeleton-dependent intracellular transport	5/985	25/6480	0.2	1.31574	0.669629	0.328239	0.838204	0.708445	YAL029C/YOR269W/YOR326W/YHR005C/YER016W	5
GO:0048311	mitochondrion distribution	5/985	25/6480	0.2	1.31574	0.669629	0.328239	0.838204	0.708445	YGL055W/YOR326W/YML104C/YMR012W/YPR131C	5
GO:0006506	GPI anchor biosynthetic process	6/985	31/6480	0.193548	1.27329	0.645731	0.32876	0.838204	0.708445	YCR017C/YJR013W/YIL039W/YPL175W/YPR183W/YHR188C	6
GO:0019364	pyridine nucleotide catabolic process	6/985	31/6480	0.193548	1.27329	0.645731	0.32876	0.838204	0.708445	YAL038W/YDR050C/YBR196C/YBR221C/YGL253W/YGR240C	6
GO:0038202	TORC1 signaling	6/985	31/6480	0.193548	1.27329	0.645731	0.32876	0.838204	0.708445	YLR208W/YGL100W/YGL008C/YKL176C/YOR043W/YPL160W	6
GO:0072525	pyridine-containing compound biosynthetic process	6/985	31/6480	0.193548	1.27329	0.645731	0.32876	0.838204	0.708445	YLR209C/YDR428C/YBL098W/YOR095C/YOR209C/YEL029C	6
GO:1902533	positive regulation of intracellular signal transduction	6/985	31/6480	0.193548	1.27329	0.645731	0.32876	0.838204	0.708445	YLR208W/YDL073W/YGL100W/YGL008C/YGR152C/YKL176C	6
GO:0009199	ribonucleoside triphosphate metabolic process	11/985	62/6480	0.177419	1.16719	0.559992	0.338512	0.861666	0.728275	YLR432W/YAL038W/YDR050C/YDR226W/YBR127C/YBR196C/YBR221C/YGL253W/YGR240C/YJL130C/YHR216W	11
GO:0006401	RNA catabolic process	28/985	169/6480	0.16568	1.08996	0.50168	0.339744	0.863402	0.729742	YLR264W/YDL165W/YDR172W/YDR370C/YDR404C/YBL032W/YGL014W/YGR158C/YGR195W/YJL208C/YJL124C/YJL087C/YOL139C/YOL115W/YOL021C/YOL012C/YOR166C/YOR167C/YOR359W/YIL038C/YNL135C/YNL004W/YNL001W/YPR111W/YHR069C/YEL015W/YER146W/YER165W	28
GO:0009205	purine ribonucleoside triphosphate metabolic process	10/985	56/6480	0.178571	1.17476	0.556074	0.342484	0.865952	0.731897	YLR432W/YAL038W/YDR050C/YDR226W/YBR127C/YBR196C/YBR221C/YGL253W/YGR240C/YHR216W	10
GO:0044743	protein transmembrane import into intracellular organelle	10/985	56/6480	0.178571	1.17476	0.556074	0.342484	0.865952	0.731897	YLR008C/YGR082W/YJL143W/YJL104W/YKL084W/YMR018W/YNL329C/YNR017W/YPL063W/YHR117W	10
GO:0006354	DNA-templated transcription elongation	18/985	106/6480	0.169811	1.11713	0.514777	0.342957	0.865952	0.731897	YCR052W/YFR037C/YDL165W/YDL084W/YDR138W/YGL070C/YJL179W/YJL148W/YKL160W/YOL145C/YOR337W/YIL038C/YML010W/YMR033W/YMR091C/YNL248C/YNL068C/YPR161C	18
GO:0030001	metal ion transport	18/985	106/6480	0.169811	1.11713	0.514777	0.342957	0.865952	0.731897	YLR130C/YLR220W/YDL120W/YDR038C/YDR135C/YBR085W/YBR187W/YBR192W/YGR191W/YGR217W/YJL129C/YJL098W/YIL121W/YMR243C/YMR319C/YNL291C/YHL047C/YER145C	18
GO:0006811	monoatomic ion transport	37/985	227/6480	0.162996	1.0723	0.46943	0.347284	0.875468	0.73994	YCR023C/YLR083C/YLR130C/YLR220W/YLR447C/YDL120W/YDR038C/YDR135C/YDR384C/YBR085W/YBR127C/YBR187W/YBR192W/YGL008C/YGR020C/YGR191W/YGR217W/YJL129C/YJL098W/YKL080W/YOR270C/YOR271C/YOR390W/YIL121W/YMR243C/YMR319C/YNL291C/YNR055C/YPL234C/YPL279C/YHL047C/YHR026W/YHR039C-A/YEL051W/YEL027W/YER145C/YCL005W-A	37
GO:0141124	intracellular signaling cassette	20/985	119/6480	0.168067	1.10566	0.492506	0.34884	0.877979	0.742062	YLR179C/YLR229C/YLR433C/YDL073W/YDR170C/YBL016W/YGR040W/YGR152C/YJL134W/YJL076W/YKR090W/YOL001W/YOR231W/YOR370C/YIL118W/YMR055C/YNL090W/YPL140C/YHL007C/YER075C	20
GO:0098876	vesicle-mediated transport to the plasma membrane	8/985	44/6480	0.181818	1.19612	0.552633	0.350379	0.880439	0.744141	YAL026C/YDL192W/YDL226C/YDR372C/YBR164C/YJL145W/YMR079W/YPL183C	8
GO:0006195	purine nucleotide catabolic process	7/985	38/6480	0.184211	1.21186	0.554527	0.354161	0.882728	0.746076	YAL038W/YDR050C/YBR196C/YBR221C/YBR252W/YGL253W/YGR240C	7
GO:0072528	pyrimidine-containing compound biosynthetic process	7/985	38/6480	0.184211	1.21186	0.554527	0.354161	0.882728	0.746076	YLR014C/YBR252W/YJL130C/YJR057W/YML106W/YHR128W/YHR144C	7
GO:0032006	regulation of TOR signaling	6/985	32/6480	0.1875	1.2335	0.560586	0.357636	0.882728	0.746076	YLR208W/YGL100W/YGL008C/YKL176C/YOR043W/YPL160W	6
GO:0006113	fermentation	3/985	14/6480	0.214286	1.40972	0.649709	0.360332	0.882728	0.746076	YLR044C/YGL256W/YGR177C	3
GO:0006279	premeiotic DNA replication	3/985	14/6480	0.214286	1.40972	0.649709	0.360332	0.882728	0.746076	YGL201C/YNL102W/YEL032W	3
GO:0006536	glutamate metabolic process	3/985	14/6480	0.214286	1.40972	0.649709	0.360332	0.882728	0.746076	YLR017W/YOR375C/YNL037C	3
GO:0006816	calcium ion transport	3/985	14/6480	0.214286	1.40972	0.649709	0.360332	0.882728	0.746076	YBR187W/YGR217W/YNL291C	3
GO:0015846	polyamine transport	3/985	14/6480	0.214286	1.40972	0.649709	0.360332	0.882728	0.746076	YGR138C/YKR039W/YNR055C	3
GO:0044273	sulfur compound catabolic process	3/985	14/6480	0.214286	1.40972	0.649709	0.360332	0.882728	0.746076	YFR055W/YBR281C/YER043C	3
GO:0007117	budding cell bud growth	5/985	26/6480	0.192308	1.26513	0.573483	0.360481	0.882728	0.746076	YLR229C/YDR507C/YBR267W/YNL161W/YHL007C	5
GO:0051273	beta-glucan metabolic process	5/985	26/6480	0.192308	1.26513	0.573483	0.360481	0.882728	0.746076	YLR342W/YGL027C/YGR229C/YMR307W/YPR159W	5
GO:0051274	beta-glucan biosynthetic process	5/985	26/6480	0.192308	1.26513	0.573483	0.360481	0.882728	0.746076	YLR342W/YGL027C/YGR229C/YMR307W/YPR159W	5
GO:0071470	cellular response to osmotic stress	5/985	26/6480	0.192308	1.26513	0.573483	0.360481	0.882728	0.746076	YDL073W/YGR014W/YOR270C/YIL147C/YHL007C	5
GO:0000291	nuclear-transcribed mRNA catabolic process, exonucleolytic	4/985	20/6480	0.2	1.31574	0.598703	0.361986	0.882728	0.746076	YDR404C/YGR158C/YGR195W/YHR069C	4
GO:0000920	septum digestion after cytokinesis	4/985	20/6480	0.2	1.31574	0.598703	0.361986	0.882728	0.746076	YCR057C/YLR286C/YNL161W/YER124C	4
GO:0006337	nucleosome disassembly	4/985	20/6480	0.2	1.31574	0.598703	0.361986	0.882728	0.746076	YCR052W/YFR037C/YMR033W/YMR091C	4
GO:0034472	snRNA 3'-end processing	4/985	20/6480	0.2	1.31574	0.598703	0.361986	0.882728	0.746076	YGR158C/YGR195W/YOL115W/YHR069C	4
GO:0046470	phosphatidylcholine metabolic process	4/985	20/6480	0.2	1.31574	0.598703	0.361986	0.882728	0.746076	YGR157W/YOR175C/YMR079W/YER043C	4
GO:1902475	L-alpha-amino acid transmembrane transport	4/985	20/6480	0.2	1.31574	0.598703	0.361986	0.882728	0.746076	YGR191W/YJR001W/YOR222W/YEL063C	4
GO:0006260	DNA replication	25/985	152/6480	0.164474	1.08202	0.433207	0.366376	0.892047	0.753952	YCR028C-A/YCR092C/YLR002C/YLR430W/YDR013W/YDR110W/YDR121W/YDR226W/YDR310C/YDR419W/YBR060C/YGL201C/YJL072C/YKL112W/YOL094C/YOR217W/YIR008C/YNL261W/YNL182C/YNL102W/YNL068C/YHR118C/YEL032W/YER070W/YER129W	25
GO:0034220	monoatomic ion transmembrane transport	30/985	184/6480	0.163043	1.07261	0.423026	0.36722	0.892716	0.754517	YCR023C/YLR130C/YLR220W/YLR447C/YDR038C/YDR135C/YBR127C/YBR187W/YGL008C/YGR020C/YGR217W/YJL129C/YJL098W/YKL080W/YOR270C/YOR271C/YOR390W/YIL121W/YMR243C/YMR319C/YNL291C/YPL234C/YPL279C/YHL047C/YHR026W/YHR039C-A/YEL051W/YEL027W/YER145C/YCL005W-A	30
GO:0006368	transcription elongation by RNA polymerase II	16/985	95/6480	0.168421	1.10799	0.448896	0.369121	0.895237	0.756649	YCR052W/YFR037C/YDL165W/YDL084W/YDR138W/YGL070C/YJL179W/YKL160W/YOL145C/YOR337W/YIL038C/YML010W/YMR033W/YMR091C/YNL068C/YPR161C	16
GO:0000002	mitochondrial genome maintenance	9/985	51/6480	0.176471	1.16094	0.488512	0.3694	0.895237	0.756649	YCR028C-A/YLR355C/YDL198C/YBR163W/YBR192W/YJL143W/YJR144W/YMR241W/YHR120W	9
GO:0043414	macromolecule methylation	18/985	108/6480	0.166667	1.09645	0.427907	0.374361	0.904467	0.76445	YCL054W/YLR186W/YDL201W/YDL112W/YDL014W/YDR198C/YDR257C/YDR410C/YBL024W/YBR030W/YGL236C/YJR129C/YOL125W/YOL093W/YOR201C/YPL183C/YPL030W/YHR070W	18
GO:0001522	pseudouridine synthesis	8/985	45/6480	0.177778	1.16954	0.483171	0.374939	0.904467	0.76445	YFL001W/YLR175W/YGR169C/YOL066C/YOR243C/YNL292W/YPL212C/YHR089C	8
GO:0072527	pyrimidine-containing compound metabolic process	8/985	45/6480	0.177778	1.16954	0.483171	0.374939	0.904467	0.76445	YCR020C/YLR014C/YBR252W/YJL130C/YJR057W/YML106W/YHR128W/YHR144C	8
GO:1990700	nucleolar chromatin organization	7/985	39/6480	0.179487	1.18079	0.479419	0.380696	0.916944	0.774995	YFR031C/YAL019W/YDR026C/YDR110W/YDR325W/YJL076W/YOR209C	7
GO:1901136	carbohydrate derivative catabolic process	10/985	58/6480	0.172414	1.13426	0.434809	0.385815	0.925633	0.782339	YLR209C/YLR286C/YAL038W/YDR050C/YBR196C/YBR221C/YBR252W/YGL253W/YGR240C/YER043C	10
GO:0006893	Golgi to plasma membrane transport	6/985	33/6480	0.181818	1.19612	0.478186	0.386664	0.925633	0.782339	YDL192W/YDL226C/YDR372C/YBR164C/YJL145W/YMR079W	6
GO:0061077	chaperone-mediated protein folding	6/985	33/6480	0.181818	1.19612	0.478186	0.386664	0.925633	0.782339	YDL229W/YGR187C/YJL111W/YJR064W/YNL209W/YNL135C	6
GO:0072526	pyridine-containing compound catabolic process	6/985	33/6480	0.181818	1.19612	0.478186	0.386664	0.925633	0.782339	YAL038W/YDR050C/YBR196C/YBR221C/YGL253W/YGR240C	6
GO:0098662	inorganic cation transmembrane transport	28/985	173/6480	0.16185	1.06476	0.365502	0.389707	0.931494	0.787293	YLR130C/YLR220W/YLR447C/YDR038C/YDR135C/YDR384C/YBR127C/YBR187W/YGL008C/YGR020C/YGR217W/YJL129C/YJL098W/YKL080W/YOR270C/YIL121W/YMR243C/YMR319C/YNL291C/YNL142W/YPL234C/YHL047C/YHR026W/YHR039C-A/YEL051W/YEL027W/YER145C/YCL005W-A	28
GO:0046474	glycerophospholipid biosynthetic process	15/985	90/6480	0.166667	1.09645	0.390074	0.392223	0.931783	0.787537	YCR017C/YLR305C/YGR007W/YGR157W/YJR013W/YOR175C/YIL039W/YMR079W/YPL175W/YPR113W/YPR183W/YHR046C/YHR100C/YHR188C/YER043C	15
GO:0032786	positive regulation of DNA-templated transcription, elongation	9/985	52/6480	0.173077	1.13862	0.424884	0.39248	0.931783	0.787537	YCR052W/YDL165W/YDR138W/YJL179W/YOL145C/YIL038C/YML010W/YNL068C/YPR161C	9
GO:0032101	regulation of response to external stimulus	5/985	27/6480	0.185185	1.21827	0.481162	0.392799	0.931783	0.787537	YAL036C/YDR283C/YKR026C/YOR260W/YEL009C	5
GO:0032104	regulation of response to extracellular stimulus	5/985	27/6480	0.185185	1.21827	0.481162	0.392799	0.931783	0.787537	YAL036C/YDR283C/YKR026C/YOR260W/YEL009C	5
GO:0032107	regulation of response to nutrient levels	5/985	27/6480	0.185185	1.21827	0.481162	0.392799	0.931783	0.787537	YAL036C/YDR283C/YKR026C/YOR260W/YEL009C	5
GO:0140352	export from cell	14/985	84/6480	0.166667	1.09645	0.37667	0.398788	0.932901	0.788482	YLR229C/YBR008C/YBR162W-A/YGL008C/YJL145W/YJL098W/YOR153W/YOR326W/YIL121W/YIL118W/YNL161W/YPL145C/YER031C/YNL024C-A	14
GO:0000731	DNA synthesis involved in DNA repair	4/985	21/6480	0.190476	1.25308	0.491786	0.398944	0.932901	0.788482	YLR032W/YDR121W/YDR419W/YNL102W	4
GO:0006813	potassium ion transport	4/985	21/6480	0.190476	1.25308	0.491786	0.398944	0.932901	0.788482	YDR038C/YJL129C/YJL098W/YIL121W	4
GO:0032986	protein-DNA complex disassembly	4/985	21/6480	0.190476	1.25308	0.491786	0.398944	0.932901	0.788482	YCR052W/YFR037C/YMR033W/YMR091C	4
GO:0034398	telomere tethering at nuclear periphery	4/985	21/6480	0.190476	1.25308	0.491786	0.398944	0.932901	0.788482	YAR002W/YGL092W/YKL068W/YKR082W	4
GO:0043408	regulation of MAPK cascade	4/985	21/6480	0.190476	1.25308	0.491786	0.398944	0.932901	0.788482	YDL073W/YBL016W/YHL007C/YER075C	4
GO:0044380	protein localization to cytoskeleton	4/985	21/6480	0.190476	1.25308	0.491786	0.398944	0.932901	0.788482	YKL101W/YOR233W/YMR055C/YER016W	4
GO:1903338	regulation of cell wall organization or biogenesis	4/985	21/6480	0.190476	1.25308	0.491786	0.398944	0.932901	0.788482	YGR229C/YOR231W/YNL161W/YPL140C	4
GO:0000729	DNA double-strand break processing	3/985	15/6480	0.2	1.31574	0.518291	0.404575	0.932901	0.788482	YAL019W/YDR121W/YHR154W	3
GO:0001101	response to acid chemical	3/985	15/6480	0.2	1.31574	0.518291	0.404575	0.932901	0.788482	YJL156C/YNL008C/YPR153W	3
GO:0007120	axial cellular bud site selection	3/985	15/6480	0.2	1.31574	0.518291	0.404575	0.932901	0.788482	YGR152C/YIL140W/YPR122W	3
GO:0007186	G protein-coupled receptor signaling pathway	3/985	15/6480	0.2	1.31574	0.518291	0.404575	0.932901	0.788482	YFL026W/YOR212W/YHR005C	3
GO:0009220	pyrimidine ribonucleotide biosynthetic process	3/985	15/6480	0.2	1.31574	0.518291	0.404575	0.932901	0.788482	YJL130C/YML106W/YHR128W	3
GO:0009225	nucleotide-sugar metabolic process	3/985	15/6480	0.2	1.31574	0.518291	0.404575	0.932901	0.788482	YFL045C/YDL055C/YEL058W	3
GO:0016093	polyprenol metabolic process	3/985	15/6480	0.2	1.31574	0.518291	0.404575	0.932901	0.788482	YBR243C/YJL002C/YPR183W	3
GO:0019348	dolichol metabolic process	3/985	15/6480	0.2	1.31574	0.518291	0.404575	0.932901	0.788482	YBR243C/YJL002C/YPR183W	3
GO:0046856	phosphatidylinositol dephosphorylation	3/985	15/6480	0.2	1.31574	0.518291	0.404575	0.932901	0.788482	YDR372C/YKL212W/YER120W	3
GO:0072741	protein localization to cell division site	3/985	15/6480	0.2	1.31574	0.518291	0.404575	0.932901	0.788482	YDR507C/YGL106W/YNL166C	3
GO:0097428	protein maturation by iron-sulfur cluster transfer	3/985	15/6480	0.2	1.31574	0.518291	0.404575	0.932901	0.788482	YAL046C/YDR267C/YGL220W	3
GO:0007000	nucleolus organization	7/985	40/6480	0.175	1.15127	0.40628	0.407293	0.936416	0.791453	YFR031C/YAL019W/YDR026C/YDR110W/YDR325W/YJL076W/YOR209C	7
GO:0016075	rRNA catabolic process	7/985	40/6480	0.175	1.15127	0.40628	0.407293	0.936416	0.791453	YGR158C/YGR195W/YOL115W/YOL021C/YNL135C/YNL001W/YHR069C	7
GO:0006505	GPI anchor metabolic process	6/985	34/6480	0.176471	1.16094	0.398342	0.41568	0.952904	0.805388	YCR017C/YJR013W/YIL039W/YPL175W/YPR183W/YHR188C	6
GO:0009247	glycolipid biosynthetic process	6/985	34/6480	0.176471	1.16094	0.398342	0.41568	0.952904	0.805388	YCR017C/YJR013W/YIL039W/YPL175W/YPR183W/YHR188C	6
GO:0071806	protein transmembrane transport	14/985	85/6480	0.164706	1.08355	0.328254	0.417033	0.95461	0.80683	YLR008C/YBR283C/YGR082W/YJL143W/YJL104W/YKL084W/YML055W/YMR018W/YNL329C/YNR017W/YPL063W/YPR088C/YHR117W/YER019C-A	14
GO:0032200	telomere organization	23/985	143/6480	0.160839	1.05811	0.297482	0.418805	0.957268	0.809076	YLR052W/YLR335W/YAL019W/YDL084W/YDR469W/YBL052C/YBL032W/YBR060C/YGL169W/YGL092W/YGR262C/YJL080C/YKL018W/YKR082W/YOR209C/YML036W/YMR106C/YMR235C/YNL186W/YHR119W/YEL032W/YER092W/YER120W	23
GO:0008380	RNA splicing	25/985	156/6480	0.160256	1.05428	0.290509	0.420059	0.958736	0.810318	YCR020C-A/YCR063W/YLR105C/YLR277C/YAL019W/YDL084W/YDL043C/YDR364C/YDR378C/YBL026W/YBR055C/YBR119W/YBR188C/YGR091W/YGR093W/YGR129W/YJL087C/YKL183W/YKL173W/YOR159C/YOR243C/YML010W/YPL083C/YPR082C/YER146W	25
GO:0006497	protein lipidation	8/985	47/6480	0.170213	1.11978	0.348898	0.424284	0.964171	0.814911	YCR017C/YLR195C/YJR013W/YOL003C/YIL039W/YPL175W/YPR183W/YHR188C	8
GO:0042157	lipoprotein metabolic process	8/985	47/6480	0.170213	1.11978	0.348898	0.424284	0.964171	0.814911	YCR017C/YLR195C/YJR013W/YOL003C/YIL039W/YPL175W/YPR183W/YHR188C	8
GO:0042158	lipoprotein biosynthetic process	8/985	47/6480	0.170213	1.11978	0.348898	0.424284	0.964171	0.814911	YCR017C/YLR195C/YJR013W/YOL003C/YIL039W/YPL175W/YPR183W/YHR188C	8
GO:0008361	regulation of cell size	5/985	28/6480	0.178571	1.17476	0.392349	0.424976	0.964345	0.815058	YLR342W/YBR093C/YGL253W/YNL248C/YHL011C	5
GO:0009063	amino acid catabolic process	10/985	60/6480	0.166667	1.09645	0.317749	0.429493	0.973185	0.82253	YFR055W/YLR044C/YDL219W/YDR428C/YBL098W/YBR263W/YGL256W/YEL046C/YER043C/YER086W	10
GO:0009408	response to heat	7/985	41/6480	0.170732	1.12319	0.334999	0.433833	0.981602	0.829643	YLR335W/YAR002W/YKL068W/YKR026C/YKR082W/YNL123W/YER107C	7
GO:0000001	mitochondrion inheritance	4/985	22/6480	0.181818	1.19612	0.390104	0.435513	0.982567	0.830459	YGL055W/YOR326W/YML104C/YPR131C	4
GO:0000272	polysaccharide catabolic process	4/985	22/6480	0.181818	1.19612	0.390104	0.435513	0.982567	0.830459	YLR286C/YDR261C/YIL123W/YNL066W	4
GO:0010648	negative regulation of cell communication	9/985	54/6480	0.166667	1.09645	0.301302	0.438726	0.988395	0.835385	YLR452C/YBL016W/YGL253W/YJL076W/YOL001W/YOR043W/YOR260W/YMR055C/YER075C	9
GO:0009154	purine ribonucleotide catabolic process	6/985	35/6480	0.171429	1.12777	0.320887	0.444532	0.99485	0.84084	YAL038W/YDR050C/YBR196C/YBR221C/YGL253W/YGR240C	6
GO:0031334	positive regulation of protein-containing complex assembly	6/985	35/6480	0.171429	1.12777	0.320887	0.444532	0.99485	0.84084	YGR162W/YJL138C/YKR059W/YOL139C/YEL009C/YER016W	6
GO:0045017	glycerolipid biosynthetic process	15/985	93/6480	0.16129	1.06108	0.251167	0.445026	0.99485	0.84084	YCR017C/YLR305C/YGR007W/YGR157W/YJR013W/YOR175C/YIL039W/YMR079W/YPL175W/YPR113W/YPR183W/YHR046C/YHR100C/YHR188C/YER043C	15
GO:0000423	mitophagy	3/985	16/6480	0.1875	1.2335	0.395903	0.447869	0.99485	0.84084	YGL020C/YOL145C/YOR043W	3
GO:0009218	pyrimidine ribonucleotide metabolic process	3/985	16/6480	0.1875	1.2335	0.395903	0.447869	0.99485	0.84084	YJL130C/YML106W/YHR128W	3
GO:0015791	polyol transmembrane transport	3/985	16/6480	0.1875	1.2335	0.395903	0.447869	0.99485	0.84084	YLL043W/YDR497C/YOL103W	3
GO:0031204	post-translational protein targeting to membrane, translocation	3/985	16/6480	0.1875	1.2335	0.395903	0.447869	0.99485	0.84084	YBR283C/YML055W/YER019C-A	3
GO:1990822	basic amino acid transmembrane transport	3/985	16/6480	0.1875	1.2335	0.395903	0.447869	0.99485	0.84084	YDR119W/YOL092W/YEL063C	3
GO:0006605	protein targeting	36/985	230/6480	0.156522	1.02971	0.194206	0.451978	0.99485	0.84084	YLR008C/YLR050C/YLR066W/YDR292C/YBL069W/YBR106W/YBR164C/YBR283C/YGR082W/YGR120C/YGR181W/YJL178C/YJL143W/YJL104W/YJR010C-A/YJR135W-A/YKL084W/YKL077W/YOL003C/YOR370C/YIR022W/YML105C/YML055W/YML001W/YNL189W/YNR017W/YPL210C/YPL195W/YPL063W/YPL037C/YPR088C/YPR176C/YHR005C-A/YHR117W/YEL027W/YER019C-A	36
GO:0070585	protein localization to mitochondrion	12/985	74/6480	0.162162	1.06681	0.244721	0.452714	0.99485	0.84084	YLR008C/YLR050C/YGR082W/YGR181W/YJL143W/YJL104W/YJR135W-A/YKL084W/YNR017W/YPL063W/YHR005C-A/YHR117W	12
GO:0072655	establishment of protein localization to mitochondrion	12/985	74/6480	0.162162	1.06681	0.244721	0.452714	0.99485	0.84084	YLR008C/YLR050C/YGR082W/YGR181W/YJL143W/YJL104W/YJR135W-A/YKL084W/YNR017W/YPL063W/YHR005C-A/YHR117W	12
GO:0098771	inorganic ion homeostasis	18/985	113/6480	0.159292	1.04793	0.21761	0.454251	0.99485	0.84084	YLR083C/YLR220W/YDL198C/YDL120W/YDR038C/YDR098C/YDR492W/YBR127C/YBR187W/YGL220W/YJL129C/YOL101C/YOL002C/YMR243C/YNR021W/YHL047C/YEL027W/YER174C	18
GO:0000425	pexophagy	5/985	29/6480	0.172414	1.13426	0.306764	0.456814	0.99485	0.84084	YBR127C/YGR120C/YJL178C/YOR231W/YPL140C	5
GO:0030242	autophagy of peroxisome	5/985	29/6480	0.172414	1.13426	0.306764	0.456814	0.99485	0.84084	YBR127C/YGR120C/YJL178C/YOR231W/YPL140C	5
GO:0007096	regulation of exit from mitosis	7/985	42/6480	0.166667	1.09645	0.265476	0.4602	0.99485	0.84084	YLR229C/YJL076W/YOR233W/YMR055C/YNL307C/YHL007C/YER016W	7
GO:0090329	regulation of DNA-templated DNA replication	7/985	42/6480	0.166667	1.09645	0.265476	0.4602	0.99485	0.84084	YCR028C-A/YCR092C/YDR110W/YDR310C/YNL182C/YNL068C/YER129W	7
GO:0032879	regulation of localization	23/985	146/6480	0.157534	1.03637	0.188165	0.461219	0.99485	0.84084	YLR229C/YLR293C/YLR342W/YDR507C/YBL016W/YGL092W/YJL145W/YJL117W/YJL098W/YJL076W/YKL068W/YOL001W/YIL118W/YML055W/YMR055C/YNL161W/YNR013C/YNR053C/YPR051W/YHR005C/YER107C/YER120W/YER129W	23
GO:0006661	phosphatidylinositol biosynthetic process	9/985	55/6480	0.163636	1.07651	0.241245	0.461736	0.99485	0.84084	YCR017C/YLR305C/YJR013W/YIL039W/YPL175W/YPR113W/YPR183W/YHR046C/YHR188C	9
GO:0032784	regulation of DNA-templated transcription elongation	9/985	55/6480	0.163636	1.07651	0.241245	0.461736	0.99485	0.84084	YCR052W/YDL165W/YDR138W/YJL179W/YOL145C/YIL038C/YML010W/YNL068C/YPR161C	9
GO:0000947	amino acid catabolic process to alcohol via Ehrlich pathway	2/985	10/6480	0.2	1.31574	0.423019	0.463164	0.99485	0.84084	YLR044C/YGL256W	2
GO:0006768	biotin metabolic process	2/985	10/6480	0.2	1.31574	0.423019	0.463164	0.99485	0.84084	YGR286C/YNR057C	2
GO:0007021	tubulin complex assembly	2/985	10/6480	0.2	1.31574	0.423019	0.463164	0.99485	0.84084	YGR078C/YMR138W	2
GO:0009102	biotin biosynthetic process	2/985	10/6480	0.2	1.31574	0.423019	0.463164	0.99485	0.84084	YGR286C/YNR057C	2
GO:0015801	aromatic amino acid transport	2/985	10/6480	0.2	1.31574	0.423019	0.463164	0.99485	0.84084	YGR191W/YJR001W	2
GO:0019344	cysteine biosynthetic process	2/985	10/6480	0.2	1.31574	0.423019	0.463164	0.99485	0.84084	YAL012W/YGR155W	2
GO:0030011	maintenance of cell polarity	2/985	10/6480	0.2	1.31574	0.423019	0.463164	0.99485	0.84084	YKR090W/YPL145C	2
GO:0030026	intracellular manganese ion homeostasis	2/985	10/6480	0.2	1.31574	0.423019	0.463164	0.99485	0.84084	YLR220W/YBR187W	2
GO:0035627	ceramide transport	2/985	10/6480	0.2	1.31574	0.423019	0.463164	0.99485	0.84084	YDR093W/YPL145C	2
GO:0035672	oligopeptide transmembrane transport	2/985	10/6480	0.2	1.31574	0.423019	0.463164	0.99485	0.84084	YLR188W/YKL209C	2
GO:0042726	flavin-containing compound metabolic process	2/985	10/6480	0.2	1.31574	0.423019	0.463164	0.99485	0.84084	YDR487C/YOL066C	2
GO:0042981	regulation of apoptotic process	2/985	10/6480	0.2	1.31574	0.423019	0.463164	0.99485	0.84084	YGL253W/YHL007C	2
GO:0055071	manganese ion homeostasis	2/985	10/6480	0.2	1.31574	0.423019	0.463164	0.99485	0.84084	YLR220W/YBR187W	2
GO:0090158	endoplasmic reticulum membrane organization	2/985	10/6480	0.2	1.31574	0.423019	0.463164	0.99485	0.84084	YOR165W/YER120W	2
GO:2000104	negative regulation of DNA-templated DNA replication	2/985	10/6480	0.2	1.31574	0.423019	0.463164	0.99485	0.84084	YCR092C/YDR110W	2
GO:0032259	methylation	22/985	140/6480	0.157143	1.03379	0.171131	0.468678	1	0.845193	YCL054W/YLR186W/YDL201W/YDL112W/YDL014W/YDR198C/YDR257C/YDR410C/YBL024W/YBR030W/YGL236C/YGR157W/YJR129C/YOL125W/YOL093W/YOR201C/YML008C/YMR310C/YPL183C/YPL030W/YHR070W/YHR119W	22
GO:0006886	intracellular protein transport	55/985	356/6480	0.154494	1.01637	0.1345	0.470417	1	0.845193	YFR002W/YLR208W/YLR243W/YLR293C/YLR335W/YAL007C/YAR002W/YAR002C-A/YDL192W/YDL145C/YDL058W/YDR395W/YBL069W/YBL016W/YBR017C/YBR164C/YBR283C/YGL241W/YGL200C/YGL137W/YGL097W/YGL092W/YGR082W/YGR119C/YGR120C/YGR181W/YJL178C/YJL041W/YJR042W/YJR072C/YJR132W/YJR135W-A/YKL068W/YKR082W/YOR016C/YOR098C/YIL115C/YML055W/YML001W/YMR018W/YMR235C/YMR308C/YNL329C/YNL189W/YNR016C/YNR075W/YPL195W/YPR088C/YHR005C/YHR…	55
GO:0006739	NADP metabolic process	4/985	23/6480	0.173913	1.14412	0.293127	0.471424	1	0.845193	YJL121C/YOR095C/YPR074C/YHR183W	4
GO:0045454	cell redox homeostasis	4/985	23/6480	0.173913	1.14412	0.293127	0.471424	1	0.845193	YLR043C/YLR430W/YDR135C/YER132C	4
GO:2000220	regulation of pseudohyphal growth	4/985	23/6480	0.173913	1.14412	0.293127	0.471424	1	0.845193	YLR229C/YNL068C/YHR084W/YER129W	4
GO:0009261	ribonucleotide catabolic process	6/985	36/6480	0.166667	1.09645	0.245668	0.47308	1	0.845193	YAL038W/YDR050C/YBR196C/YBR221C/YGL253W/YGR240C	6
GO:0000398	mRNA splicing, via spliceosome	19/985	121/6480	0.157025	1.03302	0.155206	0.477629	1	0.845193	YCR020C-A/YCR063W/YDL084W/YDL043C/YDR364C/YDR378C/YBL026W/YBR055C/YBR119W/YBR188C/YGR091W/YGR093W/YGR129W/YKL183W/YKL173W/YOR159C/YML010W/YPR082C/YER146W	19
GO:0071852	fungal-type cell wall organization or biogenesis	35/985	226/6480	0.154867	1.01882	0.121936	0.480841	1	0.845193	YCR017C/YLL064C/YLR342W/YLR413W/YLR433C/YDR144C/YDR260C/YDR261C/YBR023C/YBR078W/YGL027C/YGR014W/YGR229C/YJR013W/YKL181W/YKL096W-A/YOL061W/YOR231W/YOR247W/YIL123W/YIL085C/YIL015W/YMR307W/YNL313C/YNL161W/YNL090W/YNL066W/YNR076W/YPL140C/YPR159W/YHL011C/YEL058W/YEL040W/YER075C/YER099C	35
GO:0009266	response to temperature stimulus	7/985	43/6480	0.162791	1.07095	0.197615	0.486288	1	0.845193	YLR335W/YAR002W/YKL068W/YKR026C/YKR082W/YNL123W/YER107C	7
GO:0006458	'de novo' protein folding	5/985	30/6480	0.166667	1.09645	0.224159	0.488135	1	0.845193	YDL229W/YGR285C/YJL111W/YJR064W/YNL209W	5
GO:0051646	mitochondrion localization	5/985	30/6480	0.166667	1.09645	0.224159	0.488135	1	0.845193	YGL055W/YOR326W/YML104C/YMR012W/YPR131C	5
GO:0006760	folic acid-containing compound metabolic process	3/985	17/6480	0.176471	1.16094	0.2813	0.489832	1	0.845193	YBR263W/YGR204W/YGR267C	3
GO:0034427	nuclear-transcribed mRNA catabolic process, exonucleolytic, 3'-5'	3/985	17/6480	0.176471	1.16094	0.2813	0.489832	1	0.845193	YGR158C/YGR195W/YHR069C	3
GO:0031505	fungal-type cell wall organization	30/985	194/6480	0.154639	1.01732	0.103703	0.490252	1	0.845193	YCR017C/YLL064C/YLR413W/YLR433C/YDR144C/YDR260C/YDR261C/YBR023C/YBR078W/YGR014W/YJR013W/YKL181W/YKL096W-A/YOL061W/YOR231W/YOR247W/YIL123W/YIL085C/YIL015W/YMR307W/YNL313C/YNL161W/YNL090W/YNL066W/YNR076W/YPL140C/YPR159W/YHL011C/YEL040W/YER099C	30
GO:0000377	RNA splicing, via transesterification reactions with bulged adenosine as nucleophile	19/985	122/6480	0.155738	1.02455	0.115887	0.493119	1	0.845193	YCR020C-A/YCR063W/YDL084W/YDL043C/YDR364C/YDR378C/YBL026W/YBR055C/YBR119W/YBR188C/YGR091W/YGR093W/YGR129W/YKL183W/YKL173W/YOR159C/YML010W/YPR082C/YER146W	19
GO:0045229	external encapsulating structure organization	38/985	247/6480	0.153846	1.0121	0.0821184	0.495527	1	0.845193	YCR017C/YLL064C/YLR286C/YLR342W/YLR413W/YLR433C/YDR144C/YDR260C/YDR261C/YBR023C/YBR078W/YBR162C/YGL028C/YGR014W/YGR229C/YGR279C/YJR013W/YKL181W/YKL096W-A/YOL061W/YOR231W/YOR247W/YIL123W/YIL085C/YIL015W/YMR307W/YNL313C/YNL161W/YNL090W/YNL066W/YNR076W/YPL140C/YPR159W/YHL011C/YEL058W/YEL040W/YER099C/YER124C	38
GO:0071555	cell wall organization	38/985	247/6480	0.153846	1.0121	0.0821184	0.495527	1	0.845193	YCR017C/YLL064C/YLR286C/YLR342W/YLR413W/YLR433C/YDR144C/YDR260C/YDR261C/YBR023C/YBR078W/YBR162C/YGL028C/YGR014W/YGR229C/YGR279C/YJR013W/YKL181W/YKL096W-A/YOL061W/YOR231W/YOR247W/YIL123W/YIL085C/YIL015W/YMR307W/YNL313C/YNL161W/YNL090W/YNL066W/YNR076W/YPL140C/YPR159W/YHL011C/YEL058W/YEL040W/YER099C/YER124C	38
GO:0015748	organophosphate ester transport	13/985	83/6480	0.156627	1.0304	0.117992	0.500263	1	0.845193	YAL026C/YDL198C/YDR093W/YBR085W/YBR192W/YBR220C/YGR096W/YJL145W/YOR222W/YOR307C/YMR079W/YNL231C/YNR013C	13
GO:0006915	apoptotic process	6/985	37/6480	0.162162	1.06681	0.172546	0.501196	1	0.845193	YDR326C/YGL253W/YJL208C/YML078W/YNL123W/YHL007C	6
GO:0051084	'de novo' post-translational protein folding	4/985	24/6480	0.166667	1.09645	0.200401	0.506447	1	0.845193	YDL229W/YJL111W/YJR064W/YNL209W	4
GO:0048585	negative regulation of response to stimulus	9/985	57/6480	0.157895	1.03874	0.124367	0.507165	1	0.845193	YLR452C/YBL016W/YGL253W/YJL076W/YOL001W/YOR043W/YOR260W/YMR055C/YER075C	9
GO:0032968	positive regulation of transcription elongation by RNA polymerase II	7/985	44/6480	0.159091	1.04661	0.131332	0.512001	1	0.845193	YCR052W/YDL165W/YJL179W/YIL038C/YML010W/YNL068C/YPR161C	7
GO:0034661	ncRNA catabolic process	7/985	44/6480	0.159091	1.04661	0.131332	0.512001	1	0.845193	YGR158C/YGR195W/YOL115W/YOL021C/YNL135C/YNL001W/YHR069C	7
GO:0000955	amino acid catabolic process via Ehrlich pathway	2/985	11/6480	0.181818	1.19612	0.275611	0.515603	1	0.845193	YLR044C/YGL256W	2
GO:0006074	(1->3)-beta-D-glucan metabolic process	2/985	11/6480	0.181818	1.19612	0.275611	0.515603	1	0.845193	YLR342W/YMR307W	2
GO:0006075	(1->3)-beta-D-glucan biosynthetic process	2/985	11/6480	0.181818	1.19612	0.275611	0.515603	1	0.845193	YLR342W/YMR307W	2
GO:0007020	microtubule nucleation	2/985	11/6480	0.181818	1.19612	0.275611	0.515603	1	0.845193	YLR212C/YER016W	2
GO:0007076	mitotic chromosome condensation	2/985	11/6480	0.181818	1.19612	0.275611	0.515603	1	0.845193	YFR031C/YDR325W	2
GO:0009068	aspartate family amino acid catabolic process	2/985	11/6480	0.181818	1.19612	0.275611	0.515603	1	0.845193	YEL046C/YER086W	2
GO:0009083	branched-chain amino acid catabolic process	2/985	11/6480	0.181818	1.19612	0.275611	0.515603	1	0.845193	YLR044C/YDL219W	2
GO:0019856	pyrimidine nucleobase biosynthetic process	2/985	11/6480	0.181818	1.19612	0.275611	0.515603	1	0.845193	YJL130C/YML106W	2
GO:0034498	early endosome to Golgi transport	2/985	11/6480	0.181818	1.19612	0.275611	0.515603	1	0.845193	YEL048C/YER031C	2
GO:0034614	cellular response to reactive oxygen species	2/985	11/6480	0.181818	1.19612	0.275611	0.515603	1	0.845193	YJR101W/YMR038C	2
GO:0036297	interstrand cross-link repair	2/985	11/6480	0.181818	1.19612	0.275611	0.515603	1	0.845193	YBR163W/YJR144W	2
GO:0042819	vitamin B6 biosynthetic process	2/985	11/6480	0.181818	1.19612	0.275611	0.515603	1	0.845193	YOR095C/YEL029C	2
GO:0043605	amide catabolic process	2/985	11/6480	0.181818	1.19612	0.275611	0.515603	1	0.845193	YLR351C/YBR208C	2
GO:0043937	regulation of sporulation	2/985	11/6480	0.181818	1.19612	0.275611	0.515603	1	0.845193	YNL231C/YER075C	2
GO:0046174	polyol catabolic process	2/985	11/6480	0.181818	1.19612	0.275611	0.515603	1	0.845193	YDR050C/YHR046C	2
GO:0046184	aldehyde biosynthetic process	2/985	11/6480	0.181818	1.19612	0.275611	0.515603	1	0.845193	YDR050C/YEL029C	2
GO:0061186	negative regulation of silent mating-type cassette heterochromatin formation	2/985	11/6480	0.181818	1.19612	0.275611	0.515603	1	0.845193	YOR229W/YNL068C	2
GO:0070987	error-free translesion synthesis	2/985	11/6480	0.181818	1.19612	0.275611	0.515603	1	0.845193	YLR032W/YDR419W	2
GO:0071988	protein localization to spindle pole body	2/985	11/6480	0.181818	1.19612	0.275611	0.515603	1	0.845193	YOR233W/YMR055C	2
GO:0170044	non-proteinogenic amino acid catabolic process	2/985	11/6480	0.181818	1.19612	0.275611	0.515603	1	0.845193	YDL219W/YER043C	2
GO:1905508	protein localization to microtubule organizing center	2/985	11/6480	0.181818	1.19612	0.275611	0.515603	1	0.845193	YOR233W/YMR055C	2
GO:0000183	rDNA heterochromatin formation	5/985	31/6480	0.16129	1.06108	0.144312	0.518784	1	0.845193	YAL019W/YDR026C/YDR110W/YJL076W/YOR209C	5
GO:0006900	vesicle budding from membrane	5/985	31/6480	0.16129	1.06108	0.144312	0.518784	1	0.845193	YLR208W/YDL212W/YDL226C/YDR372C/YMR079W	5
GO:0140718	facultative heterochromatin formation	5/985	31/6480	0.16129	1.06108	0.144312	0.518784	1	0.845193	YAL019W/YDR026C/YDR110W/YJL076W/YOR209C	5
GO:0001403	invasive growth in response to glucose limitation	8/985	51/6480	0.156863	1.03195	0.0969773	0.521279	1	0.845193	YLR083C/YLR229C/YBL016W/YGR040W/YOR212W/YHL007C/YHR084W/YER124C	8
GO:0007114	cell budding	8/985	51/6480	0.156863	1.03195	0.0969773	0.521279	1	0.845193	YLR229C/YDR507C/YBR267W/YGR152C/YIL140W/YNL161W/YPR122W/YHL007C	8
GO:0009636	response to toxic substance	8/985	51/6480	0.156863	1.03195	0.0969773	0.521279	1	0.845193	YLR220W/YLR364W/YBR008C/YGR177C/YJR101W/YOL002C/YOR153W/YMR038C	8
GO:0019954	asexual reproduction	8/985	51/6480	0.156863	1.03195	0.0969773	0.521279	1	0.845193	YLR229C/YDR507C/YBR267W/YGR152C/YIL140W/YNL161W/YPR122W/YHL007C	8
GO:0046034	ATP metabolic process	8/985	51/6480	0.156863	1.03195	0.0969773	0.521279	1	0.845193	YAL038W/YDR050C/YDR226W/YBR127C/YBR196C/YBR221C/YGL253W/YGR240C	8
GO:0042594	response to starvation	11/985	71/6480	0.15493	1.01923	0.0689843	0.523566	1	0.845193	YAL036C/YDR283C/YBR093C/YGL195W/YGL100W/YKR026C/YOR260W/YIL047C/YNL209W/YNR029C/YEL009C	11
GO:0006664	glycolipid metabolic process	6/985	38/6480	0.157895	1.03874	0.101395	0.528765	1	0.845193	YCR017C/YJR013W/YIL039W/YPL175W/YPR183W/YHR188C	6
GO:0007029	endoplasmic reticulum organization	6/985	38/6480	0.157895	1.03874	0.101395	0.528765	1	0.845193	YAL029C/YDR233C/YGL020C/YOR165W/YML104C/YER120W	6
GO:0170035	L-amino acid catabolic process	6/985	38/6480	0.157895	1.03874	0.101395	0.528765	1	0.845193	YFR055W/YLR044C/YBR263W/YEL046C/YER043C/YER086W	6
GO:1903509	liposaccharide metabolic process	6/985	38/6480	0.157895	1.03874	0.101395	0.528765	1	0.845193	YCR017C/YJR013W/YIL039W/YPL175W/YPR183W/YHR188C	6
GO:0007118	budding cell apical bud growth	3/985	18/6480	0.166667	1.09645	0.173472	0.530164	1	0.845193	YLR229C/YNL161W/YHL007C	3
GO:0007266	Rho protein signal transduction	3/985	18/6480	0.166667	1.09645	0.173472	0.530164	1	0.845193	YLR229C/YGR152C/YKR090W	3
GO:0042558	pteridine-containing compound metabolic process	3/985	18/6480	0.166667	1.09645	0.173472	0.530164	1	0.845193	YBR263W/YGR204W/YGR267C	3
GO:1901616	organic hydroxy compound catabolic process	3/985	18/6480	0.166667	1.09645	0.173472	0.530164	1	0.845193	YDL178W/YDR050C/YHR046C	3
GO:0046486	glycerolipid metabolic process	21/985	138/6480	0.152174	1.0011	0.00554741	0.534937	1	0.845193	YCR017C/YLR305C/YDR372C/YBR042C/YGR007W/YGR157W/YJL145W/YJR013W/YKL212W/YOR175C/YIL039W/YMR006C/YMR079W/YPL175W/YPR113W/YPR183W/YHR046C/YHR100C/YHR188C/YER043C/YER120W	21
GO:0016226	iron-sulfur cluster assembly	4/985	25/6480	0.16	1.05259	0.111533	0.540391	1	0.845193	YDL120W/YDR267C/YPL252C/YPR048W	4
GO:0031163	metallo-sulfur cluster assembly	4/985	25/6480	0.16	1.05259	0.111533	0.540391	1	0.845193	YDL120W/YDR267C/YPL252C/YPR048W	4
GO:0042138	meiotic DNA double-strand break formation	4/985	25/6480	0.16	1.05259	0.111533	0.540391	1	0.845193	YFR031C/YDR325W/YOL115W/YHR119W	4
GO:0007033	vacuole organization	17/985	112/6480	0.151786	0.99855	-0.00655483	0.543665	1	0.845193	YFL004W/YLR043C/YLR229C/YDR135C/YDR170C/YBR164C/YJL178C/YJL012C/YOL001W/YOR233W/YOR246C/YOR326W/YML001W/YPL019C/YHL007C/YEL027W/YER072W	17
GO:0006891	intra-Golgi vesicle-mediated transport	5/985	32/6480	0.15625	1.02792	0.0670266	0.548627	1	0.845193	YDL145C/YDR170C/YDR414C/YGL137W/YGR120C	5
GO:0019674	NAD metabolic process	5/985	32/6480	0.15625	1.02792	0.0670266	0.548627	1	0.845193	YLR209C/YDR428C/YBL098W/YGR240C/YOR209C	5
[truncated: 770 more rows]

## Sheet: induction_dampened
ID	Description	GeneRatio	BgRatio	RichFactor	FoldEnrichment	zScore	pvalue	p.adjust	qvalue	geneID	Count
[truncated: 1,607 more rows]

[truncated: 2 more sheets: induction_inverted, repression_inverted]
