# Supplementary material for: Transcriptional memory dampens heat shock responses in yeast: functional role of Mip6 and its interaction with Rpd3
Source: G3 (Bethesda). 2025 Jun 19;15(8):jkaf144. doi: 10.1093/g3journal/jkaf144 (PMC12341946; doi:10.1093/g3journal/jkaf144)
Supplement: jkaf144_Supplementary_Data [file jkaf144_supplementary_data.zip › Supplemental_File_S4_G3-2025-405979.xlsx]

## Sheet: Hoja1
File S4. RPD3 components identified in band 4 and 5 from the gel after Mip6 TAP purification
%Cov	%Cov(50)	%Cov(95)	Accession	Name	Peptides(95%)	Gene Ontology	Gene Names	Function	Disease	Tissue Specificity	Keywords	Modifications	Entry	Entry Name	Entry Status	Sequence	Protein Names	Organism	Sequence Length	Features	Mass Spectrometry	Virus Hosts	Entry Information
80.88	77.69	70.11	sp|P38760|MIP6_YEAST	RNA-binding protein MIP6 OS=Saccharomyces cerevisiae (strain ATCC 204508 / S288c) GN=MIP6 PE=1 SV=1	63	cytoplasm; nucleotide binding; RNA binding; mRNA export from nucleus	MIP6 (ordered locus: YHR015W)				Complete proteome; Cytoplasm; Reference proteome; Repeat; RNA-binding		P38760	MIP6_YEAST	reviewed	MPNSHGNVLNNISLNSKQNPRSISKSCPNDKDARQKSFKTISAQALVRVQGAGYKLGDVKLKDAEVKEKNSLKKYDCKNATQEKKEQEQVFEKTVAKGSVQKYITKTSKTNSLFIGNLKSTVTEEMLRKIFKRYQSFESAKVCRDFLTKKSLGYGYLNFKDKNDAESARKEFNYTVFFGQEVKIMPSMKNTLFRKNIGTNVFFSNLPLENPQLTTRSFYLIMIEYGNVLSCLLERRKNIGFVYFDNDISARNVIKKYNNQEFFGNKIICGLHFDKEVRTRPEFTKRKKMIGSDIVIEDELLASNNLSDNARSKTILVKNLPSDTTQEEVLDYFSTIGPIKSVFISEKQANTPHKAFVTYKNEEESKKAQKCLNKTIFKNHTIWVGPGKDKPVHNQIGTN…	RNA-binding protein MIP6 (MEX67-interacting protein 6)	Saccharomyces cerevisiae (strain ATCC 204508 / S288c) (Baker's yeast)	659	chain (1); domain (3)			dataset: Swiss-Prot; created: 1995-02-01; modified: 2015-02-04; version: 117
10.67	10.67	5.848	sp|Q04779|RCO1_YEAST	Transcriptional regulatory protein RCO1 OS=Saccharomyces cerevisiae (strain ATCC 204508 / S288c) GN=RCO1 PE=1 SV=1	3	histone deacetylase complex; Rpd3S complex; zinc ion binding; histone deacetylation; negative regulation of antisense RNA transcription; regulation of DNA-dependent DNA replication initiation; transcription elongation from RNA polymerase II promoter; transfer RNA gene-mediated silencing	RCO1 (ordered locus: YMR075W; orf: YM9916.14)	Catalytic component of the RPD3C(S) histone deacetylase complex responsible for the deacetylation of lysine residues on the N-terminal part of the core histones (H2A, H2B, H3 and H4). Histone deacetylation gives a tag for epigenetic repression and plays an important role in transcriptional regulation, cell cycle progression, DNA damage response, osmotic stress response and developmental events.			Acetylation; Chromatin regulator; Complete proteome; Metal-binding; Nucleus; Phosphoprotein; Reference proteome; Repeat; Repressor; Transcription; Transcription regulation; Zinc; Zinc-finger	1 N-acetylmethionine; 68 Phosphoserine; 683 Phosphoserine	Q04779	RCO1_YEAST	reviewed	MDTSKKDTTRSPSHSNSSSPSSSSLSSSSSKEKKRPKRLSSQNVNYDLKRRKIITSEGIERSFKNEHSNLAVEDNIPEEEPKELLEKDSKGNIIKLNEPSTISEDSKVSVTGLPLNKGPSEKIKRESLWNYRKNLGGQSNNSEMTLVPSKRFTQVPKNFQDLNRNDLKTFLTENMTEESNIRSTIGWNGDIINRTRDREPESDRDNKKLSNIRTKIILSTNATYDSKSKLFGQNSIKSTSNASEKIFRDKNNSTIDFENEDFCSACNQSGSFLCCDTCPKSFHFLCLDPPIDPNNLPKGDWHCNECKFKIFINNSMATLKKIESNFIKQNNNVKIFAKLLFNIDSHNPKQFQLPNYIKETFPAVKTGSRGQYSDENDKIPLTDRQLFNTSYGQSITKLD…	Transcriptional regulatory protein RCO1	Saccharomyces cerevisiae (strain ATCC 204508 / S288c) (Baker's yeast)	684	chain (1); zinc finger region (2); compositionally biased region (1); modified residue (3)			dataset: Swiss-Prot; created: 1997-11-01; modified: 2015-02-04; version: 125
14.21	11.47	7.98	sp|Q12432|EAF3_YEAST	Chromatin modification-related protein EAF3 OS=Saccharomyces cerevisiae (strain ATCC 204508 / S288c) GN=EAF3 PE=1 SV=1	3	histone acetyltransferase complex; NuA4 histone acetyltransferase complex; Rpd3S complex; histone acetyltransferase activity; DNA repair; histone acetylation; histone deacetylation; negative regulation of antisense RNA transcription; negative regulation of transcription, DNA-templated; regulation of DNA-dependent DNA replication initiation; regulation of transcription from RNA polymerase II promo…	EAF3 (ordered locus: YPR023C; orf: YP9367.03C)	Component of the NuA4 histone acetyltransferase complex which is involved in transcriptional activation of selected genes principally by acetylation of nucleosomal histone H4 and H2A. The NuA4 complex is also involved in DNA repair.			3D-structure; Chromatin regulator; Complete proteome; Direct protein sequencing; DNA damage; DNA repair; Nucleus; Phosphoprotein; Reference proteome; Transcription; Transcription regulation	201 Phosphoserine	Q12432	EAF3_YEAST	reviewed	MVDLEQEFALGGRCLAFHGPLMYEAKILKIWDPSSKMYTSIPNDKPGGSSQATKEIKPQKLGEDESIPEEIINGKCFFIHYQGWKSSWDEWVGYDRIRAYNEENIAMKKRLANEAKEAKKSLLEQQKKKKLSTSLGGPSNGGKRKGDSRSNASISKSTSQSFLTSSVSGRKSGRSSANSLHPGSSLRSSSDQNGNDDRRRSSSLSPNMLHHIAGYPTPKISLQIPIKLKSVLVDDWEYVTKDKKICRLPADVTVEMVLNKYEHEVSQELESPGSQSQLSEYCAGLKLYFDKCLGNMLLYRLERLQYDELLKKSSKDQKPLVPIRIYGAIHLLRLISVLPELISSTTMDLQSCQLLIKQTEDFLVWLLMHVDEYFNDKDPNRSDDALYVNTSSQYEGVAL…	Chromatin modification-related protein EAF3 (ESA1-associated factor 3)	Saccharomyces cerevisiae (strain ATCC 204508 / S288c) (Baker's yeast)	401	chain (1); domain (1); compositionally biased region (1); modified residue (1); helix (3); strand (8); turn (3)			dataset: Swiss-Prot; created: 2000-05-30; modified: 2015-01-07; version: 126
16.4	12.24	6.697	sp|P32561|RPD3_YEAST	Histone deacetylase RPD3 OS=Saccharomyces cerevisiae (strain ATCC 204508 / S288c) GN=RPD3 PE=1 SV=1	2	cytoplasm; histone deacetylase complex; Rpd3L complex; Rpd3S complex; Sin3-type complex; histone deacetylase activity; NAD-dependent histone deacetylase activity (H3-K14 specific); NAD-dependent histone deacetylase activity (H3-K18 specific); NAD-dependent histone deacetylase activity (H3-K9 specific); NAD-dependent histone deacetylase activity (H4-K16 specific); transcription coactivator activit…	RPD3 (synonym: MOF6, REC3, SDI2, SDS6; ordered locus: YNL330C; orf: N0305)	Catalytic component of the RPD3 histone deacetylase (HDAC) complexes RPD3C(L) and RPD3C(S) responsible for the deacetylation of lysine residues on the N-terminal part of the core histones (H2A, H2B, H3 and H4). Histone deacetylation plays an important role in transcriptional regulation, cell cycle progression, DNA damage response, osmotic stress response and developmental events. Is involved in r…			Chromatin regulator; Complete proteome; Cytoplasm; Hydrolase; Nucleus; Phosphoprotein; Reference proteome; Repressor; Transcription; Transcription regulation	394 Phosphothreonine; 408 Phosphoserine	P32561	RPD3_YEAST	reviewed	MVYEATPFDPITVKPSDKRRVAYFYDADVGNYAYGAGHPMKPHRIRMAHSLIMNYGLYKKMEIYRAKPATKQEMCQFHTDEYIDFLSRVTPDNLEMFKRESVKFNVGDDCPVFDGLYEYCSISGGGSMEGAARLNRGKCDVAVNYAGGLHHAKKSEASGFCYLNDIVLGIIELLRYHPRVLYIDIDVHHGDGVEEAFYTTDRVMTCSFHKYGEFFPGTGELRDIGVGAGKNYAVNVPLRDGIDDATYRSVFEPVIKKIMEWYQPSAVVLQCGGDSLSGDRLGCFNLSMEGHANCVNYVKSFGIPMMVVGGGGYTMRNVARTWCFETGLLNNVVLDKDLPYNEYYEYYGPDYKLSVRPSNMFNVNTPEYLDKVMTNIFANLENTKYAPSVQLNHTPRDAE…	Histone deacetylase RPD3 (Transcriptional regulatory protein RPD3)	Saccharomyces cerevisiae (strain ATCC 204508 / S288c) (Baker's yeast)	433	chain (1); region of interest (1); short sequence motif (1); active site (1); modified residue (2); mutagenesis site (13)			dataset: Swiss-Prot; created: 1993-10-01; modified: 2015-03-04; version: 152
7.391	5.217	5.217	sp|Q03010|UME1_YEAST	Transcriptional regulatory protein UME1 OS=Saccharomyces cerevisiae (strain ATCC 204508 / S288c) GN=UME1 PE=1 SV=1	1	cytoplasm; nucleus; Rpd3L complex; Rpd3S complex; transcription corepressor activity; chromatin modification; meiotic cell cycle; negative regulation of chromatin silencing at telomere; negative regulation of transcription from RNA polymerase I promoter; positive regulation of transcription from RNA polymerase II promoter; regulation of meiosis; transcription, DNA-templated	UME1 (synonym: WTM3; ordered locus: YPL139C; orf: LPI7C)	Catalytic component of the RPD3 histone deacetylase complexes RPD3C(L) and RPD3C(S) responsible for the deacetylation of lysine residues on the N-terminal part of the core histones (H2A, H2B, H3 and H4). Histone deacetylation gives a tag for epigenetic repression and plays an important role in transcriptional regulation, cell cycle progression and developmental events.			Chromatin regulator; Complete proteome; Cytoplasm; Meiosis; Nucleus; Reference proteome; Repeat; Repressor; Transcription; Transcription regulation; WD repeat		Q03010	UME1_YEAST	reviewed	MSTLDIAEDNKIKNEEFKIWKKSIPSLYQHISSLKPIFGSGVDESPSTLRSIVFTNDSSCNKSKGVLSVPLLYSQGSEIFEVDCIVPLGLHYKKPESISEPLVQPDYTMESQKVEQTVLIPKWEFKGETIAKMIYVDNSEINVKVIALSTNGSLAWFREGVKSPVYTMMEPSTSLSSASSGNQNKPCVDFAISNDSKTLTVTKEKHLDNENATIKLIDNSGKIGEVLRTIPVPGIKNIQEIKFLNNQIFATCSDDGIIRFWGNEIGKKPLWILNDSLDGKTTCFAASPFVDTLFMTGTSGGALKVWDIRAVIALGDADAELNINQGHNKVNELFKVHHFYSEQVSKIEFSSISPMEVVTIGGLGNVYHWNFEPVFAIYNEIHEDFQGIISDELEAESMA…	Transcriptional regulatory protein UME1 (WD repeat-containing transcriptional modulator 3)	Saccharomyces cerevisiae (strain ATCC 204508 / S288c) (Baker's yeast)	460	chain (1); repeat (4); short sequence motif (1)			dataset: Swiss-Prot; created: 1997-11-01; modified: 2015-02-04; version: 136
7.674	5.814	3.721	sp|P38255|RXT2_YEAST	Transcriptional regulatory protein RXT2 OS=Saccharomyces cerevisiae (strain ATCC 204508 / S288c) GN=RXT2 PE=1 SV=2	1	cytosol; nucleus; Rpd3L complex; conjugation with cellular fusion; histone deacetylation; invasive growth in response to glucose limitation; negative regulation of chromatin silencing at rDNA; negative regulation of chromatin silencing at silent mating-type cassette; negative regulation of chromatin silencing at telomere; negative regulation of transcription from RNA polymerase II promoter; posit…	RXT2 (synonym: RAF60; ordered locus: YBR095C; orf: YBR0822)	Component of the RPD3C(L) histone deacetylase complex (HDAC) responsible for the deacetylation of lysine residues on the N-terminal part of the core histones (H2A, H2B, H3 and H4). Histone deacetylation gives a tag for epigenetic repression and plays an important role in transcriptional regulation, cell cycle progression and developmental events.			Chromatin regulator; Complete proteome; Nucleus; Reference proteome; Repressor; Transcription; Transcription regulation		P38255	RXT2_YEAST	reviewed	MTIRSSMKNNAELESKSVLANESNIISTFTRRIIKEKSGNYQVLKRSLDGKLIYPEATGISSNRGNKLLQRSEVVTRRDLNNSKPMIEQTVFYNGSEHRLLQTNIVTDSRRKRIKFTPDINVEPVLVGDENDIDGSEKEDENITDEYYGEEDDDDLSKLVNVKEILTPILSLGDIINHKTISRTFSSPILKNLALQIILMIEKEQMSVVRYSQFLEVFLGDHPEPIYESNLNLPSYNHNLTLPEDRGASDEDDINNKNNINEVNSNSLSTEAGHINNGMEEFGEEDPFFALPRLEQSNALLSLLPSSSGSASISTLTAAEQQQLNEEIESARQLSQIALQRNKEFIRNLQKIRKSVIKANRIRGRILNWSREYLGISDDDITIPVALRVVKRGLISATT…	Transcriptional regulatory protein RXT2	Saccharomyces cerevisiae (strain ATCC 204508 / S288c) (Baker's yeast)	430	chain (1)			dataset: Swiss-Prot; created: 1994-10-01; modified: 2015-01-07; version: 107
%Cov	%Cov(50)	%Cov(95)	Accession	Name	Peptides(95%)	Gene Ontology	Gene Names	Function	Disease	Tissue Specificity	Keywords	Modifications	Entry	Entry Name	Entry Status	Sequence	Protein Names	Organism	Sequence Length	Features	Mass Spectrometry	Virus Hosts	Entry Information
36.33	33.14	24.22	sp|P22579|SIN3_YEAST	Transcriptional regulatory protein SIN3 OS=Saccharomyces cerevisiae (strain ATCC 204508 / S288c) GN=SIN3 PE=1 SV=2	40		SIN3
